# Supplementary material for: Dissecting the Effect of a 3D Microscaffold on the Transcriptome of Neural Stem Cells with Computational Approaches: A Focus on Mechanotransduction
Source: Int J Mol Sci. 2020 Sep 15;21(18):6775. doi: 10.3390/ijms21186775 (PMC7555048; doi:10.3390/ijms21186775)
Supplement: Supplementary file 1 [file ijms-21-06775-s001.zip]

Archive with 30 entries (29 files):
- Rey et al suppl files/
- __MACOSX/._Rey et al suppl files
- Rey et al suppl files/SupplementaryTable9-GOMolecular_Float.xlsx
- __MACOSX/Rey et al suppl files/._SupplementaryTable9-GOMolecular_Float.xlsx
- Rey et al suppl files/SupplementaryTable6-GOCellular.xlsx
- __MACOSX/Rey et al suppl files/._SupplementaryTable6-GOCellular.xlsx
- Rey et al suppl files/Supplementary Figure 2.tiff
- __MACOSX/Rey et al suppl files/._Supplementary Figure 2.tiff
- Rey et al suppl files/SupplementaryTable11-Number of Nichoids.docx
- __MACOSX/Rey et al suppl files/._SupplementaryTable11-Number of Nichoids.docx
- Rey et al suppl files/Supplementary Table 12.docx
- __MACOSX/Rey et al suppl files/._Supplementary Table 12.docx
- Rey et al suppl files/SupplementaryTable1-ALLDE.xlsx
- __MACOSX/Rey et al suppl files/._SupplementaryTable1-ALLDE.xlsx
- Rey et al suppl files/SupplementaryTable4-GOBiological.xlsx
- __MACOSX/Rey et al suppl files/._SupplementaryTable4-GOBiological.xlsx
- Rey et al suppl files/SupplementaryTable8-GOBiological_Float.xlsx
- __MACOSX/Rey et al suppl files/._SupplementaryTable8-GOBiological_Float.xlsx
- Rey et al suppl files/Supplementary Figure 1.tiff
- __MACOSX/Rey et al suppl files/._Supplementary Figure 1.tiff
- Rey et al suppl files/SupplementaryTable3-KEGG.xlsx
- __MACOSX/Rey et al suppl files/._SupplementaryTable3-KEGG.xlsx
- Rey et al suppl files/SupplementaryTable5-GOMolecular.xlsx
- __MACOSX/Rey et al suppl files/._SupplementaryTable5-GOMolecular.xlsx
- Rey et al suppl files/SupplementaryTable7-KEGGmetabolism.xlsx
- __MACOSX/Rey et al suppl files/._SupplementaryTable7-KEGGmetabolism.xlsx
- Rey et al suppl files/SupplementaryTable2-WIKI.xlsx
- __MACOSX/Rey et al suppl files/._SupplementaryTable2-WIKI.xlsx
- Rey et al suppl files/SupplementaryTable10-GOCellular_Float.xlsx
- __MACOSX/Rey et al suppl files/._SupplementaryTable10-GOCellular_Float.xlsx
