# Supplementary material for: Dissecting the Effect of a 3D Microscaffold on the Transcriptome of Neural Stem Cells with Computational Approaches: A Focus on Mechanotransduction
Source: Int J Mol Sci. 2020 Sep 15;21(18):6775. doi: 10.3390/ijms21186775 (PMC7555048; doi:10.3390/ijms21186775)
Supplement: Supplementary file 1 [file ijms-21-06775-s001.zip › Rey et al suppl files/SupplementaryTable9-GOMolecular_Float.xlsx]

## Sheet: Foglio1
Term	Adjusted P-value	Genes
phosphorylase activity (GO:0004645)	1.0	PYGM
NMDA glutamate receptor activity (GO:0004972)	1.0	GRIN2A
tau protein binding (GO:0048156)	1.0	S100B
RAGE receptor binding (GO:0050786)	1.0	S100B
tropomyosin binding (GO:0005523)	1.0	CALD1
ionotropic glutamate receptor activity (GO:0004970)	1.0	GRIN2A
aspartic-type peptidase activity (GO:0070001)	1.0	BACE2
RNA polymerase II transcription factor activity, sequence-specific transcription regulatory region DNA binding (GO:0001133)	1.0	THRB
ligand-gated calcium channel activity (GO:0099604)	1.0	GRIN2A
aspartic-type endopeptidase activity (GO:0004190)	1.0	BACE2
voltage-gated ion channel activity (GO:0005244)	1.0	GRIN2A
N-methyltransferase activity (GO:0008170)	1.0	NNMT
cyclin-dependent protein serine/threonine kinase activity (GO:0004693)	1.0	CDK6
cyclin-dependent protein kinase activity (GO:0097472)	1.0	CDK6
phosphotransferase activity, phosphate group as acceptor (GO:0016776)	1.0	IP6K3
S-adenosylmethionine-dependent methyltransferase activity (GO:0008757)	1.0	NNMT
calcium-dependent phospholipid binding (GO:0005544)	1.0	SYT7
amyloid-beta binding (GO:0001540)	1.0	BACE2
calcium ion binding (GO:0005509)	1.0	S100B;SYT7
serine-type endopeptidase inhibitor activity (GO:0004867)	1.0	SERPINB8
zinc ion binding (GO:0008270)	1.0	GRIN2A;S100B
ligand-gated cation channel activity (GO:0099094)	1.0	GRIN2A
phosphatidylinositol-4,5-bisphosphate binding (GO:0005546)	1.0	SYT7
ligand-dependent nuclear receptor transcription coactivator activity (GO:0030374)	1.0	THRB
syntaxin binding (GO:0019905)	1.0	SYT7
phosphatidylinositol bisphosphate binding (GO:1902936)	1.0	SYT7
transition metal ion binding (GO:0046914)	1.0	GRIN2A;S100B
endopeptidase inhibitor activity (GO:0004866)	1.0	SERPINB8
sequence-specific double-stranded DNA binding (GO:1990837)	1.0	THRB
metal ion binding (GO:0046872)	1.0	S100B;SYT7
cytokine activity (GO:0005125)	1.0	IL33
RNA polymerase II regulatory region DNA binding (GO:0001012)	1.0	THRB
transcription corepressor activity (GO:0003714)	1.0	THRB
phosphotransferase activity, alcohol group as acceptor (GO:0016773)	1.0	IP6K3
ATP binding (GO:0005524)	1.0	CDK6
G-protein coupled receptor activity (GO:0004930)	1.0	ADGRB1
adenyl ribonucleotide binding (GO:0032559)	1.0	CDK6
kinase activity (GO:0016301)	1.0	IP6K3
transcription coactivator activity (GO:0003713)	1.0	THRB
transcription regulatory region sequence-specific DNA binding (GO:0000976)	1.0	THRB
cadherin binding (GO:0045296)	1.0	CALD1
endopeptidase activity (GO:0004175)	1.0	BACE2
DNA binding (GO:0003677)	1.0	THRB;NUPR1
protein serine/threonine kinase activity (GO:0004674)	1.0	CDK6
transcription regulatory region DNA binding (GO:0044212)	1.0	THRB
purine ribonucleoside triphosphate binding (GO:0035639)	1.0	CDK6
RNA polymerase II regulatory region sequence-specific DNA binding (GO:0000977)	1.0	THRB
protein homodimerization activity (GO:0042803)	1.0	S100B
