# Supplementary material for: Dissecting the Effect of a 3D Microscaffold on the Transcriptome of Neural Stem Cells with Computational Approaches: A Focus on Mechanotransduction
Source: Int J Mol Sci. 2020 Sep 15;21(18):6775. doi: 10.3390/ijms21186775 (PMC7555048; doi:10.3390/ijms21186775)
Supplement: Supplementary file 1 [file ijms-21-06775-s001.zip › Rey et al suppl files/SupplementaryTable6-GOCellular.xlsx]

## Sheet: GO_Cellular_Component_2018_tabl
Term	Adjusted P-value	Genes
preribosome (GO:0030684)	0.000309215	NOP14;NOP58;HEATR1;PPAN;NAT10;IMP4;NOC4L;RRP1B;PWP2;WDR46;RRP9;NOL6;BYSL;FBL;BOP1;NOB1;PDCD11;RRS1;TSR1;NOL10;RRP15;MDN1
nucleolus (GO:0005730)	0.00029833	NARF;RASL11A;ADARB1;NOC2L;RRP9;FBL;MYC;PIM1;NEPRO;DDX18;MAP1S;CD3EAP;SETMAR;DDX10;IMP4;GTPBP4;THAP2;EID3;DKC1;NCL;GRWD1;CCDC86;ATF3;IPPK;L3MBTL3;PRKDC;NOP2;NOLC1;NMD3;DSN1;RNF213;ATXN1;DHX33;PDCD11;RRS1;DHX37;SURF6;LYAR;MDN1;PLK3;NOP14;CCDC137;PARP10;STK24;NOL10;ANP32B;FGFR1;PHF2;USP36;CDKN1A;DOCK4;PINX1;NAT10;ADAR;PIK3CB;CHD3;WDR46;WDR43;PTBP1;RRP12;NSUN2;EN2;DDX54;ABHD14B;DDX51;URB1;GNL2;GNL3;E…
nucleolar part (GO:0044452)	0.000160364	IPPK;AKNA;KDM5D;NUFIP1;HEATR1;NOLC1;MLLT1;LIPA;CHD1;WDR43;RRP9;FBL;NUAK1;DSN1;TCOF1;TAF1C;SESN1;GAR1;RRS1;SURF6;POLR2L;NOP58;RSAD2;CCDC137;EN2;CD3EAP;IMP4;URB1;RRP1B;SMAD7;DKC1;POLR1A;POLR1B;POLR1E;EZR;MAP3K14
fibrillar center (GO:0001650)	0.0018718521015346078	AKNA;KDM5D;NUFIP1;HEATR1;NOLC1;MLLT1;LIPA;CHD1;WDR43;FBL;NUAK1;DSN1;TCOF1;TAF1C;SESN1;GAR1;RRS1;NOP58;RSAD2;CCDC137;EN2;CD3EAP;IMP4;URB1;SMAD7;DKC1;POLR1E;EZR;MAP3K14
small-subunit processome (GO:0032040)	0.004101382718548187	FBL;NOP58;NOP14;PDCD11;HEATR1;NOC4L;IMP4;NOL10;PWP2;WDR46;NOL6;RRP9
stress fiber (GO:0001725)	0.004521632944827996	SEPT11;SYNPO2;ACTN1;PXN;FHL3;SIPA1L3;MYLK;CNN2;MICALL2;XIRP1;ZYX;TEK;SYNPO
contractile actin filament bundle (GO:0097517)	0.005425959533793595	SEPT11;SYNPO2;ACTN1;PXN;FHL3;SIPA1L3;MYLK;CNN2;MICALL2;XIRP1;ZYX;TEK;SYNPO
actomyosin (GO:0042641)	0.006734367653007909	SEPT11;WDR1;SYNPO2;ACTN1;PXN;FHL3;SIPA1L3;MYLK;CNN2;MICALL2;XIRP1;ZYX;TEK;SYNPO
90S preribosome (GO:0030686)	0.020117825906638742	NOP14;HEATR1;NAT10;NOC4L;NOL10;NOC2L;WDR46
preribosome, small subunit precursor (GO:0030688)	0.06219503025859334	NOP14;NOB1;TSR1;NOC4L;BYSL
lysosomal lumen (GO:0043202)	0.1315242844889071	CTSA;ARSA;MANBA;ASAH1;IDUA;HEXB;HEXA;LIPA;VCAN;NAGLU;TCN2;GLB1;LAMP2;PSAP;TPP1;GPC4;LGMN
DNA-directed RNA polymerase I complex (GO:0005736)	0.19081313410608586	IPPK;POLR1A;POLR1B;POLR1E;POLR2L
lytic vacuole (GO:0000323)	0.19939551691796106	GRN;CALCRL;CXCR4;LIPA;FYCO1;CTSO;NAGLU;LAMP2;PSAP;SLC17A5;AGA;DRAM2;AP5S1;LDLR;CTSA;ARSA;CD164;MANBA;CTNS;GFAP;MARCH3;NPC1;TMEM106B;RAB38;TPP1;RAB7B;LGMN;ITM2C;PCYOX1
preribosome, large subunit precursor (GO:0030687)	0.31437856852895224	BOP1;PPAN;RRS1;RRP1B;NOC2L;RRP15;MDN1
pre-snoRNP complex (GO:0070761)	0.378040039436553	NOP58;NUFIP1;ZNHIT6
cytoskeleton (GO:0005856)	0.39188282228405125	MAST2;SMG7;CLU;MYLK;PCLO;NEFM;SOX9;SYNPO;PGM1;DDX58;AFAP1;ACTN4;EML1;ANK1;SEPT5;SYN1;DNM1;CTTNBP2NL;SEPT3;CLIP1;THAP6;PALLD;MAP7D1;RHOJ;RARA;DCX;RHOU;HAP1;EZR;PHLDB2;INA;PLEC;EPB41;SYNPO2;ACTL7B;DDX20;NOL9;KALRN;ADCY5;CNN3;CNN2;NUAK1;EPB41L1;CALD1;TAF1A;ABL2;IGF2BP2;WASF1;GBP2;MDN1;PDLIM7;VASP;SEPT10;SEPT11;JUP;KLHL21;CTNS;TBCC;BAIAP2;CORO2B;AIF1L;POU6F1;ARHGAP33;SMTN;TEC;TTLL3
box C/D snoRNP complex (GO:0031428)	0.4016675419013376	FBL;NOP58;RRP9
MLL3/4 complex (GO:0044666)	0.40803559739507755	KDM6B;KMT2D;WDR5;UTY
endoplasmic reticulum lumen (GO:0005788)	0.44643352873936165	SPON1;COLGALT2;CSF1;FKBP14;COL11A2;PDGFA;PRSS23;THBS1;KDELC2;STC2;ARSK;APOE;B2M;ARSA;COL27A1;IGFBP5;LAMB2;WNT5A;ADAM10;CP;SUMF2;SUMF1;F8;VCAN;RCN1;VGF;DNAJC10;MXRA8;HRC;MZB1;FAM20C;COL9A3;COL9A2;CASQ1;GAS6;SCG2;FBN1
small nucleolar ribonucleoprotein complex (GO:0005732)	0.5094169213669575	FBL;NOP58;NAF1;RRP9
septin filament array (GO:0032160)	0.7348999152172598	SEPT10;SEPT11;SEPT5;SEPT3
perinuclear endoplasmic reticulum (GO:0097038)	0.7394553362809256	BCAP31;OSBPL6;ADAM10
septin ring (GO:0005940)	0.7668520854440972	SEPT10;SEPT11;SEPT5;SEPT3
septin cytoskeleton (GO:0032156)	0.8017089984188289	SEPT10;SEPT11;SEPT5;SEPT3
platelet alpha granule (GO:0031091)	0.856195572061766	TGFB1;SERPINE2;APOOL;TGFB3;PROS1;ACTN1;ITGA2B;PDGFA;ACTN4;THBS2;CLU;THBS1;F8;GAS6
lysosome (GO:0005764)	0.8652217262806696	RNF13;HEXB;HEXA;SPPL2A;RNF19B;ARRB1;TCIRG1;LIPA;FYCO1;CTSO;NAGLU;LAMP2;AP5S1;STARD3;ARSA;MANBA;ITFG2;VCAN;NPC1;TMEM106B;RAB38;RAB7B;PI4K2A;SLC29A3;TLR3;PCYOX1;ASAH1;GRN;CALCRL;IDUA;CXCR4;WDR24;PSAP;SLC17A5;AGA;GPC4;DRAM2;LDLR;CTSA;CD164;CTNS;CP;VASN;GFAP;MARCH3;CLCN7;TCN2;GLB1;TPP1;LGMN;ITM2C
platelet alpha granule lumen (GO:0031093)	0.8832301050723802	F8;TGFB1;APOOL;TGFB3;PROS1;ACTN1;PDGFA;ACTN4;GAS6;CLU;THBS1
nuclear DNA-directed RNA polymerase complex (GO:0055029)	0.8860369265092076	IPPK;CTDP1;POLR1A;POLR1B;POLR3D;POLR3E;POLR1E;PPARGC1A;POLR2L
azurophil granule membrane (GO:0035577)	0.8882241542173857	MANBA;SYNGR1;TMEM30A;HFE;LAMP2;PSAP;MGST1;PRCP;MAGT1;CD68
telomerase holoenzyme complex (GO:0005697)	0.9074642130493328	LSM11;DKC1;GAR1;NAT10;SMG7
actin-based cell projection (GO:0098858)	1.0	VIL1;GPM6A;TGFB1;SPATA13;PDPN;PDGFA;DMD;TEK;EZR;TBC1D10A;MTM1
vacuolar lumen (GO:0005775)	1.0	CTSA;ARSA;MANBA;ASAH1;GRN;IDUA;HEXB;HEXA;LIPA;DSN1;VCAN;NAGLU;TCN2;GLB1;LAMP2;PSAP;TPP1;GPC4;AGA;FRK;LGMN
clathrin-coated endocytic vesicle (GO:0045334)	1.0	CEMIP;FZD2;INPP5F;WNT5A;CLTB;APOE;LDLR;HBEGF
microvillus (GO:0005902)	1.0	VIL1;TGFB1;PDPN;PDGFA;TEK;EZR;TBC1D10A
FACIT collagen trimer (GO:0005593)	1.0	COL9A3;COL9A2
zonula adherens (GO:0005915)	1.0	JUP;PLEKHA7
actin cytoskeleton (GO:0015629)	1.0	WDR1;WIPF2;SYNPO2;ACTL7B;KALRN;MYLK;CNN3;CALD1;MICALL2;ABL2;SYNPO;GBP2;WASF1;PGM1;PDLIM7;VASP;DDX58;ACTN1;KLHL21;AFAP1;PAWR;ACTN4;BAIAP2;CORO2B;AIF1L;POU6F1;CTTNBP2NL;ARHGAP33;VIL1;SMTN;PALLD;RARA;HAP1;TEK;EZR
catenin complex (GO:0016342)	1.0	JUP;CDH20;CDH22;ARMC7;SMAD7
cell cortex part (GO:0044448)	1.0	SEPT10;ARV1;SEPT11;EPB41;EZR;SEPT5;SEPT3
cytoplasmic vesicle (GO:0031410)	1.0	RAB3C;RGS17;HFE;TGFA;CXCR4;ARRB1;RND3;NKD2;GRM4;RUSC2;PDPN;RGS20;RAB11FIP4;CD164;SORT1;PLEKHG5;AXIN1;ADAM10;DNM1;VGF;RHOJ;RIN3;SGK3;RHOU;HAP1;PI4K2A
H3 histone acetyltransferase complex (GO:0070775)	1.0	ING5;BRD1
MOZ/MORF histone acetyltransferase complex (GO:0070776)	1.0	ING5;BRD1
intermediate filament cytoskeleton (GO:0045111)	1.0	CLIP1;CTNS;NEFM;NOL9;SMG7;PHLDB2;INA;MDN1;PLEC;ADCY5
microtubule end (GO:1990752)	1.0	CLIP2;CLIP1;NAV3;CAMSAP2
actin filament (GO:0005884)	1.0	WDR1;PALLD;WIPF2;ACTN1;PAWR;TEK;EZR;AIF1L
azurophil granule (GO:0042582)	1.0	CTSA;ARSA;MANBA;GRN;TMEM30A;HFE;HEXB;HEXA;MGST1;PRCP;MAGT1;DSN1;SYNGR1;GLB1;LAMP2;PSAP;AGA;CD68;FRK
recycling endosome membrane (GO:0055038)	1.0	CLIP3;GGA3;EHD4;HFE;MICALL1;B2M;RAB11FIP4
chromatoid body (GO:0033391)	1.0	DDX25;ARNTL
spectrin-associated cytoskeleton (GO:0014731)	1.0	EPB41;ANK1
HFE-transferrin receptor complex (GO:1990712)	1.0	HFE;B2M
G-protein coupled receptor dimeric complex (GO:0038037)	1.0	GABBR2;CALCRL
CHD-type complex (GO:0090545)	1.0	MBD3;CHD5;CHD3
NuRD complex (GO:0016581)	1.0	MBD3;CHD5;CHD3
clathrin-coated endocytic vesicle membrane (GO:0030669)	1.0	FZD2;WNT5A;APOE;LDLR;HBEGF
junctional sarcoplasmic reticulum membrane (GO:0014701)	1.0	JPH3;JPH1
pseudopodium (GO:0031143)	1.0	ACTN1;ACTN4
nuclear transcription factor complex (GO:0044798)	1.0	TAF1C;RARA;HMGA1;CD3EAP;RARB;NFATC2;RORB;PPARA;HIPK2
ruffle membrane (GO:0032587)	1.0	CDKL5;PSD2;DDX58;WWC1;SPATA13;PDPN;ITGA5
AMPA glutamate receptor complex (GO:0032281)	1.0	SHISA8;SHISA7;CACNG4
DNA-directed RNA polymerase III complex (GO:0005666)	1.0	POLR3D;POLR3E;POLR2L
primary lysosome (GO:0005766)	1.0	HEXB;HEXA
cytoplasmic vesicle membrane (GO:0030659)	1.0	GPER1;TMEM67;AHNAK2;SPIRE2;ARRB1;SFN;YWHAG
focal adhesion (GO:0005925)	1.0	FBLN7;SYNPO2;PXN;ASAP3;FHL3;RND3;EGFR;CNN3;CNN2;XIRP1;B2M;GIT1;YWHAG;PDLIM7;VASP;FZD2;JUP;ITGA4;ACTN1;HMGA1;AFAP1;ADAM10;ACTN4;AIF1L;PALLD;ADGRB1;ZYX;ADAM9;ITGA6;KRAS;ITGA5;EZR;ARHGEF7;PHLDB2;BCAR1;EPHA2;HSPA1A;PLEC
ISWI-type complex (GO:0031010)	1.0	BAZ1A;SMARCA1
CD40 receptor complex (GO:0035631)	1.0	TRAF3;BIRC2
beta-catenin-TCF complex (GO:1990907)	1.0	TLE3;LEF1
endolysosome (GO:0036019)	1.0	LDLR;TLR3;LGMN
sarcoplasmic reticulum (GO:0016529)	1.0	HRC;CASQ1;THBS1;JPH1
early endosome (GO:0005769)	1.0	PTPN1;SAMD9L;SORT1;USP10;HFE;CXCR4;PTPN23;EGFR;TMEM230;EEA1;CLIP3;GGA3;INPP5F;SNX16;GPER1;RAPGEF1;WDFY1;RIN3;RAB38;APOE;B2M;EPHB1;LDLR;TBC1D16
ionotropic glutamate receptor complex (GO:0008328)	1.0	GPRIN1;SHISA8;CACNG4;SHISA7;SHANK2
PRC1 complex (GO:0035102)	1.0	CBX2;PCGF2
invadopodium (GO:0071437)	1.0	PDPN;EZR
nuclear exosome (RNase complex) (GO:0000176)	1.0	EXOSC5;EXOSC2
node of Ranvier (GO:0033268)	1.0	SCN8A;CNTN2
neurotransmitter receptor complex (GO:0098878)	1.0	HTR3A;SHANK2
filopodium membrane (GO:0031527)	1.0	PDPN;DMD
platelet dense granule (GO:0042827)	1.0	LGALS3BP;SELENOP;LAMP2
integral component of Golgi membrane (GO:0030173)	1.0	CSGALNACT1;SGMS1;SGMS2;TVP23B;CASD1
condensed chromosome (GO:0000793)	1.0	NIFK;RRS1;SETMAR;NOL6;BRD4
sarcoplasm (GO:0016528)	1.0	CASQ1;THBS1;JPH1;PLEC
histone acetyltransferase complex (GO:0000123)	1.0	WDR5;JADE3;JADE2
filopodium (GO:0030175)	1.0	VIL1;GPM6A;SPATA13;PDPN;DMD;EZR;MTM1
Set1C/COMPASS complex (GO:0048188)	1.0	SETD1A;WDR5
Cul3-RING ubiquitin ligase complex (GO:0031463)	1.0	KBTBD3;GAN;KLHDC8A;KLHL21;KLHDC7A;KLHL24;BACH1;BACH2
late endosome (GO:0005770)	1.0	STARD3;STEAP3;RNF13;SPPL2A;CXCR4;CTNS;TMEM230;MTM1;FYCO1;SNX16;LAMP2;MICALL1;RAB7B;AP5S1;LDLR
nuclear chromosome (GO:0000228)	1.0	NIFK;PINX1;RRS1;HMGA2;NOL6;BRD4
endolysosome membrane (GO:0036020)	1.0	LDLR;TLR3
platelet dense granule lumen (GO:0031089)	1.0	LGALS3BP;SELENOP
microtubule plus-end (GO:0035371)	1.0	CLIP2;CLIP1
condensed nuclear chromosome (GO:0000794)	1.0	NIFK;RRS1;NOL6;BRD4
Cajal body (GO:0015030)	1.0	FBL;NOP58;ICE1;ZPR1
microtubule cytoskeleton (GO:0015630)	1.0	CTDP1;MAST2;PINX1;CHD3;TUBB6;NUAK1;TUBB3;KIF13A;KIF5A;TAF1A;MAP6;KIF21B;SOX9;CEP97;SYBU;SEPT10;SEPT11;YTHDF2;MAP1S;HARBI1;NEK6;TAP1;TBCC;EML1;CCSAP;SEPT5;MID2;DNM1;SEPT3;MAD2L2;CLIP1;THAP6;TUBB2A;LATS2;TTLL3;KIF26B;MAP7D1;LRIF1;TEK
very-low-density lipoprotein particle (GO:0034361)	1.0	APOE;PCYOX1
Cul2-RING ubiquitin ligase complex (GO:0031462)	1.0	ZSWIM6;ZSWIM4
cytoplasmic exosome (RNase complex) (GO:0000177)	1.0	EXOSC5;EXOSC2
MICOS complex (GO:0061617)	1.0	APOOL
clathrin coat (GO:0030118)	1.0	CLTB
integral component of cytoplasmic side of endoplasmic reticulum membrane (GO:0071458)	1.0	SPPL2A
platelet dense granule membrane (GO:0031088)	1.0	LAMP2
clathrin vesicle coat (GO:0030125)	1.0	CLTB
intermediate filament (GO:0005882)	1.0	CLIP1;NARF;GPER1;NEFL;SHANK2
integral component of endoplasmic reticulum membrane (GO:0030176)	1.0	RTN2;BCAP31;PIGU;ARL6IP1;FICD;SGMS1;HFE;SPPL2A;TAP1;SGMS2;PIGK;PREB;PIGG
nuclear periphery (GO:0034399)	1.0	NCOR2;NARF;NUFIP1;ATXN1;ATN1;ERCC8;IPO4;ATF4
cullin-RING ubiquitin ligase complex (GO:0031461)	1.0	FBXO18;KLHL21;KLHDC7A;BTBD11;KLHL24;BACH1;BACH2;DDB2;ABTB2;MAD2L2;KBTBD3;DCAF17;SPSB1;KLHDC8A;GAN;ERCC8;ZSWIM6;ZSWIM4
chromatin (GO:0000785)	1.0	PARPBP;ICE1;CITED2;CHD5;HR;ARRB1;RELA;IPO4;SCRT2;EXOSC5;YY2;MYC;BAHD1;UTY;MEF2D;MBD3;KDM6B;UPF1;MBD4;SMAD3;FBXO18;PCGF2;SETD1A;PAX6;RUNX2;NCOR2;POLR3D;ASXL3;RARA
endoplasmic reticulum tubular network (GO:0071782)	1.0	ARV1;ATL1
acetylcholine-gated channel complex (GO:0005892)	1.0	CHRNA4;CHRNA7
DNA-directed RNA polymerase II, core complex (GO:0005665)	1.0	PPARGC1A;POLR2L
phagocytic vesicle membrane (GO:0030670)	1.0	HFE;TAP1;TCIRG1;B2M
Golgi trans cisterna (GO:0000138)	1.0	SGMS1
extrinsic component of external side of plasma membrane (GO:0031232)	1.0	SERPINE2
NURF complex (GO:0016589)	1.0	SMARCA1
extrinsic component of endosome membrane (GO:0031313)	1.0	SNX16
actin cortical patch (GO:0030479)	1.0	WIPF2
L-type voltage-gated calcium channel complex (GO:1990454)	1.0	CACNA1D
Gemini of coiled bodies (GO:0097504)	1.0	ZPR1
endocytic patch (GO:0061645)	1.0	WIPF2
U7 snRNP (GO:0005683)	1.0	LSM11
histone methyltransferase complex (GO:0035097)	1.0	KDM6B;KMT2D;SETD1A;WDR5;UTY
clathrin-coated vesicle membrane (GO:0030665)	1.0	FZD2;GAD1;WNT5A;CLTB;APOE;LDLR;EGFR;HBEGF
endocytic vesicle lumen (GO:0071682)	1.0	HSPH1;APOE
kinesin complex (GO:0005871)	1.0	KLC2;KIF26B;KIF5A;KIF13A;KIF21B
lysosomal membrane (GO:0005765)	1.0	RNF13;HFE;SPPL2A;MGST1;ARRB1;PRCP;MAGT1;TCIRG1;WDR24;SYNGR1;LAMP2;PSAP;SLC17A5;LDLR;STARD3;MANBA;TMEM30A;CTNS;CP;ITFG2;VASN;CLCN7;NPC1;TMEM106B;CD68;PI4K2A;TLR3;SLC29A3
integral component of lumenal side of endoplasmic reticulum membrane (GO:0071556)	1.0	BCAP31;HFE;SPPL2A
microtubule minus-end (GO:0036449)	1.0	CAMSAP2
autolysosome (GO:0044754)	1.0	LAMP2
microvillus membrane (GO:0031528)	1.0	PDPN
nuclear proteasome complex (GO:0031595)	1.0	UBQLN4
clathrin-sculpted gamma-aminobutyric acid transport vesicle membrane (GO:0061202)	1.0	GAD1
apical dendrite (GO:0097440)	1.0	CLU
chromatin silencing complex (GO:0005677)	1.0	BAHD1
COPI-coated vesicle (GO:0030137)	1.0	AP3B2
lamellipodium membrane (GO:0031258)	1.0	PDPN
spherical high-density lipoprotein particle (GO:0034366)	1.0	CLU
clathrin-sculpted gamma-aminobutyric acid transport vesicle (GO:0061200)	1.0	GAD1
spindle midzone (GO:0051233)	1.0	CTDP1;EML1;MAP9
early endosome membrane (GO:0031901)	1.0	CLIP3;GGA3;INPP5F;HFE;B2M;EPHB1;EGFR
heterochromatin (GO:0000792)	1.0	BEND3;HMGA1;CHD5;HMGA2
MutLalpha complex (GO:0032389)	1.0	WRN
endoplasmic reticulum quality control compartment (GO:0044322)	1.0	EDEM2
axon initial segment (GO:0043194)	1.0	SCN8A
juxtaparanode region of axon (GO:0044224)	1.0	CNTN2
NMDA selective glutamate receptor complex (GO:0017146)	1.0	GPRIN1
cytosolic proteasome complex (GO:0031597)	1.0	UBQLN4
dendrite (GO:0030425)	1.0	FARP1;PRNP;MAP1S;KCNB1;CHRNA4;CLU;ELFN1;TRIM9;TUBB3;GPRIN1;GPER1;ADGRB1;KIF13A;APOE;HAP1;NCDN;BSN;RGS8;PI4K2A;SHANK2
recycling endosome (GO:0055037)	1.0	CLIP3;EHD4;GGA3;INPP5F;HFE;GPER1;MICALL1;MICALL2;B2M;RAB11FIP4;TMEM230
cation channel complex (GO:0034703)	1.0	CAMK2D;GPRIN1;HTR3A;SHISA8;SHISA7;CACNG4
NLRP3 inflammasome complex (GO:0072559)	1.0	DHX33
mitotic spindle midzone (GO:1990023)	1.0	EML1
N-terminal protein acetyltransferase complex (GO:0031414)	1.0	NAA25
filopodium tip (GO:0032433)	1.0	VIL1
transcriptionally active chromatin (GO:0035327)	1.0	EXOSC5;ICE1
intrinsic component of external side of plasma membrane (GO:0031233)	1.0	PRNP;ADAM9
azurophil granule lumen (GO:0035578)	1.0	CTSA;ARSA;GRN;DSN1;GLB1;HEXB;AGA;FRK
polymeric cytoskeletal fiber (GO:0099513)	1.0	MAP1S;WIPF2;ACTN1;PAWR;TBCC;MID2;AIF1L;TUBB6;CLIP1;TUBB2A;TUBB3;PALLD;KIF26B;KIF13A;KIF5A;MAP6;KIF21B;TEK;EZR;SYBU
cell cortex region (GO:0099738)	1.0	EPB41
proton-transporting V-type ATPase complex (GO:0033176)	1.0	TCIRG1
axonal growth cone (GO:0044295)	1.0	GPM6A
condensed nuclear chromosome kinetochore (GO:0000778)	1.0	DSN1
nuclear inclusion body (GO:0042405)	1.0	ATXN1
IkappaB kinase complex (GO:0008385)	1.0	ERC1
mitochondrial outer membrane (GO:0005741)	1.0	QTRT1;RSAD2;SLC44A1;ACSL1;AIFM2;BCL2;BMF;LPIN1;ACACB;MCL1
nuclear matrix (GO:0016363)	1.0	NCOR2;NUFIP1;ATXN1;ATN1;ERCC8
endosome lumen (GO:0031904)	1.0	B2M;LGMN
Cul4-RING E3 ubiquitin ligase complex (GO:0080008)	1.0	DCAF17;ERCC8;DDB2
late endosome membrane (GO:0031902)	1.0	STARD3;RNF13;LAMP2;RAB7B
methylosome (GO:0034709)	1.0	WDR77
nuclear inner membrane (GO:0005637)	1.0	SMAD3;DPY19L4
mitotic spindle (GO:0072686)	1.0	DIAPH1;HECW2;NUP62;EML1;CCSAP;CDC14A;MAP9
endocytic vesicle (GO:0030139)	1.0	CEMIP;HSPH1;INPP5F;PLEKHG5;CLTB;RAB38;APOE;RAB7B;RAB11FIP4
specific granule lumen (GO:0035580)	1.0	CNN2;PDXK;JUP;B2M;FRK
nuclear chromatin (GO:0000790)	1.0	MBD3;KDM6B;SMAD3;NUFIP1;CITED2;PCGF2;SETD1A;PAX6;RUNX2;RELA;IPO4;NCOR2;SCRT2;YY2;MYC;ALKBH1;POLR3D;ASXL3;RARA;BEND3;UTY;MEF2D
replication fork (GO:0005657)	1.0	WRN;BCL6
smooth endoplasmic reticulum (GO:0005790)	1.0	CASQ1
secondary lysosome (GO:0005767)	1.0	LAMP2
clathrin coat of endocytic vesicle (GO:0030128)	1.0	EGFR
AP-2 adaptor complex (GO:0030122)	1.0	EGFR
COPII vesicle coat (GO:0030127)	1.0	SEC24B
chaperonin-containing T-complex (GO:0005832)	1.0	FYCO1
Cul4A-RING E3 ubiquitin ligase complex (GO:0031464)	1.0	ERCC8
Golgi lumen (GO:0005796)	1.0	VCAN;TGFB1;PROS1;WNT5A;PDGFA;GPC4;GAS6;SOD3
anchored component of plasma membrane (GO:0046658)	1.0	NTNG2;PRNP;MDGA1
perinuclear region of cytoplasm (GO:0048471)	1.0	CYFIP2;RAB3C;CSF1;HFE;WWC1;TGFA;PTPN22;CLU;YBX3;TTBK1;STC2;GPER1;NOCT;HMOX1;MAP6;BCAP31;OSBPL6;MAP1S;SORT1;AXIN1;ADAM10;WRNIP1;ACTN4;MT3;GTPBP4;INF2;NPC1;RAB15;ADGRB1;EZR;TLR4;ITM2C;HSPA1A
endoplasmic reticulum subcompartment (GO:0098827)	1.0	ATL1
dystrophin-associated glycoprotein complex (GO:0016010)	1.0	DMD
Golgi stack (GO:0005795)	1.0	PLK3;MARCH4
nuclear ubiquitin ligase complex (GO:0000152)	1.0	MAD2L2;CBX2;PCGF2
SCF ubiquitin ligase complex (GO:0019005)	1.0	ABTB2;SPSB1;FBXO18;BTBD11
ER to Golgi transport vesicle membrane (GO:0012507)	1.0	SEC24B;HFE;TGFA;B2M
keratin filament (GO:0045095)	1.0	GPER1
microbody lumen (GO:0031907)	1.0	PIPOX;NUDT12;PAOX
peroxisomal matrix (GO:0005782)	1.0	PIPOX;NUDT12;PAOX
tertiary granule lumen (GO:1904724)	1.0	CNN2;ASAH1;B2M;PGM1
nucleoplasm part (GO:0044451)	1.0	KMT2D;CDKN1A;CTDP1;ICE1;TCF7;RAPH1;ARRB1;JADE3;PTPN23;JADE2;CDC14A;DSN1;LSM11;PLAGL1;WDR5;HIVEP1;PPARGC1A;POLR2L;SETD1A;WDR19;EAF1;ACTN4;SCRT1;POU6F1;GNL3;HIPK2;NCOR2;SKI;PAPD7;SETBP1;POLR3D;POLR3E;GEMIN5;UBE2O;MAMLD1
microtubule organizing center (GO:0005815)	1.0	BRSK2;CCDC187;CTDP1;AKNA;CRMP1;CHD3;CDC14A;RELB;CAMSAP2;WRN;ODF2L;CCDC85B;TMEM67;KIF13A;NUP62;CEP95;CCDC77;CEP97;RAB11FIP4;NEK8;TFAP2A;RAP1GAP2;PLK3;MKKS;YTHDF2;HARBI1;NEK6;CCDC14;TAP1;RPGRIP1L;AXIN2;CCSAP;PLEKHA7;SMAD7;SKI;CLIP1;LATS2;CEP57L1;CCDC88C;LRIF1;TEK;MAMLD1;ATF4;HSPA1A
ribonucleoprotein granule (GO:0035770)	1.0	TIA1;SOCS1;YTHDF2;NCL;SHB;INA
secretory vesicle (GO:0099503)	1.0	NKD2
axonemal dynein complex (GO:0005858)	1.0	WDR78
DNA-directed RNA polymerase complex (GO:0000428)	1.0	POLR2L
vacuolar proton-transporting V-type ATPase complex (GO:0016471)	1.0	TCIRG1
BLOC-1 complex (GO:0031083)	1.0	PI4K2A
T cell receptor complex (GO:0042101)	1.0	CEACAM1
exocytic vesicle (GO:0070382)	1.0	NKD2
microtubule (GO:0005874)	1.0	MAP1S;DCXR;TBCC;MID2;CAMSAP2;TUBB6;CLIP1;TUBB2A;NAV3;TUBB3;SNPH;KIF26B;KIF13A;KIF5A;MAP6;KIF21B;SYBU
axon (GO:0030424)	1.0	KCNB1;GPER1;SEMA3A;KIF13A;KCNA3;NEFL;ADGRL1;NEFM;CCSAP;DNM1;ZPR1
lytic vacuole membrane (GO:0098852)	1.0	STARD3;RNF13;SPPL2A;CTNS;ARRB1;TCIRG1;CP;ITFG2;WDR24;VASN;CLCN7;NPC1;LAMP2;PSAP;SLC17A5;TMEM106B;PI4K2A;TLR3;SLC29A3
endosomal part (GO:0044440)	1.0	SNX16;EGFR
vesicle coat (GO:0030120)	1.0	SEC24B;CLTB
platelet alpha granule membrane (GO:0031092)	1.0	ITGA2B
clathrin adaptor complex (GO:0030131)	1.0	EGFR
nuclear chromosome, telomeric region (GO:0000784)	1.0	UPF1;PRKDC;ERCC1;PINX1;GAR1;NAT10;WRNIP1;LRIF1
spindle pole (GO:0000922)	1.0	DSN1;LATS2;CTDP1;NUP62;KLHL21;CEP95;EML1;CDC14A
membrane raft (GO:0045121)	1.0	CLIP3;PRNP;PDPN;DMD;ARID3A;TEK;PI4K2A;GPM6B;EGFR
phagocytic vesicle (GO:0045335)	1.0	HFE;TAP1;RAB38;TCIRG1;RAB7B;B2M
bicellular tight junction (GO:0005923)	1.0	PARD6B;SH3BP1;DDX58;MICALL2;YBX3
chromosome (GO:0005694)	1.0	DDX18;WRN;DDX27;CCDC137;PINX1;SETMAR;HMGA2
anchored component of external side of plasma membrane (GO:0031362)	1.0	PRNP
nuclear euchromatin (GO:0005719)	1.0	ALKBH1
main axon (GO:0044304)	1.0	SCN8A;CNTN2
endoplasmic reticulum-Golgi intermediate compartment membrane (GO:0033116)	1.0	F8;TGFA;TAP1
ficolin-1-rich granule membrane (GO:0101003)	1.0	DIAPH1;LAMP2;PRCP;TCIRG1
small nuclear ribonucleoprotein complex (GO:0030532)	1.0	LSM11
condensed chromosome kinetochore (GO:0000777)	1.0	DSN1
chromosome, telomeric region (GO:0000781)	1.0	UPF1;WRN;PRKDC;ERCC1;PINX1;GAR1;NAT10;WRNIP1;LRIF1
COPII-coated ER to Golgi transport vesicle (GO:0030134)	1.0	F8;SEC24B;HFE;TGFA;B2M
nuclear heterochromatin (GO:0005720)	1.0	BEND3
dendrite membrane (GO:0032590)	1.0	KCNB1
centrosome (GO:0005813)	1.0	BRSK2;CCDC187;CTDP1;AKNA;CRMP1;CHD3;CDC14A;RELB;CAMSAP2;WRN;ODF2L;CCDC85B;TMEM67;KIF13A;NUP62;CEP95;CCDC77;CEP97;RAB11FIP4;NEK8;TFAP2A;RAP1GAP2;PLK3;MKKS;NEK6;CCDC14;RPGRIP1L;AXIN2;CCSAP;PLEKHA7;SMAD7;SKI;CLIP1;CEP57L1;CCDC88C;MAMLD1;ATF4;HSPA1A
lipid droplet (GO:0005811)	1.0	BCAP31;RSAD2;AIFM2;PLIN3
anaphase-promoting complex (GO:0005680)	1.0	MAD2L2
integral component of mitochondrial outer membrane (GO:0031307)	1.0	GDAP1
pigment granule (GO:0048770)	1.0	RAB38
melanosome (GO:0042470)	1.0	RAB38
cytoplasmic dynein complex (GO:0005868)	1.0	DYNLT3
euchromatin (GO:0000791)	1.0	ALKBH1
secretory granule lumen (GO:0034774)	1.0	LGALS3BP;GRN;PDXK;HEXB;PROS1;PDGFA;CLU;THBS1;CNN2;DSN1;AGA;B2M;CTSA;ARSA;TGFB1;APOOL;JUP;TGFB3;ACTN1;ACTN4;F8;GLB1;SELENOP;GAS6;FRK
site of DNA damage (GO:0090734)	1.0	PAPD7;SETMAR
cortical cytoskeleton (GO:0030863)	1.0	WDR1;EPB41;EZR
intrinsic component of mitochondrial outer membrane (GO:0031306)	1.0	GDAP1
cytoplasmic microtubule (GO:0005881)	1.0	SNPH;DCXR
RNA polymerase II transcription factor complex (GO:0090575)	1.0	TLE3;CEBPB;LEF1;HMGA1;RARA;RARB;RORB;PPARA;ATF4;HIPK2
endoplasmic reticulum exit site (GO:0070971)	1.0	PREB
calcium channel complex (GO:0034704)	1.0	CAMK2D
cytoplasmic stress granule (GO:0010494)	1.0	TIA1;LARP1
serine/threonine protein kinase complex (GO:1902554)	1.0	ERC1
mitotic spindle pole (GO:0097431)	1.0	EML1
centriolar satellite (GO:0034451)	1.0	CCDC14
mitochondrial intermembrane space (GO:0005758)	1.0	CHCHD4;CHCHD5;FBXL4
Golgi-associated vesicle (GO:0005798)	1.0	F8;ADAM10;AP3B2
tertiary granule (GO:0070820)	1.0	CNN2;DIAPH1;CEACAM1;ASAH1;FRMPD3;LAMP2;ADAM10;PRCP;TCIRG1;B2M;PGM1
condensed chromosome, centromeric region (GO:0000779)	1.0	DSN1
clathrin-coated vesicle (GO:0030136)	1.0	CEMIP;INPP5F;SORT1;WNT5A;CLTB;EGFR
U12-type spliceosomal complex (GO:0005689)	1.0	SF3B4
MLL1/2 complex (GO:0044665)	1.0	WDR5
MLL1 complex (GO:0071339)	1.0	WDR5
peroxisomal part (GO:0044439)	1.0	MGST1;PIPOX;NUDT12;PAOX
brush border membrane (GO:0031526)	1.0	SHANK2
rough endoplasmic reticulum (GO:0005791)	1.0	PTGDS
Golgi cis cisterna (GO:0000137)	1.0	ATL1
ribosome (GO:0005840)	1.0	NUFIP1;TMA16;NLE1;NCK1
cytoplasmic ribonucleoprotein granule (GO:0036464)	1.0	TRIM71;TIA1;LARP1;SOCS1;YTHDF2;DDX25;NCL;SHB;INA;ZFP36L1;ARNTL
vacuole (GO:0005773)	1.0	FYCO1;GLB1;UBQLN4
PML body (GO:0016605)	1.0	TRIM8;SKI;HIPK2
multivesicular body (GO:0005771)	1.0	STEAP3
nuclear chromosome part (GO:0044454)	1.0	NUFIP1;PRKDC;CITED2;PINX1;NAT10;IPO4;RELA;SCRT2;DSN1;YY2;MYC;GAR1;UTY;MEF2D;MBD3;KDM6B;UPF1;SMAD3;PCGF2;SETD1A;PAX6;WRNIP1;RUNX2;NCOR2;POLR3D;ASXL3;ERCC1;RARA;LRIF1
spindle (GO:0005819)	1.0	MAD2L2;DIAPH1;DSN1;LATS2;CTDP1;HECW2;PINX1;NUP62;CEP95;CCSAP;CDC14A;MAP9
autophagosome (GO:0005776)	1.0	FYCO1;LAMP2;UBQLN4
intercalated disc (GO:0014704)	1.0	JUP
nuclear body (GO:0016604)	1.0	HDAC5;USP36;CDKN1A;ICE1;TCF7;RAPH1;CHD5;ARRB1;PTPN23;CDC14A;AFF2;TRIM8;ADAMTS4;FBL;WRN;DSN1;LSM11;TATDN2;PLAGL1;HIVEP1;UNC45A;MBD4;BRD1;NOP58;SETD1A;WDR19;EAF1;ACTN4;SCRT1;POU6F1;GNL3;HIPK2;NCOR2;SKI;ITPKC;PAPD7;FNDC1;SETBP1;POLR3D;GEMIN5;UBE2O;MAML3;CACTIN;SGK1;FBXL4;MAMLD1;HSPA1A;ZPR1
ficolin-1-rich granule lumen (GO:1904813)	1.0	KCMF1;ASAH1;JUP;GLB1;COMMD3;PGM1;HSPA1A
Golgi cisterna (GO:0031985)	1.0	SGMS1;ATL1
integral component of mitochondrial inner membrane (GO:0031305)	1.0	APOOL
P-body (GO:0000932)	1.0	TRIM71;YTHDF2;ZFP36L1
cortical actin cytoskeleton (GO:0030864)	1.0	WDR1;WIPF2
mitochondrial envelope (GO:0005740)	1.0	CHCHD4;CHCHD5;FBXL4
site of double-strand break (GO:0035861)	1.0	SETMAR
Golgi subcompartment (GO:0098791)	1.0	SGMS1;PROS1;PITPNB;FUT10;HFE;FUT11;PDGFA;ARRB1;HS6ST1;MANEA;C1GALT1C1;GGA3;GLIPR2;FUT9;GPER1;MGAT3;CNGA2;RGS20;CHST14;B2M;CSGALNACT1;RHBDF1;PLK3;SLC35A1;SLC30A6;ST6GAL1;NMNAT2;MARCH4;TMEM230;CLIP3;RAB38;CHPT1;RAB7B;PI4K2A;TLR3
ficolin-1-rich granule (GO:0101002)	1.0	KCMF1;DIAPH1;ASAH1;JUP;GLB1;LAMP2;COMMD3;PRCP;TCIRG1;PGM1;HSPA1A
coated vesicle (GO:0030135)	1.0	F8;SORT1;AP3B2
trans-Golgi network (GO:0005802)	1.0	CLIP3;GGA3;GPER1;KIF13A;RGS20;RAB38;RAB7B;LGR5;PI4K2A;TMEM230;MARCH4
specific granule (GO:0042581)	1.0	CNN2;STK10;CEACAM1;PDXK;TMEM30A;JUP;ADAM10;B2M;FRK
tertiary granule membrane (GO:0070821)	1.0	CEACAM1;FRMPD3;ADAM10
specific granule membrane (GO:0035579)	1.0	STK10;CEACAM1;TMEM30A;ADAM10
nuclear speck (GO:0016607)	1.0	UNC45A;MBD4;USP36;HDAC5;BRD1;SETD1A;CHD5;AFF2;ADAMTS4;ITPKC;WRN;TATDN2;FNDC1;POLR3D;MAML3;SGK1;CACTIN;FBXL4;HSPA1A
peroxisomal membrane (GO:0005778)	1.0	MGST1
aggresome (GO:0016235)	1.0	HSPA1A
trans-Golgi network membrane (GO:0032588)	1.0	CLIP3;KIF13A;LGR5
cytosolic large ribosomal subunit (GO:0022625)	1.0	GEMIN5;SURF6
spindle microtubule (GO:0005876)	1.0	KLHL21
DNA-directed RNA polymerase II, holoenzyme (GO:0016591)	1.0	CTDP1;PPARGC1A;POLR2L
large ribosomal subunit (GO:0015934)	1.0	GEMIN5;SURF6
peroxisome (GO:0005777)	1.0	PIPOX;PEX11G;NUDT12
microbody (GO:0042579)	1.0	PIPOX;PEX11G;NUDT12
Golgi membrane (GO:0000139)	1.0	SGMS1;PROS1;PITPNB;FUT10;HFE;FUT11;PDGFA;ARRB1;HS6ST1;MANEA;C1GALT1C1;GLIPR2;FUT9;KIF13A;MGAT3;CNGA2;CHST14;B2M;CSGALNACT1;RHBDF1;SLC35A1;SLC30A6;ST6GAL1;NMNAT2;CLIP3;CHPT1;LGR5;TLR3
chromosomal region (GO:0098687)	1.0	WRN;PINX1
endoplasmic reticulum-Golgi intermediate compartment (GO:0005793)	1.0	F8;TAP1;TGFA
integral component of mitochondrial membrane (GO:0032592)	1.0	GDAP1
caveola (GO:0005901)	1.0	LRP8
polysome (GO:0005844)	1.0	LARP1
cytosolic part (GO:0044445)	1.0	FYCO1;NUFIP1;GEMIN5;SURF6;ERC1;UBQLN4
spliceosomal complex (GO:0005681)	1.0	SF3B4;UPF1;ADAR
centriole (GO:0005814)	1.0	CCSAP;HSPA1A
cytosolic ribosome (GO:0022626)	1.0	NUFIP1;GEMIN5;SURF6
microtubule organizing center part (GO:0044450)	1.0	CCDC14;CCSAP;HSPA1A
cytoplasmic vesicle lumen (GO:0060205)	1.0	PDXK;HSPH1;APOE
mitochondrial matrix (GO:0005759)	1.0	NUBPL;SIRT4;HOGA1;PPM1K;TBRG4;PRIMPOL;HYKK;FPGS;THEM5;ETFBKMT;CASQ1;NAT8L;CBR4
integral component of plasma membrane (GO:0005887)	1.0	LMBR1L;VIPR1;STEAP3;HFE;PCDHGB2;RRH;ICAM5;TCIRG1;MAGT1;ADRA1B;HS6ST1;EDNRA;GRM4;SLC22A15;GPER1;MFSD3;CNGA2;EPHB1;SLC16A4;EPHB4;RNF43;SLC38A1;SLC13A3;SLC15A2;SCARA5;IL1R1;HTR3A;SLC7A5;CEACAM1;NPC1;ADORA2B;TRAF3;GPRIN1;MMP17;ADGRB1;KIT;TYRO3;MET;TLR4;BIRC2;TNFRSF21;SHANK2;PI4K2A;TLR3;EPHA2;HBEGF;HCN3;CALCRL;SGMS1;CHRNA4;CHRNA7;NRXN1;TGFA;SGMS2;SLC5A3;SLC7A1;EFNA4;EGFR;CACNA1H;EBP;P2RY2;PDPN;PRRG1;S…
mitochondrion (GO:0005739)	1.0	HRK;SLC44A1;RMND1;LRRK1;HSCB;CLU;CHCHD4;AIFM2;NNT;ALKBH1;FAM110B;FPGS;CDK5RAP1;CYP1B1;HEMK1;RSAD2;PPTC7;ACSL1;SIRT4;CD3EAP;HOGA1;COQ10B;CTU1;CARD19;RAB38;TMEM126B;HAP1;CASQ1;NAT8L;PI4K2A;ASAH2;HEATR1;CAMK2A;MGST1;PPM1K;ACACB;FOXO1;NOL6;TBRG4;PGS1;RAI1;KLC2;THEM5;HIVEP1;SLC25A20;SLC25A24;MCL1;APOOL;TXNRD3;NUBPL;SMURF1;NOC3L;GDAP1;MAFF;SFXN3;MSRB2;BCL2;XAF1;HSPA1A
mitochondrial inner membrane (GO:0005743)	1.0	PGS1;SLC25A37;RSAD2;NNT;TMEM126B;OMA1;SLC25A20;SLC25A33;LETM2;SLC25A24;SLC25A35
