# Supplementary material for: Dissecting the Effect of a 3D Microscaffold on the Transcriptome of Neural Stem Cells with Computational Approaches: A Focus on Mechanotransduction
Source: Int J Mol Sci. 2020 Sep 15;21(18):6775. doi: 10.3390/ijms21186775 (PMC7555048; doi:10.3390/ijms21186775)
Supplement: Supplementary file 1 [file ijms-21-06775-s001.zip › Rey et al suppl files/SupplementaryTable1-ALLDE.xlsx]

## Sheet: Foglio2
gene_ID	gene_name	log2FoldChange	padj	gene_biotype
ENSMUSG00000095701	Gm24830	21.1103	3.92894e-05	snRNA
ENSMUSG00000096838	Gm26232	21.1103	3.92894e-05	snRNA
ENSMUSG00000094668	Gm24871	-10.5344	0.00261612	snRNA
ENSMUSG00000094812	Gm22614	8.49602	0.0848329	snRNA
ENSMUSG00000040663	Clcf1	7.4463	2.08424e-08	protein_coding
ENSMUSG00000095118	Snord14d	-7.27303	0.000645946	snoRNA
ENSMUSG00000074272	Ceacam1	-7.24868	0.00188068	protein_coding
ENSMUSG00000033740	St18	7.21392	0.00124754	protein_coding
ENSMUSG00000023169	Slc38a1	-7.18941	0.0591663	protein_coding
ENSMUSG00000101685	Gm17837	-7.05891	0.0516771	processed_pseudogene
ENSMUSG00000063531	Sema3e	7.05303	0.000852554	protein_coding
ENSMUSG00000095676	Gm25099	-7.03529	0.00253425	snRNA
ENSMUSG00000080365	Gm25776	-6.84643	0.0209169	snoRNA
ENSMUSG00000102801	Gm37478	6.35055	0.0140891	TEC
ENSMUSG00000070980	Actl7b	6.34814	0.00282922	protein_coding
ENSMUSG00000096280	Gm23287	-6.25993	0.0037004	snRNA
ENSMUSG00000098109	9530085P06Rik	6.20028	0.0457867	TEC
ENSMUSG00000064823	Snord82	-6.139	0.0152256	snoRNA
ENSMUSG00000060257	Scrt2	6.13504	0.00566445	protein_coding
ENSMUSG00000104339	C130089K02Rik	5.96383	0.045185	TEC
ENSMUSG00000095892	Rnu5g	-5.93096	0.0388571	snRNA
ENSMUSG00000091135	Lgals1-ps2	5.75056	0.0667747	transcribed_processed_pseudogene
ENSMUSG00000093413	Snora15	-5.71586	0.0162048	snoRNA
ENSMUSG00000015134	Aldh1a3	5.69459	0.00389566	protein_coding
ENSMUSG00000095367	Gm20784	-5.65937	0.0183631	processed_pseudogene
ENSMUSG00000031594	Fgl1	-5.63514	0.00950642	protein_coding
ENSMUSG00000026890	Lhx6	5.63052	0.00493182	protein_coding
ENSMUSG00000094131	Gm22265	-5.61259	0.0793339	snRNA
ENSMUSG00000004371	Il11	5.59261	0.0529933	protein_coding
ENSMUSG00000100111	A330087D11Rik	-5.58508	0.0129302	lincRNA
ENSMUSG00000065738	Gm24494	-5.57203	0.0918145	snoRNA
ENSMUSG00000098265	Gm27517	5.5327	0.00951033	misc_RNA
ENSMUSG00000061143	Maml3	5.52246	0.00787146	protein_coding
ENSMUSG00000042686	Jph1	5.49093	0.0245962	protein_coding
ENSMUSG00000034156	Bzrap1	5.47587	0.026351	protein_coding
ENSMUSG00000102487	Gm21871	-5.40536	0.00689352	unprocessed_pseudogene
ENSMUSG00000032297	Celf6	5.38756	0.0142232	protein_coding
ENSMUSG00000083100	Gm6044	5.30489	0.00136941	processed_pseudogene
ENSMUSG00000102940	Gm37551	5.3023	0.0874374	TEC
ENSMUSG00000075410	Gm11744	-5.29812	0.0219505	protein_coding
ENSMUSG00000086779	Gm13562	-5.27947	0.0466272	processed_transcript
ENSMUSG00000020218	Wif1	-5.27845	0.0219928	protein_coding
ENSMUSG00000099601	Gm29671	-5.26875	0.000661564	lincRNA
ENSMUSG00000102410	Gm36935	5.24838	0.0311919	TEC
ENSMUSG00000107539	Gm44790	5.20718	0.0563862	protein_coding
ENSMUSG00000092509	Gm20394	5.20407	0.0511177	processed_transcript
ENSMUSG00000015968	Cacna1d	5.17787	0.0100352	protein_coding
ENSMUSG00000065734	Snord49a	-5.17638	0.0176674	snoRNA
ENSMUSG00000096617	Gm5559	-5.1601	0.0895544	processed_pseudogene
ENSMUSG00000082724	Gm14416	-5.11748	0.0152256	unprocessed_pseudogene
ENSMUSG00000064791	Snord14e	-5.11219	0.0160652	snoRNA
ENSMUSG00000037428	Vgf	5.09977	0.0149186	protein_coding
ENSMUSG00000094446	Gm6344	-5.08429	0.0454523	processed_pseudogene
ENSMUSG00000097266	Gm26802	-5.02502	0.0312208	lincRNA
ENSMUSG00000005864	Cnga2	-4.9841	0.0575357	protein_coding
ENSMUSG00000022055	Nefl	4.98107	0.0615265	protein_coding
ENSMUSG00000065219	Snord32a	-4.94319	0.0440186	snoRNA
ENSMUSG00000081519	Gm13331	4.93072	0.0454523	processed_pseudogene
ENSMUSG00000108824	RP24-274B19.2	-4.92808	0.0092789	lincRNA
ENSMUSG00000109039	Gm45067	4.92605	0.0788614	lincRNA
ENSMUSG00000027947	Il6ra	4.92425	1.02282e-08	protein_coding
ENSMUSG00000024087	Cyp1b1	-4.91534	0.0581251	protein_coding
ENSMUSG00000053024	Cntn2	4.91316	0.000631509	protein_coding
ENSMUSG00000039488	Cntn5	-4.91311	0.0204243	protein_coding
ENSMUSG00000103443	Gm37132	-4.90473	0.0072317	TEC
ENSMUSG00000044641	Pard6b	4.88065	0.0016148	protein_coding
ENSMUSG00000104262	Gm37747	4.86841	0.0293695	TEC
ENSMUSG00000064405	Gm23925	4.85729	0.0768447	snoRNA
ENSMUSG00000052117	D630039A03Rik	-4.84391	0.0547664	protein_coding
ENSMUSG00000030158	Clec12b	-4.83364	0.052545	protein_coding
ENSMUSG00000085020	2310081O03Rik	-4.82872	0.01157	lincRNA
ENSMUSG00000062563	Cys1	4.77204	0.066314	protein_coding
ENSMUSG00000104690	AC156953.1	4.72335	0.0723783	miRNA
ENSMUSG00000106279	AC099934.2	4.72335	0.0723783	miRNA
ENSMUSG00000016024	Lbp	-4.69906	0.0563614	protein_coding
ENSMUSG00000028634	Hivep3	4.69307	6.52147e-08	protein_coding
ENSMUSG00000022218	Tgm1	4.66596	0.0607673	protein_coding
ENSMUSG00000082683	Gm12697	-4.64922	0.0346795	processed_pseudogene
ENSMUSG00000081670	Gm15697	-4.6491	0.0322361	unprocessed_pseudogene
ENSMUSG00000022054	Nefm	4.64855	0.00758203	protein_coding
ENSMUSG00000026077	Npas2	4.64741	0.0324108	protein_coding
ENSMUSG00000017491	Rarb	-4.6384	0.000309426	protein_coding
ENSMUSG00000024186	Rgs11	4.61927	0.038077	protein_coding
ENSMUSG00000096263	Snord14c	-4.58265	0.0201922	snoRNA
ENSMUSG00000031451	Gas6	-4.5773	0.0563639	protein_coding
ENSMUSG00000103346	C230057A21Rik	-4.55028	0.0489841	lincRNA
ENSMUSG00000045215	Asxl3	4.51569	0.0137221	protein_coding
ENSMUSG00000026247	Ecel1	4.50284	0.0513598	protein_coding
ENSMUSG00000036211	Hist1h1t	-4.50103	0.0307444	protein_coding
ENSMUSG00000043903	Gm22	4.49785	0.0185112	lincRNA
ENSMUSG00000070866	Zfp804a	4.4949	0.0833587	protein_coding
ENSMUSG00000028028	Alpk1	-4.47233	0.0377085	protein_coding
ENSMUSG00000030125	Lrrc23	-4.47144	0.0703309	protein_coding
ENSMUSG00000024912	Fosl1	4.46857	0.0139477	protein_coding
ENSMUSG00000049357	4933408B17Rik	-4.43158	0.0486159	protein_coding
ENSMUSG00000108200	Gm43931	-4.412	0.0274571	TEC
ENSMUSG00000109563	Gm44772	-4.40729	0.0385291	TEC
ENSMUSG00000085498	Gm14023	-4.39348	0.0416929	processed_transcript
ENSMUSG00000105398	AC157822.2	-4.39317	0.0118594	miRNA
ENSMUSG00000038026	Kcnj9	4.38918	0.0168622	protein_coding
ENSMUSG00000049265	Kcnk3	4.3855	5.70247e-05	protein_coding
ENSMUSG00000053279	Aldh1a1	-4.3694	0.00764771	protein_coding
ENSMUSG00000105762	Gm43605	-4.36801	0.0256375	TEC
ENSMUSG00000092592	Gm20449	-4.36509	0.0282874	protein_coding
ENSMUSG00000103366	C630004L07Rik	-4.29865	0.0567862	TEC
ENSMUSG00000088252	Snord13	-4.26387	0.0219261	snoRNA
ENSMUSG00000032528	Vipr1	4.26107	0.0778021	protein_coding
ENSMUSG00000060924	Csmd1	4.25459	0.0486519	protein_coding
ENSMUSG00000032271	Nnmt	-4.25353	0.0440434	protein_coding
ENSMUSG00000065686	Snora5c	-4.25295	0.0111588	snoRNA
ENSMUSG00000097876	Gm16892	-4.25063	0.0486394	lincRNA
ENSMUSG00000102994	Gm37767	4.25056	0.057247	TEC
ENSMUSG00000047428	Dlk2	4.23845	0.00282579	protein_coding
ENSMUSG00000109715	Gm45606	4.22925	0.0785265	antisense
ENSMUSG00000040570	Rundc3b	4.21278	0.00617816	protein_coding
ENSMUSG00000037225	Fgf2	4.18098	0.025942	protein_coding
ENSMUSG00000108811	4933432K03Rik	-4.17683	0.0453332	antisense
ENSMUSG00000032174	Icam5	4.17476	0.0134325	protein_coding
ENSMUSG00000109459	Gm44592	-4.13448	0.0596179	lincRNA
ENSMUSG00000081824	BC002163	-4.12865	0.0429074	processed_pseudogene
ENSMUSG00000109374	Gm44773	-4.11937	0.0372216	lincRNA
ENSMUSG00000022032	Scara5	-4.10772	0.00245502	protein_coding
ENSMUSG00000032348	Gsta4	-4.10092	0.00555474	protein_coding
ENSMUSG00000032802	Srxn1	4.10053	1.19075e-05	protein_coding
ENSMUSG00000039911	Spsb1	4.0871	6.0987e-08	protein_coding
ENSMUSG00000043068	Fam89a	-4.0707	0.0430564	protein_coding
ENSMUSG00000053214	Gm9899	4.05878	0.00937352	processed_transcript
ENSMUSG00000105843	Gm42644	-4.01376	0.00124754	TEC
ENSMUSG00000047875	Gpr157	-4.01183	0.0515304	protein_coding
ENSMUSG00000052353	Cemip	3.99871	0.0549529	protein_coding
ENSMUSG00000057143	Trim12c	-3.98577	0.0489841	protein_coding
ENSMUSG00000065642	Snora69	-3.97993	0.0835705	snoRNA
ENSMUSG00000045064	Zc2hc1c	-3.97746	0.059759	protein_coding
ENSMUSG00000097309	Gm17249	-3.97718	0.0364613	bidirectional_promoter_lncRNA
ENSMUSG00000024747	Aldh1a7	-3.972	0.0109653	protein_coding
ENSMUSG00000018830	Myh11	-3.96972	0.0201786	protein_coding
ENSMUSG00000058700	Rpl21-ps12	3.95276	0.052545	processed_pseudogene
ENSMUSG00000044681	Cnpy1	-3.94242	0.0796014	protein_coding
ENSMUSG00000038156	Spon1	-3.92377	0.0142958	protein_coding
ENSMUSG00000097998	Gm27019	3.91531	0.00118078	lincRNA
ENSMUSG00000019564	Arid3a	3.91325	0.000518916	protein_coding
ENSMUSG00000085710	Gm12676	-3.90706	0.0974621	processed_transcript
ENSMUSG00000042425	Frmpd3	3.90576	0.0895544	protein_coding
ENSMUSG00000044456	Rin3	3.88703	0.071771	protein_coding
ENSMUSG00000065362	Gm24411	-3.86674	0.056559	snoRNA
ENSMUSG00000026494	Kif26b	3.84151	0.0020782	protein_coding
ENSMUSG00000027544	Nfatc2	3.82871	0.0133577	protein_coding
ENSMUSG00000079243	Xirp1	3.81714	0.0262486	protein_coding
ENSMUSG00000039883	Lrrc17	-3.81549	0.0381655	protein_coding
ENSMUSG00000035033	Tbr1	3.79557	0.0380822	protein_coding
ENSMUSG00000048038	Ccdc187	-3.7892	0.0659886	protein_coding
ENSMUSG00000109460	Gm45591	3.7864	0.00794354	sense_intronic
ENSMUSG00000031554	Adam5	-3.76055	0.017733	protein_coding
ENSMUSG00000036306	Lzts1	3.75792	0.024663	protein_coding
ENSMUSG00000015599	Ttbk1	3.74745	0.00687045	protein_coding
ENSMUSG00000098641	Rnu3b4	-3.728	7.60285e-05	snoRNA
ENSMUSG00000098925	Rnu3b2	-3.728	7.60285e-05	snoRNA
ENSMUSG00000104856	Rnu3b3	-3.728	7.60285e-05	snoRNA
ENSMUSG00000105025	Rnu3b1	-3.728	7.60285e-05	snoRNA
ENSMUSG00000108659	Gm34121	-3.71782	0.0277986	processed_transcript
ENSMUSG00000021700	Rab3c	3.71049	0.0857217	protein_coding
ENSMUSG00000099865	Gm29206	-3.70981	0.092743	lincRNA
ENSMUSG00000024486	Hbegf	3.70797	6.00956e-08	protein_coding
ENSMUSG00000054013	Tmem179	3.69918	0.000190508	protein_coding
ENSMUSG00000064600	Gm25636	-3.67964	0.00729391	snoRNA
ENSMUSG00000051335	Gfod1	3.67757	7.16243e-08	protein_coding
ENSMUSG00000104012	Gm37364	3.6675	0.0488546	TEC
ENSMUSG00000071104	Ccdc110	-3.62328	0.0616077	protein_coding
ENSMUSG00000087478	4930506C21Rik	-3.62011	0.0904744	processed_transcript
ENSMUSG00000031099	Smarca1	3.60691	0.0920613	protein_coding
ENSMUSG00000026051	1500015O10Rik	-3.60146	0.00178796	protein_coding
ENSMUSG00000006386	Tek	-3.59288	0.0466062	protein_coding
ENSMUSG00000033327	Tnxb	3.59234	0.0963581	protein_coding
ENSMUSG00000025855	Prkar1b	3.58695	0.047519	protein_coding
ENSMUSG00000100113	Gm28592	3.58607	0.0113424	lincRNA
ENSMUSG00000057716	Tmem178b	3.57949	0.0403311	protein_coding
ENSMUSG00000041460	Cacna2d4	-3.57918	0.0173825	protein_coding
ENSMUSG00000089669	Tnfsf13	-3.56842	0.0229508	protein_coding
ENSMUSG00000053693	Mast1	3.55635	0.000270745	protein_coding
ENSMUSG00000030559	Rab38	-3.53561	0.0172736	protein_coding
ENSMUSG00000002603	Tgfb1	3.52366	0.0874374	protein_coding
ENSMUSG00000085862	Gm13483	-3.51546	0.0900078	processed_transcript
ENSMUSG00000064949	Snora61	-3.50372	0.0768351	snoRNA
ENSMUSG00000059013	Sh2d3c	-3.50371	0.0319671	protein_coding
ENSMUSG00000056656	Apol8	3.50175	3.75398e-06	protein_coding
ENSMUSG00000023905	Tnfrsf12a	3.49953	3.11393e-05	protein_coding
ENSMUSG00000108448	Gm21269	3.49426	0.0600964	lincRNA
ENSMUSG00000051041	Olfml1	-3.48772	0.000111903	protein_coding
ENSMUSG00000025777	Gdap1	3.48281	0.0260888	protein_coding
ENSMUSG00000026175	Vil1	-3.48119	0.013764	protein_coding
ENSMUSG00000028270	Gbp2	3.48027	0.000852554	protein_coding
ENSMUSG00000031543	Ank1	3.47483	0.000785497	protein_coding
ENSMUSG00000000120	Ngfr	3.47317	0.00130141	protein_coding
ENSMUSG00000088948	Gm23262	-3.46203	0.00772412	snoRNA
ENSMUSG00000031285	Dcx	3.45548	0.00668205	protein_coding
ENSMUSG00000100992	Gm23925	-3.45444	0.0015534	lincRNA
ENSMUSG00000102575	Gm37241	-3.44901	0.0972316	TEC
ENSMUSG00000028148	Them5	-3.44894	0.0378087	protein_coding
ENSMUSG00000109953	5430430B14Rik	3.44681	0.0595663	TEC
ENSMUSG00000025576	Rbfox3	3.43945	0.0483554	protein_coding
ENSMUSG00000032021	Crtam	3.43808	0.0441596	protein_coding
ENSMUSG00000005124	Wisp1	3.4314	0.00752313	protein_coding
ENSMUSG00000042010	Acacb	3.42494	0.054225	protein_coding
ENSMUSG00000097577	6230400D17Rik	3.41242	0.0491699	lincRNA
ENSMUSG00000043165	Lor	3.40369	0.0513477	protein_coding
ENSMUSG00000067724	Gbx1	3.39939	0.0173557	protein_coding
ENSMUSG00000110047	A230085B16Rik	-3.37353	0.00189351	TEC
ENSMUSG00000026483	Fam129a	-3.3516	0.00728506	protein_coding
ENSMUSG00000051037	Zfp455	-3.32194	0.000189531	protein_coding
ENSMUSG00000064493	Snora28	-3.31462	0.0243955	snoRNA
ENSMUSG00000003849	Nqo1	-3.28852	0.00672579	protein_coding
ENSMUSG00000045967	Gpr158	3.26847	0.00427062	protein_coding
ENSMUSG00000042608	Stk40	3.26743	6.79515e-09	protein_coding
ENSMUSG00000020461	Clhc1	-3.25587	0.0153918	protein_coding
ENSMUSG00000053129	Gsx1	3.25372	0.0880091	protein_coding
ENSMUSG00000003872	Lin7b	3.24555	0.039963	protein_coding
ENSMUSG00000032648	Pygm	-3.24029	0.0195248	protein_coding
ENSMUSG00000024210	Ip6k3	-3.23851	0.0526445	protein_coding
ENSMUSG00000040605	Bace2	-3.23047	0.0382655	protein_coding
ENSMUSG00000026430	Rassf5	3.22685	0.0663224	protein_coding
ENSMUSG00000026090	2010300C02Rik	3.22035	0.0456484	protein_coding
ENSMUSG00000050931	Sgms2	3.1876	4.48534e-06	protein_coding
ENSMUSG00000064666	Snora52	-3.18249	0.0981278	snoRNA
ENSMUSG00000071893	Vmn1r4	-3.17894	0.0337749	protein_coding
ENSMUSG00000022176	Rem2	3.17333	0.000433446	protein_coding
ENSMUSG00000078249	Hmga1-rs1	3.15442	0.075254	protein_coding
ENSMUSG00000041798	Gck	-3.15308	0.0974621	protein_coding
ENSMUSG00000078234	Klhdc7a	-3.15224	0.000551316	protein_coding
ENSMUSG00000065176	Rnu12	-3.13681	0.0040989	snRNA
ENSMUSG00000090223	Pcp4	3.13232	0.0736303	protein_coding
ENSMUSG00000020932	Gfap	3.12672	0.0296761	protein_coding
ENSMUSG00000053117	E330013P04Rik	-3.11982	0.000644571	lincRNA
ENSMUSG00000042807	Hecw2	3.1196	0.0240865	protein_coding
ENSMUSG00000047959	Kcna3	3.11859	0.0980419	protein_coding
ENSMUSG00000106106	Rn18s-rs5	3.11252	0.00434388	rRNA
ENSMUSG00000002799	Jag2	3.10727	0.000123062	protein_coding
ENSMUSG00000031028	Tub	3.10078	0.0179889	protein_coding
ENSMUSG00000043079	Synpo	3.0987	0.0111907	protein_coding
ENSMUSG00000049971	Glt1d1	3.09165	0.021773	protein_coding
ENSMUSG00000041423	Paqr6	3.08793	0.0934723	protein_coding
ENSMUSG00000020641	Rsad2	-3.0829	0.00148312	protein_coding
ENSMUSG00000045106	Ccdc73	-3.0725	0.0407814	protein_coding
ENSMUSG00000022519	Srl	-3.06661	0.00784828	protein_coding
ENSMUSG00000085201	Nr6a1os	-3.05528	0.00214895	antisense
ENSMUSG00000031698	Mylk3	-3.05396	0.0904402	protein_coding
ENSMUSG00000009376	Met	3.05298	0.037776	protein_coding
ENSMUSG00000050711	Scg2	3.04923	0.00942363	protein_coding
ENSMUSG00000005148	Klf5	3.04222	0.0161146	protein_coding
ENSMUSG00000044734	Serpinb1a	-3.04098	0.037674	protein_coding
ENSMUSG00000104877	Gm42651	3.03958	0.0322022	TEC
ENSMUSG00000096606	Tpbgl	3.03876	0.095365	protein_coding
ENSMUSG00000041073	Nacad	3.03358	0.0137583	protein_coding
ENSMUSG00000029420	Rimbp2	3.00528	0.0125632	protein_coding
ENSMUSG00000090440	Gm9732	2.9993	0.00533153	protein_coding
ENSMUSG00000039372	March4	2.99837	0.000219874	protein_coding
ENSMUSG00000033871	Ppargc1b	2.98839	0.000518588	protein_coding
ENSMUSG00000032020	Ubash3b	2.98436	2.00944e-05	protein_coding
ENSMUSG00000100815	Gm29112	-2.97721	0.0189271	sense_intronic
ENSMUSG00000023087	Noct	2.96588	3.81283e-06	protein_coding
ENSMUSG00000072723	Gm10044	-2.96245	0.00933367	processed_transcript
ENSMUSG00000056758	Hmga2	2.96078	1.05221e-07	protein_coding
ENSMUSG00000087675	Gm11762	2.95723	0.0678776	processed_transcript
ENSMUSG00000052605	Isoc2b	-2.95517	0.0855203	protein_coding
ENSMUSG00000030525	Chrna7	2.95506	0.0571502	protein_coding
ENSMUSG00000050541	Adra1b	2.94701	2.64262e-05	protein_coding
ENSMUSG00000107468	5730507A11Rik	-2.93977	0.00135103	TEC
ENSMUSG00000100084	2310068J16Rik	2.93845	0.0320137	antisense
ENSMUSG00000073805	Fam196a	2.92227	0.000123962	protein_coding
ENSMUSG00000109434	Gm44937	2.92172	0.0243955	TEC
ENSMUSG00000047344	Lancl3	2.91751	0.0275457	protein_coding
ENSMUSG00000109603	Gm45372	-2.91156	0.0504494	lincRNA
ENSMUSG00000003617	Cp	-2.90867	0.00101668	protein_coding
ENSMUSG00000058743	Kcnj14	2.90009	0.0113121	protein_coding
ENSMUSG00000096592	Gm15801	2.89863	3.978e-05	processed_pseudogene
ENSMUSG00000025402	Nab2	2.88878	2.80535e-05	protein_coding
ENSMUSG00000101655	2310040G24Rik	-2.88861	0.0219525	lincRNA
ENSMUSG00000027896	Slc16a4	-2.88699	0.0523046	protein_coding
ENSMUSG00000015829	Tnr	2.88622	0.0312922	protein_coding
ENSMUSG00000101166	Gm28496	2.88582	0.00122202	processed_transcript
ENSMUSG00000085016	Gm11335	-2.88392	0.0745909	processed_transcript
ENSMUSG00000094942	Gm3604	-2.88306	0.00516225	protein_coding
ENSMUSG00000087579	1500017E21Rik	-2.88195	0.0788614	processed_transcript
ENSMUSG00000109314	Gm44699	2.87832	0.000217102	sense_intronic
ENSMUSG00000109600	Gm18212	2.87724	0.0160652	processed_pseudogene
ENSMUSG00000024347	Psd2	2.87152	0.00528811	protein_coding
ENSMUSG00000111421	RP23-356D13.11	-2.86777	0.0978192	TEC
ENSMUSG00000028063	Lmna	2.8621	1.43603e-05	protein_coding
ENSMUSG00000039646	Vasn	2.85878	0.00015255	protein_coding
ENSMUSG00000021838	Samd4	2.85549	1.48317e-05	protein_coding
ENSMUSG00000083076	Gm11408	-2.85026	0.0224527	processed_pseudogene
ENSMUSG00000079008	Gm14124	-2.8387	0.0212792	protein_coding
ENSMUSG00000107534	Gm43920	-2.82022	0.0549857	sense_intronic
ENSMUSG00000089809	A930011G23Rik	2.81189	0.0276537	protein_coding
ENSMUSG00000027843	Ptpn22	-2.81126	0.0247952	protein_coding
ENSMUSG00000021567	Nkd2	2.81029	0.099944	protein_coding
ENSMUSG00000102148	Gm38059	2.80878	0.00293141	TEC
ENSMUSG00000097056	Gm4262	-2.80171	0.0986211	lincRNA
ENSMUSG00000087519	AV039307	-2.78544	0.0311546	processed_transcript
ENSMUSG00000027457	Snph	-2.78257	0.0285191	protein_coding
ENSMUSG00000006445	Epha2	2.78252	4.90425e-05	protein_coding
ENSMUSG00000020548	1700086D15Rik	2.78162	0.0976793	protein_coding
ENSMUSG00000104861	3110039M20Rik	-2.77468	0.0791293	lincRNA
ENSMUSG00000024330	Col11a2	2.76512	0.000422294	protein_coding
ENSMUSG00000004661	Arid3b	2.76482	0.066314	protein_coding
ENSMUSG00000107300	Gm43279	2.76284	0.000458029	TEC
ENSMUSG00000047293	Gpr15	-2.76011	0.0870234	protein_coding
ENSMUSG00000063684	Gm13910	-2.7585	0.0118838	processed_pseudogene
ENSMUSG00000085913	Gm15601	-2.7523	0.0049922	antisense
ENSMUSG00000046711	Hmga1	2.73367	0.00590113	protein_coding
ENSMUSG00000109051	Gm44913	2.73114	0.000999318	TEC
ENSMUSG00000038402	Foxf2	2.72812	0.0208918	protein_coding
ENSMUSG00000013523	Bcas1	2.7146	0.0352713	protein_coding
ENSMUSG00000022101	Fgf17	2.70656	0.0473127	protein_coding
ENSMUSG00000074252	Gm10654	2.70298	0.000735938	TEC
ENSMUSG00000034990	Otoa	-2.6978	0.0239726	protein_coding
ENSMUSG00000106818	Gm43790	2.69647	0.0242031	TEC
ENSMUSG00000103891	Gm37941	2.69557	0.0381275	TEC
ENSMUSG00000041025	Iffo2	2.69133	1.20962e-06	protein_coding
ENSMUSG00000083674	Zfp133-ps	-2.68695	0.0209854	unitary_pseudogene
ENSMUSG00000029298	Gbp9	-2.6858	0.00966525	protein_coding
ENSMUSG00000068130	Zfp442	-2.6845	1.05221e-07	protein_coding
ENSMUSG00000079259	Trim71	2.6816	1.24135e-06	protein_coding
ENSMUSG00000077563	Snora68	-2.67735	0.0512871	snoRNA
ENSMUSG00000038239	Hrc	-2.67618	0.0325193	protein_coding
ENSMUSG00000039963	Ccdc40	2.67482	0.00617816	protein_coding
ENSMUSG00000070167	Snora57	-2.66403	0.0486081	snoRNA
ENSMUSG00000110914	RP24-531B21.2	2.6624	0.00755883	TEC
ENSMUSG00000042115	Klhdc8a	2.66016	0.0226595	protein_coding
ENSMUSG00000028977	Casz1	2.65602	0.0918225	protein_coding
ENSMUSG00000097534	Gm16675	-2.65274	0.0977774	bidirectional_promoter_lncRNA
ENSMUSG00000018476	Kdm6b	2.65089	3.28981e-07	protein_coding
ENSMUSG00000087060	Eldr	-2.64379	0.00437394	processed_transcript
ENSMUSG00000020176	Grb10	2.64294	0.0480844	protein_coding
ENSMUSG00000103926	Gm37894	2.64211	0.0250447	TEC
ENSMUSG00000103313	Gm38357	2.64206	0.000737263	TEC
ENSMUSG00000031995	St14	2.63866	0.0657627	protein_coding
ENSMUSG00000028528	Dnajc6	2.63749	0.0297838	protein_coding
ENSMUSG00000072812	Ahnak2	2.63615	0.000347122	protein_coding
ENSMUSG00000034936	Arl4d	2.63613	6.85849e-05	protein_coding
ENSMUSG00000039809	Gabbr2	2.63494	0.00318965	protein_coding
ENSMUSG00000025324	Atp10a	2.63055	0.000347122	protein_coding
ENSMUSG00000074657	Kif5a	2.627	0.00053211	protein_coding
ENSMUSG00000091183	Gm5141	-2.62415	6.92367e-05	protein_coding
ENSMUSG00000092051	Gm17229	-2.61762	0.0476967	transcribed_processed_pseudogene
ENSMUSG00000019817	Plagl1	2.61548	0.00292261	protein_coding
ENSMUSG00000105107	Gm43412	2.61495	0.0130747	TEC
ENSMUSG00000028794	A3galt2	2.61178	0.0740875	protein_coding
ENSMUSG00000109708	RP23-238C13.2	-2.60501	0.0111907	TEC
ENSMUSG00000036098	Myrf	2.60358	0.0311546	protein_coding
ENSMUSG00000052688	Rab7b	2.6024	0.00434388	protein_coding
ENSMUSG00000037594	BC022687	2.59774	7.21496e-05	protein_coding
ENSMUSG00000064080	Fbln2	-2.59672	0.099296	protein_coding
ENSMUSG00000041797	Abca9	-2.58438	0.00208676	protein_coding
ENSMUSG00000044813	Shb	2.58288	0.000159595	protein_coding
ENSMUSG00000107009	6720475M21Rik	2.57026	0.00746756	TEC
ENSMUSG00000047171	Helt	2.57023	0.0620534	protein_coding
ENSMUSG00000038540	Tmc3	-2.56065	0.0380171	protein_coding
ENSMUSG00000034394	Lif	2.55277	0.0141735	protein_coding
ENSMUSG00000082570	Gm15711	-2.55005	0.0390465	processed_pseudogene
ENSMUSG00000064262	Gimap8	-2.54955	0.0999437	protein_coding
ENSMUSG00000096948	Gm4221	-2.54909	0.0549344	lincRNA
ENSMUSG00000085541	Gm16010	-2.54738	0.0117928	antisense
ENSMUSG00000060336	Zfp937	-2.54715	7.79816e-11	protein_coding
ENSMUSG00000062760	1810041L15Rik	2.54679	0.0206352	protein_coding
ENSMUSG00000053740	Gm6457	2.54527	0.00836363	processed_pseudogene
ENSMUSG00000097180	2700038G22Rik	2.54418	0.00820497	lincRNA
ENSMUSG00000063383	Zfp947	-2.54189	0.0221294	protein_coding
ENSMUSG00000087819	Gm25117	-2.54125	0.0192263	snoRNA
ENSMUSG00000042622	Maff	2.53511	0.000709394	protein_coding
ENSMUSG00000075225	Ccdc162	-2.53349	0.0289754	protein_coding
ENSMUSG00000031636	Pdlim3	-2.52884	0.000661564	protein_coding
ENSMUSG00000087184	Gm11650	2.5237	0.0367151	processed_transcript
ENSMUSG00000023885	Thbs2	-2.52327	0.0340306	protein_coding
ENSMUSG00000055491	Pprc1	2.52206	9.61653e-07	protein_coding
ENSMUSG00000026471	Mr1	-2.52144	0.000346831	protein_coding
ENSMUSG00000091971	Hspa1a	2.51895	0.0338009	protein_coding
ENSMUSG00000059027	9630013D21Rik	-2.5008	0.0469958	processed_transcript
ENSMUSG00000089940	Gm4117	-2.49886	0.000130374	processed_transcript
ENSMUSG00000040152	Thbs1	2.49579	0.0226595	protein_coding
ENSMUSG00000029442	Wdr66	-2.49369	0.01152	protein_coding
ENSMUSG00000090129	Olfr287	-2.49042	0.0509741	protein_coding
ENSMUSG00000046607	Hrk	2.48751	0.0466063	protein_coding
ENSMUSG00000104030	5330406M23Rik	2.48623	0.0121979	TEC
ENSMUSG00000103220	Gm37728	2.48376	0.00389566	TEC
ENSMUSG00000110278	Gm5608	2.48344	0.00245502	lincRNA
ENSMUSG00000108348	Gm42372	-2.47975	0.00833296	protein_coding
ENSMUSG00000002732	Fkbp7	-2.47709	0.0006367	protein_coding
ENSMUSG00000029641	Rasl11a	2.47412	0.0218262	protein_coding
ENSMUSG00000032344	Mb21d1	2.46427	0.0900078	protein_coding
ENSMUSG00000106115	Gm43420	2.46032	0.0122987	TEC
ENSMUSG00000023367	Tmem176a	-2.45864	0.000167837	protein_coding
ENSMUSG00000021196	Pfkp	2.45567	0.0165833	protein_coding
ENSMUSG00000072769	Gm10419	2.45264	0.0429012	lincRNA
ENSMUSG00000097073	9430037G07Rik	-2.45214	0.000430457	lincRNA
ENSMUSG00000053046	Brsk2	2.4517	0.00150866	protein_coding
ENSMUSG00000019775	Rgs17	2.44766	0.000106584	protein_coding
ENSMUSG00000053550	Shisa7	2.43931	0.0322594	protein_coding
ENSMUSG00000108053	Gm43890	2.43722	0.0464716	TEC
ENSMUSG00000069011	Gm10254	2.42397	0.028066	processed_pseudogene
ENSMUSG00000078495	Zfp984	-2.42099	0.00189351	protein_coding
ENSMUSG00000063268	Parp10	-2.42067	0.0649698	protein_coding
ENSMUSG00000029436	Mmp17	2.41776	0.0323249	protein_coding
ENSMUSG00000079671	2610203C22Rik	-2.41564	0.0244724	processed_transcript
ENSMUSG00000052135	Foxo6	2.40793	0.032385	protein_coding
ENSMUSG00000040483	Xaf1	-2.40523	0.040266	protein_coding
ENSMUSG00000043336	Filip1l	-2.4046	0.00505599	protein_coding
ENSMUSG00000052125	F730043M19Rik	2.40448	0.0513945	processed_transcript
ENSMUSG00000105753	Gm43847	2.40098	0.000373121	sense_intronic
ENSMUSG00000022102	Dok2	2.39974	0.057603	protein_coding
ENSMUSG00000018932	Map2k3	2.39544	6.00956e-08	protein_coding
ENSMUSG00000079652	Fam71f2	-2.39459	0.0703309	protein_coding
ENSMUSG00000042804	Gpr153	2.39431	0.0248679	protein_coding
ENSMUSG00000029005	Draxin	-2.39419	0.0190604	protein_coding
ENSMUSG00000086539	Gm16759	-2.38647	0.0497599	processed_transcript
ENSMUSG00000069014	Gm5641	2.3855	0.0683625	transcribed_processed_pseudogene
ENSMUSG00000102562	Gm37694	-2.38284	0.0140196	TEC
ENSMUSG00000105287	Gm43577	2.3823	0.0338131	sense_intronic
ENSMUSG00000087380	2210408F21Rik	-2.38109	0.0516579	processed_transcript
ENSMUSG00000107491	Gm17893	-2.37208	0.0436723	processed_pseudogene
ENSMUSG00000061751	Kalrn	2.37041	0.000448287	protein_coding
ENSMUSG00000102380	Gm38140	-2.36938	0.0220489	TEC
ENSMUSG00000031189	Aff2	2.36845	0.0577044	protein_coding
ENSMUSG00000097915	A330009N23Rik	2.36611	0.073043	lincRNA
ENSMUSG00000047497	Adamts12	-2.36497	0.00799079	protein_coding
ENSMUSG00000008855	Hdac5	2.36417	2.51348e-07	protein_coding
ENSMUSG00000061601	Pclo	2.36343	0.0655054	protein_coding
ENSMUSG00000044164	Rnf182	2.36095	0.00441073	protein_coding
ENSMUSG00000022037	Clu	2.3594	0.0471505	protein_coding
ENSMUSG00000102854	C130023A14Rik	-2.35772	0.0118853	TEC
ENSMUSG00000025372	Baiap2	2.35685	4.04363e-06	protein_coding
ENSMUSG00000082588	Gm15443	-2.35092	0.0526422	processed_pseudogene
ENSMUSG00000015501	Hivep2	2.34113	5.13862e-05	protein_coding
ENSMUSG00000050612	Txndc2	2.33126	0.0489841	protein_coding
ENSMUSG00000078853	Igtp	-2.32874	0.0726763	protein_coding
ENSMUSG00000102553	D930036K23Rik	2.32645	0.0171733	TEC
ENSMUSG00000054342	Kcnn4	-2.32623	0.0990663	protein_coding
ENSMUSG00000105302	Gm19817	2.32517	0.0928214	TEC
ENSMUSG00000102912	Gm20731	2.32329	0.0633211	TEC
ENSMUSG00000029406	Pitpnm2	2.31779	0.000475201	protein_coding
ENSMUSG00000087377	AV099323	-2.31366	0.0590853	antisense
ENSMUSG00000026259	Ngef	2.31152	0.00371842	protein_coding
ENSMUSG00000034177	Rnf43	-2.30919	0.0625568	protein_coding
ENSMUSG00000035640	Cbarp	2.30749	6.05509e-05	protein_coding
ENSMUSG00000029135	Fosl2	2.30564	9.92356e-05	protein_coding
ENSMUSG00000068457	Uty	-2.29793	0.000134536	protein_coding
ENSMUSG00000042647	Acad12	-2.29399	0.0287963	protein_coding
ENSMUSG00000035397	Klf16	2.29238	2.32371e-08	protein_coding
ENSMUSG00000055407	Map6	2.29207	2.23439e-05	protein_coding
ENSMUSG00000044501	Zfp758	-2.291	0.00018735	protein_coding
ENSMUSG00000001750	Tcirg1	-2.29	0.0167787	protein_coding
ENSMUSG00000064513	Snora9	-2.28753	0.078445	snoRNA
ENSMUSG00000021071	Trim9	2.28628	0.00595555	protein_coding
ENSMUSG00000026796	Fam129b	2.28587	0.000105221	protein_coding
ENSMUSG00000020387	Jade2	2.28132	0.00292375	protein_coding
ENSMUSG00000028793	Rnf19b	2.28043	1.40761e-05	protein_coding
ENSMUSG00000033419	Snap91	2.27965	0.00166958	protein_coding
ENSMUSG00000104253	Gm37174	-2.27641	0.0620534	TEC
ENSMUSG00000040659	Efhd2	2.2748	0.00189903	protein_coding
ENSMUSG00000030074	Gxylt2	-2.26343	0.024663	protein_coding
ENSMUSG00000032860	P2ry2	2.26208	0.00483065	protein_coding
ENSMUSG00000037621	Atoh8	2.25427	0.0550972	protein_coding
ENSMUSG00000109783	Gm45338	-2.2532	0.0281723	processed_transcript
ENSMUSG00000051295	9630028B13Rik	-2.25267	0.00330189	antisense
ENSMUSG00000090386	Mir99ahg	-2.24819	0.000346831	processed_transcript
ENSMUSG00000029334	Prkg2	2.24631	0.00394295	protein_coding
ENSMUSG00000003752	Itpkc	2.24606	0.00134435	protein_coding
ENSMUSG00000028012	Rrh	2.24593	0.0758975	protein_coding
ENSMUSG00000007122	Casq1	-2.23927	0.054437	protein_coding
ENSMUSG00000084790	Gm15879	2.23881	0.0936347	antisense
ENSMUSG00000064382	Gm26447	-2.23722	0.0076084	snoRNA
ENSMUSG00000096935	1700113A16Rik	-2.23515	0.0151707	antisense
ENSMUSG00000020841	Cpd	-2.23412	0.000337138	protein_coding
ENSMUSG00000089952	4933413C19Rik	2.23254	0.00571008	sense_intronic
ENSMUSG00000050315	Synpo2	2.23112	0.0111897	protein_coding
ENSMUSG00000005057	Sh2b2	2.23091	0.00788198	protein_coding
ENSMUSG00000063681	Crb1	-2.2304	0.051387	protein_coding
ENSMUSG00000086401	Gm15559	2.22074	0.0577044	antisense
ENSMUSG00000097767	Miat	2.22057	0.0146191	lincRNA
ENSMUSG00000048385	Scrt1	2.2202	0.0332068	protein_coding
ENSMUSG00000040715	Rsc1a1	2.21584	0.00182369	protein_coding
ENSMUSG00000025318	Jph3	2.21331	0.0170183	protein_coding
ENSMUSG00000001995	Sipa1l2	2.20857	5.05927e-05	protein_coding
ENSMUSG00000108037	Gm44597	-2.2056	0.0297223	processed_transcript
ENSMUSG00000024617	Camk2a	-2.20336	0.0895938	protein_coding
ENSMUSG00000032788	Pdxk	2.19834	0.00282579	protein_coding
ENSMUSG00000091754	Gm3636	2.19708	0.0928481	protein_coding
ENSMUSG00000034275	Igsf9b	2.197	0.0185111	protein_coding
ENSMUSG00000035686	Thrsp	-2.19602	0.0618221	protein_coding
ENSMUSG00000020027	Socs2	2.19302	0.0240745	protein_coding
ENSMUSG00000031434	Morc4	2.18907	0.000164583	protein_coding
ENSMUSG00000042359	Osbpl6	2.18849	0.000801114	protein_coding
ENSMUSG00000107019	Gm43682	2.18678	0.000339679	TEC
ENSMUSG00000037833	Sh2d4b	2.18467	0.0337601	protein_coding
ENSMUSG00000033595	Lgi3	-2.18342	0.00503946	protein_coding
ENSMUSG00000035694	Caps2	-2.18264	0.0410784	protein_coding
ENSMUSG00000097353	A430046D13Rik	-2.17068	0.00078812	lincRNA
ENSMUSG00000039005	Tlr4	-2.16927	0.0122987	protein_coding
ENSMUSG00000091577	Gm6211	-2.16812	0.0342885	transcribed_processed_pseudogene
ENSMUSG00000006784	Ttc25	-2.16736	0.0285928	protein_coding
ENSMUSG00000062661	Ncs1	2.16731	3.53241e-05	protein_coding
ENSMUSG00000103706	6820402A03Rik	-2.16104	0.00121453	TEC
ENSMUSG00000106354	Gm42607	2.16097	0.0849427	TEC
ENSMUSG00000024353	Mzb1	-2.16066	0.0250228	protein_coding
ENSMUSG00000025779	Ly96	-2.15852	0.0352851	protein_coding
ENSMUSG00000038393	Txnip	-2.15703	0.000233034	protein_coding
ENSMUSG00000107456	Gm10400	2.15661	0.0378155	TEC
ENSMUSG00000106054	Gm43623	2.15639	0.0568285	processed_transcript
ENSMUSG00000104259	Gm37538	-2.15024	0.0439726	lincRNA
ENSMUSG00000042594	Sh2b3	2.1497	0.000469685	protein_coding
ENSMUSG00000038807	Rap1gap2	2.14622	1.80864e-05	protein_coding
ENSMUSG00000070883	Ccdc173	-2.14239	0.0104052	protein_coding
ENSMUSG00000035873	Pawr	2.1414	0.0024108	protein_coding
ENSMUSG00000039232	Stx11	2.13874	0.0828025	protein_coding
ENSMUSG00000035049	Rrp12	2.13641	0.00117433	protein_coding
ENSMUSG00000077391	Gm24336	-2.13291	0.0454523	snoRNA
ENSMUSG00000021253	Tgfb3	-2.13003	0.000709394	protein_coding
ENSMUSG00000022346	Myc	2.12752	3.8874e-05	protein_coding
ENSMUSG00000024883	Rin1	2.12605	0.00859273	protein_coding
ENSMUSG00000097129	4930507D05Rik	2.12597	0.00826913	protein_coding
ENSMUSG00000041757	Plekha6	2.12391	0.00159357	protein_coding
ENSMUSG00000071984	Fndc1	-2.12241	0.0194593	protein_coding
ENSMUSG00000018500	Adora2b	2.11978	0.0355307	protein_coding
ENSMUSG00000024887	Asah2	-2.11943	0.00263823	protein_coding
ENSMUSG00000033880	Lgals3bp	-2.11515	0.00582822	protein_coding
ENSMUSG00000074158	Zfp976	-2.10956	0.00173681	protein_coding
ENSMUSG00000108384	Gm45082	2.10824	0.0905658	TEC
ENSMUSG00000028341	Nr4a3	2.10722	0.0140866	protein_coding
ENSMUSG00000102267	9530003O04Rik	-2.10622	0.0305642	TEC
ENSMUSG00000108169	Gm43958	2.09953	0.0424324	TEC
ENSMUSG00000018774	Cd68	2.09856	0.0139401	protein_coding
ENSMUSG00000036913	Trim67	2.0927	0.0299163	protein_coding
ENSMUSG00000092549	Gm20491	-2.09264	0.00175689	processed_pseudogene
ENSMUSG00000039716	Dock3	2.09151	0.0256831	protein_coding
ENSMUSG00000090965	Gm17203	-2.09017	0.0139615	lincRNA
ENSMUSG00000000811	Txnrd3	2.08935	9.95245e-07	protein_coding
ENSMUSG00000072941	Sod3	-2.08562	0.0111305	protein_coding
ENSMUSG00000098068	Gm7909	2.0834	0.0738817	processed_pseudogene
ENSMUSG00000041313	Slc7a1	2.08157	0.032879	protein_coding
ENSMUSG00000109942	Gm45262	-2.08029	0.0248566	TEC
ENSMUSG00000034485	Uaca	2.07998	0.00390193	protein_coding
ENSMUSG00000109725	Gm45265	-2.07622	0.00483339	TEC
ENSMUSG00000062353	Gm15772	2.07621	0.0489687	processed_pseudogene
ENSMUSG00000033722	BC034090	-2.07597	0.0172826	protein_coding
ENSMUSG00000007817	Zmiz1	2.07537	2.04443e-05	protein_coding
ENSMUSG00000096870	Gm21816	-2.07387	0.00347377	TEC
ENSMUSG00000021448	Shc3	2.07385	0.000868491	protein_coding
ENSMUSG00000059824	Dbp	-2.07272	0.000780883	protein_coding
ENSMUSG00000102258	Gm38257	-2.07041	0.0339867	TEC
ENSMUSG00000048772	Tmem53	-2.06733	0.073465	protein_coding
ENSMUSG00000034731	Dgkh	2.06378	0.00712712	protein_coding
ENSMUSG00000036528	Ppfibp2	-2.05933	0.00894944	protein_coding
ENSMUSG00000050035	Fhl4	-2.05893	0.00186398	protein_coding
ENSMUSG00000026479	Lamc2	2.05795	0.00200372	protein_coding
ENSMUSG00000103502	9330121J05Rik	2.05733	0.00483339	antisense
ENSMUSG00000040270	Bach2	2.05688	0.00177518	protein_coding
ENSMUSG00000045725	Prr15	2.05655	0.0461183	protein_coding
ENSMUSG00000032515	Csrnp1	2.05482	0.00565447	protein_coding
ENSMUSG00000044037	Als2cl	-2.05315	0.0445323	protein_coding
ENSMUSG00000056531	Ccdc18	-2.05267	0.0720726	protein_coding
ENSMUSG00000102461	Gm37166	2.04606	0.0730465	TEC
ENSMUSG00000037679	Inf2	2.04551	0.00909104	protein_coding
ENSMUSG00000065105	Gm26130	-2.04471	0.0832267	snoRNA
ENSMUSG00000026825	Dnm1	2.04471	0.00672579	protein_coding
ENSMUSG00000028670	Lypla2	2.04354	0.000420978	protein_coding
ENSMUSG00000090963	Gm17655	-2.04168	0.0438078	protein_coding
ENSMUSG00000005413	Hmox1	2.04033	5.70247e-05	protein_coding
ENSMUSG00000004044	Ptrf	2.03844	1.70292e-06	protein_coding
ENSMUSG00000043419	Chd3os	2.03818	0.0939984	protein_coding
ENSMUSG00000034687	Fras1	-2.03659	0.000533554	protein_coding
ENSMUSG00000109873	Gm45407	2.03587	0.00241522	TEC
ENSMUSG00000053819	Camk2d	2.03475	0.00287509	protein_coding
ENSMUSG00000010307	Tmem86a	-2.03364	0.000422294	protein_coding
ENSMUSG00000022235	Cmbl	-2.03286	0.0901751	protein_coding
ENSMUSG00000069307	Hist1h2bq	-2.03198	0.000448287	protein_coding
ENSMUSG00000032589	Bsn	2.03167	0.0125632	protein_coding
ENSMUSG00000097842	9330104G04Rik	-2.02877	0.016215	lincRNA
ENSMUSG00000020573	Pik3cg	-2.02729	0.0969213	protein_coding
ENSMUSG00000103916	Gm38071	-2.02619	0.0358502	TEC
ENSMUSG00000045114	Prrt2	-2.0236	0.0411422	protein_coding
ENSMUSG00000035673	Sbno2	2.01963	0.000191767	protein_coding
ENSMUSG00000034639	Setmar	-2.01922	0.00925284	protein_coding
ENSMUSG00000098905	Zfp953	-2.0186	0.000538217	protein_coding
ENSMUSG00000085936	2610307P16Rik	-2.01201	0.0900078	processed_transcript
ENSMUSG00000034173	Zbed5	2.00972	0.00502684	protein_coding
ENSMUSG00000102995	A330074H02Rik	-2.00419	0.054225	TEC
ENSMUSG00000085028	Slc2a4rg-ps	-2.00381	0.0108027	unitary_pseudogene
ENSMUSG00000085030	2810455O05Rik	2.00366	0.062069	lincRNA
ENSMUSG00000105419	Gm43205	-2.00355	0.0676948	TEC
ENSMUSG00000029385	Ccng2	-2.00302	0.00163416	protein_coding
ENSMUSG00000102205	9430092D12Rik	-1.99554	0.0411674	TEC
ENSMUSG00000053925	Gm9929	1.99261	0.0943511	processed_transcript
ENSMUSG00000031639	Tlr3	-1.99254	0.00364677	protein_coding
ENSMUSG00000002985	Apoe	1.992	0.0490101	protein_coding
ENSMUSG00000053801	Grwd1	1.99187	0.00177518	protein_coding
ENSMUSG00000034686	Prr7	1.99105	0.00211821	protein_coding
ENSMUSG00000074829	2010315B03Rik	-1.99086	2.95567e-05	protein_coding
ENSMUSG00000110959	RP24-174I4.1	1.99077	0.0317321	TEC
ENSMUSG00000069743	Zfp820	-1.98936	0.0285928	protein_coding
ENSMUSG00000044197	Gpr146	-1.98834	0.00287509	protein_coding
ENSMUSG00000090564	A430057M04Rik	1.98518	0.021383	processed_transcript
ENSMUSG00000015133	Lrrk1	1.98508	0.0783505	protein_coding
ENSMUSG00000103596	Gm37354	1.98211	0.0453775	TEC
ENSMUSG00000043415	Otud1	1.98106	0.00015255	protein_coding
ENSMUSG00000027624	Epb41l1	1.98014	0.00958316	protein_coding
ENSMUSG00000004100	Ppan	1.98014	1.30096e-05	protein_coding
ENSMUSG00000025429	Pstpip2	1.97977	0.035247	protein_coding
ENSMUSG00000031740	Mmp2	-1.97772	0.00947797	protein_coding
ENSMUSG00000045671	Spred2	1.97767	2.32371e-08	protein_coding
ENSMUSG00000022565	Plec	1.97604	0.00458143	protein_coding
ENSMUSG00000034730	Adgrb1	1.9753	0.0284653	protein_coding
ENSMUSG00000072762	4930522L14Rik	-1.97526	0.0020576	protein_coding
ENSMUSG00000106732	Gm43792	1.97513	0.0298474	TEC
ENSMUSG00000034799	Unc13a	1.96742	0.000128187	protein_coding
ENSMUSG00000014444	Piezo1	1.96704	0.00381035	protein_coding
ENSMUSG00000074731	Zfp345	-1.96464	0.0398622	protein_coding
ENSMUSG00000022836	Mylk	-1.95902	0.0354456	protein_coding
ENSMUSG00000098178	Gm42418	1.95653	0.00989629	lincRNA
ENSMUSG00000020140	Lgr5	-1.95219	0.000750212	protein_coding
ENSMUSG00000096433	Zfp994	-1.95206	0.000270745	protein_coding
ENSMUSG00000027293	Ehd4	1.95156	1.70292e-06	protein_coding
ENSMUSG00000005045	Chd5	1.95104	0.0380501	protein_coding
ENSMUSG00000033909	Usp36	1.95079	4.87283e-05	protein_coding
ENSMUSG00000020423	Btg2	-1.94818	0.0294929	protein_coding
ENSMUSG00000103805	Gm37063	-1.94785	0.0297838	TEC
ENSMUSG00000020340	Cyfip2	1.9472	0.0201515	protein_coding
ENSMUSG00000111443	RP23-72A20.11	-1.9465	0.0553686	lincRNA
ENSMUSG00000037992	Rara	1.94477	0.000762528	protein_coding
ENSMUSG00000107879	9330102E08Rik	-1.93992	0.0100873	lincRNA
ENSMUSG00000109863	Gm45643	1.93794	0.0765329	TEC
ENSMUSG00000001473	Tubb6	1.93759	0.00692362	protein_coding
ENSMUSG00000039377	Hlx	1.93695	8.57554e-05	protein_coding
ENSMUSG00000057396	Zfp759	-1.93672	0.00122202	protein_coding
ENSMUSG00000051159	Cited1	1.9355	0.0257783	protein_coding
ENSMUSG00000028211	Trp53inp1	-1.93506	0.000169411	protein_coding
ENSMUSG00000038037	Socs1	1.93466	0.0202329	protein_coding
ENSMUSG00000030717	Nupr1	-1.93345	0.0724019	protein_coding
ENSMUSG00000000782	Tcf7	1.93124	0.0340306	protein_coding
ENSMUSG00000040009	Gnaz	1.9295	5.63052e-05	protein_coding
ENSMUSG00000035513	Ntng2	1.9285	0.0491313	protein_coding
ENSMUSG00000020042	Btbd11	1.92845	0.00178551	protein_coding
ENSMUSG00000018740	Slc25a35	-1.9265	0.0576811	protein_coding
ENSMUSG00000027570	Col9a3	-1.9256	0.0757228	protein_coding
ENSMUSG00000046618	Olfml2a	-1.92133	0.0442099	protein_coding
ENSMUSG00000017639	Rab11fip4	1.92058	0.0416888	protein_coding
ENSMUSG00000096768	Erdr1	1.91946	0.00455159	protein_coding
ENSMUSG00000068134	Zfp120	-1.91857	0.00131429	protein_coding
ENSMUSG00000074166	AW146154	-1.91507	5.87825e-05	protein_coding
ENSMUSG00000050822	Slc29a4	1.91403	0.0870234	protein_coding
ENSMUSG00000078889	Gm14288	-1.91269	0.0928517	protein_coding
ENSMUSG00000032252	Glce	-1.91015	0.00145738	protein_coding
ENSMUSG00000031465	Angpt2	-1.90784	0.0563862	protein_coding
ENSMUSG00000038526	Car14	-1.90697	0.0874374	protein_coding
ENSMUSG00000079009	Gm14139	-1.90568	0.0174018	protein_coding
ENSMUSG00000046876	Atxn1	1.90388	0.00304578	protein_coding
ENSMUSG00000061024	Rrs1	1.90383	2.89734e-05	protein_coding
ENSMUSG00000026773	Pfkfb3	1.90343	7.07912e-05	protein_coding
ENSMUSG00000103907	Gm37498	1.90255	0.0132263	TEC
ENSMUSG00000026959	Grin1	1.89622	0.0791293	protein_coding
ENSMUSG00000029718	Pcolce	-1.89381	0.0918225	protein_coding
ENSMUSG00000044471	Lncpint	1.89366	0.0072106	lincRNA
ENSMUSG00000055866	Per2	1.89057	2.0636e-05	protein_coding
ENSMUSG00000103839	Gm37607	-1.89028	0.0247736	TEC
ENSMUSG00000026389	Steap3	-1.88952	0.0961109	protein_coding
ENSMUSG00000045672	Col27a1	1.88832	0.0169954	protein_coding
ENSMUSG00000031647	Mfap3l	1.88775	0.00414627	protein_coding
ENSMUSG00000021066	Atl1	-1.88733	0.0187218	protein_coding
ENSMUSG00000043557	Mdga1	1.88731	0.00323503	protein_coding
ENSMUSG00000032643	Fhl3	1.88714	0.0037046	protein_coding
ENSMUSG00000086822	5330413P13Rik	-1.88527	0.063304	lincRNA
ENSMUSG00000031906	Smpd3	1.88458	0.000191767	protein_coding
ENSMUSG00000022895	Ets2	1.88412	4.76469e-05	protein_coding
ENSMUSG00000103049	Gm37311	-1.88174	0.0377085	TEC
ENSMUSG00000033149	Phldb2	-1.88173	0.0146191	protein_coding
ENSMUSG00000097177	9330159M07Rik	-1.8781	0.000529134	processed_transcript
ENSMUSG00000049119	Fam110b	1.87783	0.0452227	protein_coding
ENSMUSG00000096221	1500002C15Rik	1.87775	0.0302153	antisense
ENSMUSG00000048218	Amigo2	1.8768	0.0857217	protein_coding
ENSMUSG00000074863	Platr25	-1.87665	0.0635997	lincRNA
ENSMUSG00000022899	Slc15a2	-1.87114	0.00189351	protein_coding
ENSMUSG00000108634	Gm44783	-1.86936	0.032879	lincRNA
ENSMUSG00000102594	Gm38381	-1.86857	0.00116012	TEC
ENSMUSG00000027298	Tyro3	-1.86555	0.00163416	protein_coding
ENSMUSG00000108238	Gm43984	1.85997	0.000368109	TEC
ENSMUSG00000022619	Mapk8ip2	1.85965	0.000709394	protein_coding
ENSMUSG00000041911	Dlx1	1.85856	0.0382655	protein_coding
ENSMUSG00000018648	Dusp14	1.85839	0.0249413	protein_coding
ENSMUSG00000004558	Ndrg2	1.85642	0.0241064	protein_coding
ENSMUSG00000089706	B230216N24Rik	1.85513	0.0420514	processed_transcript
ENSMUSG00000053358	Gm9905	1.85451	0.0946004	TEC
ENSMUSG00000054939	Zfp174	-1.85446	0.00889815	protein_coding
ENSMUSG00000059049	Frem1	-1.85344	0.00829554	protein_coding
ENSMUSG00000025176	Hoga1	-1.85232	0.0393321	protein_coding
ENSMUSG00000090125	Pou3f1	1.85179	0.0015992	protein_coding
ENSMUSG00000102748	Pcdhgb2	-1.84918	0.00549343	protein_coding
ENSMUSG00000024197	Plin3	-1.84428	0.0553961	protein_coding
ENSMUSG00000039910	Cited2	1.84397	6.91342e-05	protein_coding
ENSMUSG00000028040	Efna4	-1.84333	0.000703318	protein_coding
ENSMUSG00000067367	Lyar	1.84323	0.00189388	protein_coding
ENSMUSG00000092624	Gm3654	-1.83807	0.00863521	transcribed_unprocessed_pseudogene
ENSMUSG00000030255	Sspn	-1.83601	1.83658e-05	protein_coding
ENSMUSG00000022701	Ccdc191	-1.83404	0.00218322	protein_coding
ENSMUSG00000103932	Gm36963	-1.83388	0.0660465	TEC
ENSMUSG00000065226	Gm25791	-1.83382	0.0844508	snoRNA
ENSMUSG00000054074	Skida1	-1.83379	0.00163992	protein_coding
ENSMUSG00000024222	Fkbp5	1.8319	0.0140866	protein_coding
ENSMUSG00000069206	Zfp874a	-1.83113	0.00247356	protein_coding
ENSMUSG00000102374	Gm38387	-1.83095	0.0329576	TEC
ENSMUSG00000051391	Ywhag	1.83015	1.29668e-05	protein_coding
ENSMUSG00000030068	Gm20696	-1.82946	0.0202922	protein_coding
ENSMUSG00000031822	Gse1	1.82772	0.00116012	protein_coding
ENSMUSG00000027341	Tmem230	-1.82641	0.00722008	protein_coding
ENSMUSG00000109812	Gm45640	1.82416	0.0323249	TEC
ENSMUSG00000056493	Foxk1	1.82008	2.14547e-05	protein_coding
ENSMUSG00000104479	Gm10305	-1.8196	0.0882149	TEC
ENSMUSG00000108353	Gm45205	1.81794	0.00184856	TEC
ENSMUSG00000020032	Nuak1	1.81728	0.00221061	protein_coding
ENSMUSG00000021890	Eaf1	1.81543	7.79816e-11	protein_coding
ENSMUSG00000044447	Dock5	1.81537	0.010469	protein_coding
ENSMUSG00000069049	Eif2s3y	-1.8138	0.010505	protein_coding
ENSMUSG00000103991	Gm38031	-1.81264	0.0257783	TEC
ENSMUSG00000031778	Cx3cl1	1.81196	0.00150921	protein_coding
ENSMUSG00000086331	Gm16310	1.81141	0.0145781	sense_intronic
ENSMUSG00000038214	Bend3	1.81114	6.95107e-06	protein_coding
ENSMUSG00000044647	Csrnp3	-1.80975	0.000104035	protein_coding
ENSMUSG00000035021	Baz1a	1.80901	0.00148045	protein_coding
ENSMUSG00000109536	9330162G02Rik	1.80618	0.00426561	TEC
ENSMUSG00000026135	Zfp142	1.80371	5.85564e-08	protein_coding
ENSMUSG00000020656	Grhl1	1.80331	0.0468051	protein_coding
ENSMUSG00000032269	Htr3a	-1.80151	0.0733358	protein_coding
ENSMUSG00000102250	Gm38260	-1.80141	0.0492116	TEC
ENSMUSG00000051149	Adnp	1.7994	0.00116012	protein_coding
ENSMUSG00000030748	Il4ra	1.79597	0.00382605	protein_coding
ENSMUSG00000021614	Vcan	-1.79577	2.14805e-06	protein_coding
ENSMUSG00000036560	Lgi4	1.79557	0.0544142	protein_coding
ENSMUSG00000033147	Slc22a15	1.79501	0.022032	protein_coding
ENSMUSG00000002983	Relb	1.7949	0.000556905	protein_coding
ENSMUSG00000015090	Ptgds	-1.79297	0.0380501	protein_coding
ENSMUSG00000036218	Pdzrn4	-1.78792	0.00163416	protein_coding
ENSMUSG00000019779	Frk	-1.78686	0.000895099	protein_coding
ENSMUSG00000034336	Ina	1.78662	0.00269866	protein_coding
ENSMUSG00000044749	Abca6	-1.785	0.00659868	protein_coding
ENSMUSG00000078869	Gm14409	-1.78376	0.0978083	protein_coding
ENSMUSG00000000555	Itga5	1.77899	0.000629093	protein_coding
ENSMUSG00000041506	Rrp9	1.77792	0.00728372	protein_coding
ENSMUSG00000104830	5830487J09Rik	-1.77616	0.0534002	processed_transcript
ENSMUSG00000029860	Zyx	1.77318	7.56989e-05	protein_coding
ENSMUSG00000075593	Gal3st4	-1.77229	0.0134321	protein_coding
ENSMUSG00000022236	Ropn1l	-1.77175	0.0411422	protein_coding
ENSMUSG00000089726	Mir17hg	1.77151	0.0533341	lincRNA
ENSMUSG00000104136	Gm36955	-1.77075	0.0853447	TEC
ENSMUSG00000022270	Fam134b	-1.77034	0.0422188	protein_coding
ENSMUSG00000062743	Zfp677	-1.77002	0.000107028	protein_coding
ENSMUSG00000095193	Gm20939	-1.76979	0.0724019	protein_coding
ENSMUSG00000021990	Spata13	1.76792	0.0245223	protein_coding
ENSMUSG00000033960	9430020K01Rik	1.76768	0.000123062	protein_coding
ENSMUSG00000104563	Gm43041	-1.76608	0.0971323	TEC
ENSMUSG00000102644	Thap6	-1.76333	0.00345199	unitary_pseudogene
ENSMUSG00000028439	Fam219a	1.76323	0.0015301	protein_coding
ENSMUSG00000029217	Tec	1.76272	0.0812226	protein_coding
ENSMUSG00000026072	Il1r1	1.76193	0.0288352	protein_coding
ENSMUSG00000038780	Smurf1	1.76187	1.36838e-05	protein_coding
ENSMUSG00000035878	Hykk	-1.7612	0.00218322	protein_coding
ENSMUSG00000069633	Pex11g	-1.75999	0.0229873	protein_coding
ENSMUSG00000006442	Srm	1.75994	0.056559	protein_coding
ENSMUSG00000021994	Wnt5a	-1.75571	0.0162088	protein_coding
ENSMUSG00000038776	Ephx1	-1.75524	0.0106461	protein_coding
ENSMUSG00000038279	Nop2	1.75447	0.00159647	protein_coding
ENSMUSG00000028948	Nol9	1.75221	1.73795e-05	protein_coding
ENSMUSG00000029174	Tbc1d1	1.75098	0.0053921	protein_coding
ENSMUSG00000025591	Tma16	1.75057	0.000631509	protein_coding
ENSMUSG00000042797	Aqp11	-1.74914	0.0164564	protein_coding
ENSMUSG00000097971	Gm26917	1.74849	0.0205078	lincRNA
ENSMUSG00000053347	Zfp943	-1.74786	0.00492106	protein_coding
ENSMUSG00000010660	Plcd1	1.74779	0.00517348	protein_coding
ENSMUSG00000074867	Zfp808	-1.74665	0.0119719	protein_coding
ENSMUSG00000014496	Ankrd28	1.7466	8.14635e-05	protein_coding
ENSMUSG00000102780	Gm38253	-1.74507	0.0257898	TEC
ENSMUSG00000073985	Gm10602	-1.74497	0.00571008	antisense
ENSMUSG00000046169	Adamts6	-1.74313	0.00140712	protein_coding
ENSMUSG00000054477	Kcnn2	-1.74167	0.00915798	protein_coding
ENSMUSG00000040093	Bmf	-1.74148	0.00749571	protein_coding
ENSMUSG00000097994	Gm26982	1.74084	0.00924872	antisense
ENSMUSG00000098128	Gm3693	-1.73908	0.0900078	antisense
ENSMUSG00000039556	Ppp1r3f	1.73808	0.0533341	protein_coding
ENSMUSG00000020038	Cry1	1.73768	1.73795e-05	protein_coding
ENSMUSG00000097777	Gm16794	-1.7376	0.0955983	antisense
ENSMUSG00000033967	Rnf225	1.73745	0.0622195	protein_coding
ENSMUSG00000056749	Nfil3	1.73634	0.0566168	protein_coding
ENSMUSG00000075020	Mir670hg	1.73569	0.0771879	lincRNA
ENSMUSG00000055373	Fut9	-1.7325	0.00401776	protein_coding
ENSMUSG00000034575	Papd7	1.73048	6.94954e-05	protein_coding
ENSMUSG00000062115	Rai1	1.72995	0.00073214	protein_coding
ENSMUSG00000004791	Pgf	-1.72938	0.00163416	protein_coding
ENSMUSG00000032300	1700017B05Rik	1.72856	1.11316e-05	protein_coding
ENSMUSG00000048988	Elfn1	1.72515	0.00263513	protein_coding
ENSMUSG00000038335	Tsr1	1.72433	1.05221e-07	protein_coding
ENSMUSG00000027386	Fbln7	-1.7242	0.0186679	protein_coding
ENSMUSG00000019970	Sgk1	1.72371	0.000154938	protein_coding
ENSMUSG00000018143	Mafk	1.72282	0.000430457	protein_coding
ENSMUSG00000039763	Dnajc28	-1.72064	0.0789724	protein_coding
ENSMUSG00000056602	Fry	1.72048	0.0221608	protein_coding
ENSMUSG00000041570	Camsap2	1.72037	0.000249827	protein_coding
ENSMUSG00000097848	Gm807	-1.71839	0.0308507	lincRNA
ENSMUSG00000036718	Micall2	1.71633	0.0122651	protein_coding
ENSMUSG00000065637	Gm26397	-1.71399	0.0694073	snoRNA
ENSMUSG00000060802	B2m	-1.71128	0.0125632	protein_coding
ENSMUSG00000010154	Spire2	1.71032	0.00844395	protein_coding
ENSMUSG00000036036	Zfp57	1.7085	0.0863835	protein_coding
ENSMUSG00000021285	Ppp1r13b	1.7073	0.0399841	protein_coding
ENSMUSG00000020262	Adarb1	1.70681	0.00019331	protein_coding
ENSMUSG00000049807	Arhgap23	1.7057	0.000709394	protein_coding
ENSMUSG00000021366	Hivep1	1.7053	0.00185367	protein_coding
ENSMUSG00000018537	Pcgf2	1.70405	0.037577	protein_coding
ENSMUSG00000041617	Ccdc74a	1.70348	0.0880569	protein_coding
ENSMUSG00000042751	Nmnat2	1.70288	0.0105584	protein_coding
ENSMUSG00000029007	Agtrap	-1.70269	0.0162538	protein_coding
ENSMUSG00000103851	Gm37606	-1.70175	0.0768351	TEC
ENSMUSG00000005672	Kit	1.69638	0.0722229	protein_coding
ENSMUSG00000033581	Igf2bp2	1.69398	0.00372011	protein_coding
ENSMUSG00000103000	Gm37900	-1.69352	0.0936883	TEC
ENSMUSG00000036214	Znrd1as	-1.69312	0.013278	protein_coding
ENSMUSG00000031748	Gnao1	1.69237	0.00159357	protein_coding
ENSMUSG00000038323	1700066M21Rik	-1.69034	1.67701e-05	protein_coding
ENSMUSG00000027134	Lpcat4	1.68965	0.0549307	protein_coding
ENSMUSG00000072647	Adam1a	1.68931	0.026171	protein_coding
ENSMUSG00000049577	Zfpm1	1.68837	0.0060161	protein_coding
ENSMUSG00000032402	Smad3	1.68791	0.000264567	protein_coding
ENSMUSG00000085133	B930095G15Rik	1.68747	0.0107346	sense_intronic
ENSMUSG00000073060	Zxda	1.68524	8.16354e-05	unprocessed_pseudogene
ENSMUSG00000103467	Gm38245	1.68433	0.0181001	TEC
ENSMUSG00000031478	Nek3	-1.68389	0.0566646	protein_coding
ENSMUSG00000068299	Nat8f4	-1.68283	0.00280811	protein_coding
ENSMUSG00000109394	RP23-54G8.4	-1.68274	0.0552718	lincRNA
ENSMUSG00000042073	Abhd14b	-1.68219	0.026825	protein_coding
ENSMUSG00000015981	Stk32c	1.68212	0.0622195	protein_coding
ENSMUSG00000034135	Sik3	1.68171	4.24178e-06	protein_coding
ENSMUSG00000097616	1110019D14Rik	-1.68024	0.0238827	lincRNA
ENSMUSG00000002617	Zfp40	-1.67909	0.00106775	protein_coding
ENSMUSG00000030276	Ttll3	1.67875	0.00620339	protein_coding
ENSMUSG00000022840	Adcy5	1.67616	0.0217118	protein_coding
ENSMUSG00000038517	Tbkbp1	1.67588	0.00623212	protein_coding
ENSMUSG00000069227	Gprin1	1.67567	0.00167731	protein_coding
ENSMUSG00000025427	Rnf165	1.67517	0.00294828	protein_coding
ENSMUSG00000066607	6030419C18Rik	1.67384	0.0152684	protein_coding
ENSMUSG00000022419	Deptor	1.67332	0.0105592	protein_coding
ENSMUSG00000084350	Znf41-ps	-1.6732	0.0733673	unprocessed_pseudogene
ENSMUSG00000020812	1810032O08Rik	1.67027	0.00018735	protein_coding
ENSMUSG00000048251	Bcl11b	1.66711	0.048418	protein_coding
ENSMUSG00000019854	Reps1	1.66604	0.000283258	protein_coding
ENSMUSG00000084319	Tpt1-ps3	1.66526	0.0180197	processed_pseudogene
ENSMUSG00000022263	Trio	1.66481	0.000463657	protein_coding
ENSMUSG00000006611	Hfe	-1.66316	0.00417137	protein_coding
ENSMUSG00000103818	Gm38009	1.66228	0.0160666	TEC
ENSMUSG00000002109	Ddb2	-1.65968	0.00216934	protein_coding
ENSMUSG00000047747	Rnf150	1.65879	0.00596313	protein_coding
ENSMUSG00000036339	Tmem260	-1.65815	0.000489754	protein_coding
ENSMUSG00000070348	Ccnd1	1.65785	0.0240745	protein_coding
ENSMUSG00000001751	Naglu	-1.65576	0.00557573	protein_coding
ENSMUSG00000036430	Tbcc	1.65302	0.00212765	protein_coding
ENSMUSG00000022096	Hr	1.65277	0.00196145	protein_coding
ENSMUSG00000029120	Ppp2r2c	1.65245	0.0939411	protein_coding
ENSMUSG00000087368	BC065397	-1.65187	0.00619658	processed_transcript
ENSMUSG00000035151	Elmod2	-1.65124	0.000184921	protein_coding
ENSMUSG00000037907	Ankrd13b	1.65072	1.58999e-05	protein_coding
ENSMUSG00000034762	Glis1	1.65046	0.0128488	protein_coding
ENSMUSG00000024732	Ccdc86	1.65029	1.70292e-06	protein_coding
ENSMUSG00000109321	A330076H08Rik	-1.64997	0.0516685	processed_transcript
ENSMUSG00000074916	Chst14	-1.64992	0.0469958	protein_coding
ENSMUSG00000039405	Prss23	-1.64909	0.0838622	protein_coding
ENSMUSG00000039976	Tbc1d16	1.64804	0.00221061	protein_coding
ENSMUSG00000028158	Mttp	-1.64789	6.22288e-05	protein_coding
ENSMUSG00000020085	Aifm2	-1.64514	0.00722132	protein_coding
ENSMUSG00000056501	Cebpb	1.64443	0.00642936	protein_coding
ENSMUSG00000106720	Gm43795	1.64192	0.0596179	TEC
ENSMUSG00000034832	Tet3	1.64187	0.000341006	protein_coding
ENSMUSG00000028967	Errfi1	1.64106	0.00200372	protein_coding
ENSMUSG00000033615	Cplx1	1.63996	0.0426238	protein_coding
ENSMUSG00000059588	Calcrl	-1.63984	0.00015255	protein_coding
ENSMUSG00000027577	Chrna4	-1.63877	0.0119135	protein_coding
ENSMUSG00000104852	Gm43201	-1.63826	0.0636934	TEC
ENSMUSG00000024530	Slmo1	1.63685	0.0104949	protein_coding
ENSMUSG00000028069	Gpatch4	1.63457	0.00644132	protein_coding
ENSMUSG00000023960	Enpp5	-1.63305	0.000620911	protein_coding
ENSMUSG00000035671	Zswim4	1.63159	0.000104035	protein_coding
ENSMUSG00000027395	Polr1b	1.63055	0.000884538	protein_coding
ENSMUSG00000033377	Palmd	-1.62998	0.0263288	protein_coding
ENSMUSG00000109864	Eid3	1.62967	0.00744556	protein_coding
ENSMUSG00000022940	Pigp	-1.62938	0.0157194	protein_coding
ENSMUSG00000105565	Gm43566	1.62851	0.0590644	sense_intronic
ENSMUSG00000056673	Kdm5d	-1.62743	0.0161146	protein_coding
ENSMUSG00000034664	Itga2b	1.62613	0.0132958	protein_coding
ENSMUSG00000053647	Gper1	-1.62545	0.0530102	protein_coding
ENSMUSG00000085385	Snhg17	1.62399	0.000133945	processed_transcript
ENSMUSG00000079499	6530402F18Rik	1.62244	0.00858547	processed_transcript
ENSMUSG00000037827	Gm5884	1.6222	0.0209169	processed_pseudogene
ENSMUSG00000023882	Zfp54	-1.62205	0.0463442	protein_coding
ENSMUSG00000056666	Retsat	-1.62172	0.0219525	protein_coding
ENSMUSG00000029050	Ski	1.62159	0.000631509	protein_coding
ENSMUSG00000046791	2410016O06Rik	1.61612	2.73172e-05	protein_coding
ENSMUSG00000054822	1700041G16Rik	-1.61597	0.0272133	lincRNA
ENSMUSG00000109704	Gm45568	-1.61588	0.0256964	lincRNA
ENSMUSG00000024613	Tcof1	1.61525	0.00611531	protein_coding
ENSMUSG00000108780	5430434F05Rik	1.61524	0.00732672	TEC
ENSMUSG00000028883	Sema3a	-1.61424	0.0161295	protein_coding
ENSMUSG00000103509	Gm38372	-1.61337	0.0385291	TEC
ENSMUSG00000026596	Abl2	1.61241	1.30555e-10	protein_coding
ENSMUSG00000021062	Rab15	1.61182	0.0697635	protein_coding
ENSMUSG00000026224	4933407L21Rik	-1.61148	0.0400381	protein_coding
ENSMUSG00000024063	Lbh	1.61147	0.00221061	protein_coding
ENSMUSG00000035365	Parpbp	-1.61053	0.0921925	protein_coding
ENSMUSG00000021185	9030617O03Rik	-1.61047	0.0533586	protein_coding
ENSMUSG00000105434	Gm43359	1.60916	0.0148841	TEC
ENSMUSG00000050288	Fzd2	-1.6056	0.0202922	protein_coding
ENSMUSG00000062127	Cttnbp2nl	1.60436	6.22249e-06	protein_coding
ENSMUSG00000102397	Gm37573	-1.60381	0.0697748	sense_intronic
ENSMUSG00000020303	Stc2	1.60314	0.0103734	protein_coding
ENSMUSG00000039126	Prune2	1.60281	0.0563684	protein_coding
ENSMUSG00000031971	Ccsap	1.60103	0.0076514	protein_coding
ENSMUSG00000018076	Med13l	1.59732	0.00012516	protein_coding
ENSMUSG00000032280	Tle3	1.59726	0.00110168	protein_coding
ENSMUSG00000018849	Wwc1	1.59722	0.055786	protein_coding
ENSMUSG00000026885	Ttll11	1.59685	0.0844988	protein_coding
ENSMUSG00000015083	C8g	-1.59667	0.0465696	protein_coding
ENSMUSG00000037940	Inpp4b	-1.59645	0.0125932	protein_coding
ENSMUSG00000102559	Gm37570	-1.59623	0.0979707	TEC
ENSMUSG00000021359	Tfap2a	1.59617	0.00112804	protein_coding
ENSMUSG00000058006	Mdn1	1.5955	0.00951808	protein_coding
ENSMUSG00000008318	Relt	1.595	0.0725429	protein_coding
ENSMUSG00000044364	Tmem74b	1.59326	0.0487477	protein_coding
ENSMUSG00000042549	Map2k3os	1.59019	0.097539	antisense
ENSMUSG00000060568	Fam78b	1.58904	0.00372657	protein_coding
ENSMUSG00000000567	Sox9	1.58876	0.00062185	protein_coding
ENSMUSG00000050840	Cdh20	-1.58754	3.30616e-05	protein_coding
ENSMUSG00000010048	Ifrd2	1.5866	0.00399356	protein_coding
ENSMUSG00000026675	Hsd17b7	1.58506	0.0021677	protein_coding
ENSMUSG00000103780	Gm37524	-1.58342	0.00494236	TEC
ENSMUSG00000042105	Inpp5f	1.58236	0.00571781	protein_coding
ENSMUSG00000110834	CAAA01180111.2	-1.57907	0.0676753	lincRNA
ENSMUSG00000049164	Zfp518a	-1.57888	0.00488452	protein_coding
ENSMUSG00000024042	Sik1	1.57779	0.00764946	protein_coding
ENSMUSG00000013921	Clip3	1.57721	0.0495803	protein_coding
ENSMUSG00000005103	Wdr1	1.57707	0.000164137	protein_coding
ENSMUSG00000001700	Gramd3	-1.57671	0.0225784	protein_coding
ENSMUSG00000024593	Megf10	-1.57543	0.0108285	protein_coding
ENSMUSG00000037104	Socs5	1.57283	0.00242187	protein_coding
ENSMUSG00000032462	Pik3cb	1.57175	0.000820233	protein_coding
ENSMUSG00000038074	Fkbp14	-1.57091	0.0339312	protein_coding
ENSMUSG00000015189	Casd1	-1.56994	0.000128187	protein_coding
ENSMUSG00000031758	Cdyl2	1.56976	0.00615552	protein_coding
ENSMUSG00000075585	6330403L08Rik	1.56944	0.0193441	antisense
ENSMUSG00000068854	Hist2h2be	-1.56841	0.00069861	protein_coding
ENSMUSG00000030806	Stx1b	1.56775	0.0703068	protein_coding
ENSMUSG00000003420	Fcgrt	-1.56752	0.0805702	protein_coding
ENSMUSG00000025492	Ifitm3	-1.56745	0.0544142	protein_coding
ENSMUSG00000021991	Cacna2d3	-1.56565	0.0178832	protein_coding
ENSMUSG00000020950	Foxg1	1.56482	0.015439	protein_coding
ENSMUSG00000027111	Itga6	-1.56475	0.00996289	protein_coding
ENSMUSG00000041729	Coro2b	1.56433	0.00571781	protein_coding
ENSMUSG00000025969	Nrp2	-1.56329	0.037183	protein_coding
ENSMUSG00000110277	CH25-588N10.2	-1.56319	0.00847959	protein_coding
ENSMUSG00000060671	Atp8b2	1.5598	0.00343988	protein_coding
ENSMUSG00000037321	Tap1	-1.5594	0.0267022	protein_coding
ENSMUSG00000100876	2810454H06Rik	-1.55819	0.0489992	antisense
ENSMUSG00000058331	Zfp85	-1.55772	0.0303401	protein_coding
ENSMUSG00000017453	Pipox	-1.55675	0.0378261	protein_coding
ENSMUSG00000028540	Dph2	1.55652	0.00437394	protein_coding
ENSMUSG00000062110	Scfd2	1.55507	0.00476608	protein_coding
ENSMUSG00000096883	Shisa8	1.55476	0.0694073	protein_coding
ENSMUSG00000029171	Pgm1	1.55455	0.00590113	protein_coding
ENSMUSG00000056383	AI987944	-1.55208	5.85081e-05	protein_coding
ENSMUSG00000022861	Dgkg	1.55173	0.0515014	protein_coding
ENSMUSG00000018796	Acsl1	1.55128	0.023037	protein_coding
ENSMUSG00000072770	Acrbp	-1.55044	0.0484447	protein_coding
ENSMUSG00000103227	Gm37733	1.54907	0.092743	TEC
ENSMUSG00000104343	5730408A14Rik	1.54869	0.0361239	TEC
ENSMUSG00000058672	Tubb2a	1.54781	4.88721e-08	protein_coding
ENSMUSG00000000776	Polr3d	1.54576	0.00116012	protein_coding
ENSMUSG00000025893	Kbtbd3	-1.54517	0.00395062	protein_coding
ENSMUSG00000063145	Bbs5	-1.54492	0.0025858	protein_coding
ENSMUSG00000040640	Erc2	1.54484	0.0152256	protein_coding
ENSMUSG00000109927	Gm45264	-1.54464	0.0162048	TEC
ENSMUSG00000036356	Csgalnact1	-1.54395	0.0085434	protein_coding
ENSMUSG00000034614	Pik3ip1	-1.54314	0.00612081	protein_coding
ENSMUSG00000041633	Kctd12b	-1.54216	0.0049922	protein_coding
ENSMUSG00000050103	Agmo	-1.54078	0.00312969	protein_coding
ENSMUSG00000105340	Gm42878	1.5392	0.0328731	protein_coding
ENSMUSG00000041642	Kif21b	1.53858	0.0025793	protein_coding
ENSMUSG00000038422	Hdhd3	-1.53752	0.0162048	protein_coding
ENSMUSG00000039153	Runx2	1.53747	0.00409454	protein_coding
ENSMUSG00000038332	Sesn1	-1.536	0.000346831	protein_coding
ENSMUSG00000015176	Nolc1	1.53545	0.0028336	protein_coding
ENSMUSG00000005774	Rfx5	-1.53346	1.73446e-05	protein_coding
ENSMUSG00000031641	Cbr4	-1.53344	0.0451504	protein_coding
ENSMUSG00000041945	Mfsd9	-1.53326	0.0445428	protein_coding
ENSMUSG00000040857	Erf	1.53188	5.87825e-05	protein_coding
ENSMUSG00000078868	Gm14412	-1.53165	0.01607	protein_coding
ENSMUSG00000015980	Lrrc27	-1.52882	0.0678753	protein_coding
ENSMUSG00000004360	9330159F19Rik	-1.5277	0.0112015	protein_coding
ENSMUSG00000110342	Gm45263	-1.52657	0.0318167	TEC
ENSMUSG00000042507	Elmsan1	1.52656	1.25393e-05	protein_coding
ENSMUSG00000097859	Gm26601	1.52626	0.0106692	lincRNA
ENSMUSG00000022383	Ppara	-1.52356	0.0388749	protein_coding
ENSMUSG00000020122	Egfr	-1.52239	0.0160561	protein_coding
ENSMUSG00000048349	Pou4f1	1.52182	0.0454363	protein_coding
ENSMUSG00000027001	Dusp19	-1.52181	0.0769018	protein_coding
ENSMUSG00000037239	Spred3	1.52126	0.00221749	protein_coding
ENSMUSG00000030878	Cdr2	1.51975	0.0661286	protein_coding
ENSMUSG00000105556	Gm43080	-1.51854	0.0195097	TEC
ENSMUSG00000027951	Adar	1.51646	0.0011398	protein_coding
ENSMUSG00000020620	Abca8b	-1.51615	6.52586e-06	protein_coding
ENSMUSG00000020707	Rnf135	-1.51583	0.00726962	protein_coding
ENSMUSG00000078451	Ppil6	-1.51471	0.0881811	protein_coding
ENSMUSG00000108042	B130021K23Rik	1.51413	0.0995328	TEC
ENSMUSG00000014599	Csf1	1.51275	0.00110168	protein_coding
ENSMUSG00000087413	Gm11266	-1.51159	0.0270741	antisense
ENSMUSG00000079036	Alkbh1	1.51117	0.00499743	protein_coding
ENSMUSG00000039145	Camk1d	1.51049	0.0284244	protein_coding
ENSMUSG00000027487	Cdk5rap1	-1.51001	0.00135281	protein_coding
ENSMUSG00000025997	Ikzf2	-1.50983	0.000110887	protein_coding
ENSMUSG00000036160	Surf6	1.50974	0.00105108	protein_coding
ENSMUSG00000056260	Lrif1	-1.50956	0.00170685	protein_coding
ENSMUSG00000027428	Rbbp9	-1.50886	0.00168596	protein_coding
ENSMUSG00000035011	Zbtb7a	1.50882	0.00530318	protein_coding
ENSMUSG00000026424	Gpr37l1	-1.50843	0.000720298	protein_coding
ENSMUSG00000073427	Gm4924	-1.50759	0.00261626	protein_coding
ENSMUSG00000028164	Manba	-1.50665	0.000189531	protein_coding
ENSMUSG00000000282	Mnt	1.5063	0.000423317	protein_coding
ENSMUSG00000022987	Zfp641	-1.50546	0.0466272	protein_coding
ENSMUSG00000063364	3300002I08Rik	-1.50464	0.00802883	protein_coding
ENSMUSG00000063239	Grm4	-1.50361	0.0881726	protein_coding
ENSMUSG00000051147	Nat2	-1.50342	0.0466062	protein_coding
ENSMUSG00000049957	Ccdc137	1.50265	0.000386245	protein_coding
ENSMUSG00000032834	Pwp2	1.50084	0.00348343	protein_coding
ENSMUSG00000061589	Dot1l	1.50063	6.2828e-05	protein_coding
ENSMUSG00000031090	Nadsyn1	-1.50045	0.00133944	protein_coding
ENSMUSG00000031200	Mtcp1	-1.49927	0.0100463	protein_coding
ENSMUSG00000017715	Pgs1	1.49882	0.000233034	protein_coding
ENSMUSG00000067279	Ppp1r3c	-1.49675	0.000551316	protein_coding
ENSMUSG00000015312	Gadd45b	1.49537	0.0138567	protein_coding
ENSMUSG00000025212	Sfxn3	1.49455	0.00318724	protein_coding
ENSMUSG00000029504	Ddx51	1.49333	0.000267801	protein_coding
ENSMUSG00000042354	Gnl3	1.49297	0.0171939	protein_coding
ENSMUSG00000027227	Sord	-1.49144	0.0160949	protein_coding
ENSMUSG00000027243	Harbi1	-1.4913	0.000338907	protein_coding
ENSMUSG00000022620	Arsa	-1.49005	0.00582822	protein_coding
ENSMUSG00000020075	Ddx21	1.48921	0.00266116	protein_coding
ENSMUSG00000020181	Nav3	1.48675	0.00701338	protein_coding
ENSMUSG00000089774	Slc5a3	1.48556	0.0694073	protein_coding
ENSMUSG00000035621	Midn	1.48352	9.3372e-07	protein_coding
ENSMUSG00000054619	Mettl7a1	-1.48307	0.0365504	protein_coding
ENSMUSG00000045382	Cxcr4	-1.48116	0.0115131	protein_coding
ENSMUSG00000083827	Gm15712	-1.48115	0.0795084	processed_pseudogene
ENSMUSG00000022912	Pros1	-1.48058	0.000508488	protein_coding
ENSMUSG00000095098	Ccdc85b	1.48054	0.0112665	protein_coding
ENSMUSG00000026173	Plcd4	-1.47959	0.0256049	protein_coding
ENSMUSG00000019975	Ikbip	-1.47949	0.0233779	protein_coding
ENSMUSG00000042680	Garem1	1.47939	0.00902302	protein_coding
ENSMUSG00000050244	Heatr1	1.479	0.00410334	protein_coding
ENSMUSG00000028626	Col9a2	1.47845	0.051975	protein_coding
ENSMUSG00000058392	Rrp1b	1.47822	0.000689381	protein_coding
ENSMUSG00000017631	Abr	1.47803	0.0390465	protein_coding
ENSMUSG00000026657	Frmd4a	1.47748	0.00673772	protein_coding
ENSMUSG00000031530	Dusp4	1.47629	0.00648064	protein_coding
ENSMUSG00000023990	Tfeb	1.4758	0.0105214	protein_coding
ENSMUSG00000030199	Etv6	1.4753	0.00124387	protein_coding
ENSMUSG00000001552	Jup	-1.47476	0.0044648	protein_coding
ENSMUSG00000032193	Ldlr	1.47292	0.0552718	protein_coding
ENSMUSG00000002825	Qtrt1	1.47264	0.000981854	protein_coding
ENSMUSG00000110187	Gm45496	-1.47238	0.0650928	TEC
ENSMUSG00000016239	Lonrf3	1.47173	0.0853857	protein_coding
ENSMUSG00000031616	Ednra	-1.47149	0.000785077	protein_coding
ENSMUSG00000067916	Zfp991	-1.47096	0.00315978	protein_coding
ENSMUSG00000023963	Cyp39a1	-1.46979	0.0158321	protein_coding
ENSMUSG00000047547	Cltb	1.46958	0.00113658	protein_coding
ENSMUSG00000041119	Pde9a	1.46733	0.0844508	protein_coding
ENSMUSG00000034248	Slc25a37	1.46732	0.00773779	protein_coding
ENSMUSG00000036192	Rorb	1.46695	0.00482475	protein_coding
ENSMUSG00000025612	Bach1	1.46685	0.000820981	protein_coding
ENSMUSG00000026749	Nek6	1.46636	0.0273872	protein_coding
ENSMUSG00000030499	Kctd15	1.46384	0.00422768	protein_coding
ENSMUSG00000037326	Capn15	1.46292	0.00372657	protein_coding
ENSMUSG00000024014	Pim1	1.4627	0.0438348	protein_coding
ENSMUSG00000103495	Gm37409	1.46115	0.0324607	TEC
ENSMUSG00000037826	Ppm1k	-1.46068	0.0760414	protein_coding
ENSMUSG00000031176	Dynlt3	-1.45991	0.0636702	protein_coding
ENSMUSG00000058301	Upf1	1.45851	0.000364699	protein_coding
ENSMUSG00000063410	Stk24	1.45765	0.00372011	protein_coding
ENSMUSG00000018909	Arrb1	1.45663	0.0609877	protein_coding
ENSMUSG00000025171	Ubtd1	1.45572	0.00214895	protein_coding
ENSMUSG00000039578	Ccser1	-1.45502	0.0849154	protein_coding
ENSMUSG00000109946	D2Bwg1423e	1.45444	0.0394637	protein_coding
ENSMUSG00000024112	Cacna1h	1.45308	6.88079e-05	protein_coding
ENSMUSG00000033852	Gm28042	1.45268	0.0441032	protein_coding
ENSMUSG00000044770	Scml4	1.45218	0.000500803	protein_coding
ENSMUSG00000028849	Map7d1	1.4516	3.75398e-06	protein_coding
ENSMUSG00000028015	Ctso	-1.45088	0.017367	protein_coding
ENSMUSG00000040520	Manea	-1.45025	0.00427564	protein_coding
ENSMUSG00000068264	Ap5s1	-1.44983	0.0516685	protein_coding
ENSMUSG00000110444	RP23-114B10.6	-1.44904	0.0304076	transcribed_unprocessed_pseudogene
ENSMUSG00000029223	Uchl1	1.44895	0.00496914	protein_coding
ENSMUSG00000057219	Armc7	1.44892	0.0213144	protein_coding
ENSMUSG00000033405	Nudt15	1.44786	0.0646879	protein_coding
ENSMUSG00000020607	Fam84a	1.44623	0.0253491	protein_coding
ENSMUSG00000092329	Gm20388	-1.44538	0.0738536	protein_coding
ENSMUSG00000109284	B230311B06Rik	-1.44527	0.0902488	lincRNA
ENSMUSG00000023915	Tnfrsf21	-1.44433	0.00106196	protein_coding
ENSMUSG00000020272	Stk10	1.44367	0.000814365	protein_coding
ENSMUSG00000022179	4931414P19Rik	-1.44348	0.00615384	protein_coding
ENSMUSG00000104184	Gm37818	-1.44094	0.0178984	TEC
ENSMUSG00000001305	Rrp15	1.43998	0.00216934	protein_coding
ENSMUSG00000022580	Rhpn1	1.43987	0.0116995	protein_coding
ENSMUSG00000006403	Adamts4	-1.439	0.000128187	protein_coding
ENSMUSG00000031403	Dkc1	1.43779	0.0636702	protein_coding
ENSMUSG00000106596	Gm42822	1.4375	0.0275351	TEC
ENSMUSG00000033540	Idua	-1.43732	0.0279522	protein_coding
ENSMUSG00000037972	Snn	-1.43599	0.0915602	protein_coding
ENSMUSG00000039844	Rapgef1	1.43543	2.73172e-05	protein_coding
ENSMUSG00000021025	Nfkbia	1.43409	0.00571781	protein_coding
ENSMUSG00000054931	Zkscan4	-1.43289	0.0564771	protein_coding
ENSMUSG00000033697	Arhgap39	1.4321	0.0025858	protein_coding
ENSMUSG00000037887	Dusp8	1.43108	0.00849357	protein_coding
ENSMUSG00000048581	E130311K13Rik	-1.43035	0.00958316	protein_coding
ENSMUSG00000026974	Zmynd19	1.43013	0.0115881	protein_coding
ENSMUSG00000031832	Taf1c	1.42597	0.00685507	protein_coding
ENSMUSG00000034245	Hdac11	-1.42401	0.0697201	protein_coding
ENSMUSG00000046982	Tshz1	1.42396	0.00127191	protein_coding
ENSMUSG00000024548	Setbp1	1.42319	0.000422294	protein_coding
ENSMUSG00000100594	2810414N06Rik	-1.42084	0.0443402	lincRNA
ENSMUSG00000022453	Naga	-1.41866	0.00964104	protein_coding
ENSMUSG00000028430	Nol6	1.41785	0.000421552	protein_coding
ENSMUSG00000039713	Plekhg5	1.41514	0.0156025	protein_coding
ENSMUSG00000025856	Pdgfa	1.41349	0.00900747	protein_coding
ENSMUSG00000073700	Klhl21	1.4134	0.0180197	protein_coding
ENSMUSG00000040007	Bahd1	1.41271	0.000551316	protein_coding
ENSMUSG00000051515	Fam181b	-1.41218	0.095365	protein_coding
ENSMUSG00000042406	Atf4	1.4117	0.000189531	protein_coding
ENSMUSG00000030590	Fam98c	1.41164	0.0116995	protein_coding
ENSMUSG00000003348	Mob3a	1.41084	0.000119547	protein_coding
ENSMUSG00000019261	Map1s	1.4097	2.26681e-05	protein_coding
ENSMUSG00000032652	Crebl2	-1.40963	0.0760212	protein_coding
ENSMUSG00000029121	Crmp1	1.40839	3.49948e-05	protein_coding
ENSMUSG00000013878	Rnf170	-1.40824	0.00332275	protein_coding
ENSMUSG00000033460	Armcx1	-1.40815	0.00189903	protein_coding
ENSMUSG00000083219	Gm11410	-1.40789	0.000667907	processed_pseudogene
ENSMUSG00000020692	Nle1	1.40756	0.00150921	protein_coding
ENSMUSG00000040359	Ufl1	-1.4064	0.00189903	protein_coding
ENSMUSG00000014177	Tvp23b	-1.40603	0.00030114	protein_coding
ENSMUSG00000040661	Rad54l2	1.40596	0.000139077	protein_coding
ENSMUSG00000040855	Reps2	-1.40363	0.0660465	protein_coding
ENSMUSG00000045608	Dbx2	-1.40267	0.032879	protein_coding
ENSMUSG00000030583	Sipa1l3	1.40264	0.00148312	protein_coding
ENSMUSG00000003549	Ercc1	1.40072	0.000615783	protein_coding
ENSMUSG00000021385	Ippk	1.40042	5.13862e-05	protein_coding
ENSMUSG00000047649	Cd3eap	1.40032	0.00155309	protein_coding
ENSMUSG00000027534	Snx16	1.4001	0.00140755	protein_coding
ENSMUSG00000062470	Fbxl12os	-1.39898	0.0589106	antisense
ENSMUSG00000032724	Abtb2	1.39787	0.0100569	protein_coding
ENSMUSG00000037331	Larp1	1.39784	0.000709394	protein_coding
ENSMUSG00000009585	Apobec3	-1.39774	0.0655382	protein_coding
ENSMUSG00000031521	Aga	-1.39504	0.009421	protein_coding
ENSMUSG00000044991	1110034G24Rik	-1.39488	0.0631108	protein_coding
ENSMUSG00000001663	Gstt1	-1.39374	0.046365	protein_coding
ENSMUSG00000035759	Bbs10	-1.39246	0.0311546	protein_coding
ENSMUSG00000021493	Pdlim7	1.39166	0.00400753	protein_coding
ENSMUSG00000091736	Yy2	1.3908	0.0408031	protein_coding
ENSMUSG00000029657	Hsph1	1.39039	0.0111175	protein_coding
ENSMUSG00000039089	L3mbtl3	1.38927	0.0260835	protein_coding
ENSMUSG00000046668	Cxxc5	1.38815	0.0028336	protein_coding
ENSMUSG00000073775	Kti12	1.38705	0.00140755	protein_coding
ENSMUSG00000045103	Dmd	-1.38618	0.00565447	protein_coding
ENSMUSG00000062646	Ganc	-1.38595	0.0113073	protein_coding
ENSMUSG00000038225	Primpol	-1.38559	0.0202138	protein_coding
ENSMUSG00000047669	Msl3l2	-1.38541	0.0881811	protein_coding
ENSMUSG00000075327	Zbtb2	1.38539	4.76469e-05	protein_coding
ENSMUSG00000018474	Chd3	1.3847	0.00856979	protein_coding
ENSMUSG00000036882	Arhgap33	1.38358	0.0523046	protein_coding
ENSMUSG00000021094	Dhrs7	-1.38329	0.00343922	protein_coding
ENSMUSG00000022508	Bcl6	-1.38305	0.0126341	protein_coding
ENSMUSG00000079037	Prnp	-1.38204	0.0568285	protein_coding
ENSMUSG00000032101	Ddx25	1.38191	0.000530093	protein_coding
ENSMUSG00000106166	Gm43484	1.38115	0.0385334	TEC
ENSMUSG00000037568	Vash2	1.37993	0.041107	protein_coding
ENSMUSG00000037541	Shank2	1.37902	0.0025858	protein_coding
ENSMUSG00000032298	Neil1	-1.37857	0.0768653	protein_coding
ENSMUSG00000030584	Dpf1	1.37683	0.0614177	protein_coding
ENSMUSG00000030259	Rassf8	1.37644	1.80864e-05	protein_coding
ENSMUSG00000029003	Mad2l2	-1.37595	0.0824878	protein_coding
ENSMUSG00000032602	Slc25a20	-1.37492	0.0113073	protein_coding
ENSMUSG00000075592	Nynrin	-1.37368	0.00255058	protein_coding
ENSMUSG00000028480	Glipr2	1.37242	0.00886709	protein_coding
ENSMUSG00000010064	Slc38a3	-1.37204	0.012734	protein_coding
ENSMUSG00000055116	Arntl	1.37107	1.27246e-05	protein_coding
ENSMUSG00000018167	Stard3	-1.37056	0.00922234	protein_coding
ENSMUSG00000028256	Odf2l	-1.36981	6.95107e-06	protein_coding
ENSMUSG00000070880	Gad1	1.36902	0.0692232	protein_coding
ENSMUSG00000104903	Gm43707	1.36868	0.0204706	sense_intronic
ENSMUSG00000029070	Mxra8	-1.36737	0.0119532	protein_coding
ENSMUSG00000054808	Actn4	1.36659	0.000283258	protein_coding
ENSMUSG00000032244	Fem1b	1.36636	0.00176053	protein_coding
ENSMUSG00000036208	Nepro	1.36566	0.000130374	protein_coding
ENSMUSG00000057842	Zfp595	-1.36516	0.0547664	protein_coding
ENSMUSG00000041438	Cirh1a	1.36432	0.00215065	protein_coding
ENSMUSG00000002393	Nr2f6	1.36425	0.000118164	protein_coding
ENSMUSG00000022456	Sept3	1.36352	0.00127191	protein_coding
ENSMUSG00000022211	Carmil3	1.35994	0.027579	protein_coding
ENSMUSG00000021703	Serinc5	-1.35971	0.0220489	protein_coding
ENSMUSG00000105947	Gm43789	1.35912	0.0216156	TEC
ENSMUSG00000074415	2610203C20Rik	-1.35864	0.0195468	processed_transcript
ENSMUSG00000029478	Ncor2	1.35819	0.00942413	protein_coding
ENSMUSG00000025232	Hexa	-1.35768	0.0139477	protein_coding
ENSMUSG00000047996	Prrg1	-1.35744	0.0239726	protein_coding
ENSMUSG00000029782	Tmem209	-1.35692	0.00418442	protein_coding
ENSMUSG00000024598	Fbn2	1.3568	0.078445	protein_coding
ENSMUSG00000061175	Fnip2	1.35599	0.000388266	protein_coding
ENSMUSG00000047832	Cdca4	1.35564	0.025581	protein_coding
ENSMUSG00000049044	Rapgef4	-1.35526	0.0101027	protein_coding
ENSMUSG00000061458	Nol10	1.35425	0.0112015	protein_coding
ENSMUSG00000053012	Krcc1	-1.35382	0.00422768	protein_coding
ENSMUSG00000045095	Magi1	1.35349	0.00190653	protein_coding
ENSMUSG00000037259	Dzank1	1.35323	0.0102751	protein_coding
ENSMUSG00000043183	Simc1	1.35317	0.00529193	protein_coding
ENSMUSG00000056076	Eif3b	1.35298	0.00214895	protein_coding
ENSMUSG00000092595	Gm20427	1.35269	0.0705616	processed_transcript
ENSMUSG00000038612	Mcl1	1.35262	1.09213e-07	protein_coding
ENSMUSG00000046269	Usp27x	1.35244	0.0583744	protein_coding
ENSMUSG00000085148	Mir22hg	1.35208	0.0385007	processed_transcript
ENSMUSG00000041966	Dcaf17	-1.35115	0.00154067	protein_coding
ENSMUSG00000026628	Atf3	1.35113	0.0853857	protein_coding
ENSMUSG00000020282	Rhbdf1	1.35111	0.00012516	protein_coding
ENSMUSG00000033039	Micall1	1.34902	0.000860697	protein_coding
ENSMUSG00000020255	D10Wsu102e	1.34891	0.00996289	protein_coding
ENSMUSG00000085156	Snhg15	1.34886	0.0140426	processed_transcript
ENSMUSG00000036246	Gmip	1.34845	0.0562617	protein_coding
ENSMUSG00000056952	Tatdn2	1.34788	0.000737263	protein_coding
ENSMUSG00000031955	Bcar1	1.34444	3.53241e-05	protein_coding
ENSMUSG00000085912	Trp53cor1	-1.34425	0.00198316	lincRNA
ENSMUSG00000087150	BC064078	-1.34398	0.0749031	transcribed_unprocessed_pseudogene
ENSMUSG00000038860	Garnl3	1.34357	0.0713829	protein_coding
ENSMUSG00000104947	Gm43721	1.34243	0.0909319	TEC
ENSMUSG00000038866	Zcchc2	1.3421	0.000175284	protein_coding
ENSMUSG00000030446	Zfp273	-1.34195	0.0236967	protein_coding
ENSMUSG00000053604	Rpia	1.3417	0.0110888	protein_coding
ENSMUSG00000050199	Lgr4	-1.34073	0.0488546	protein_coding
ENSMUSG00000084883	Ccdc85c	1.34013	0.0222894	protein_coding
ENSMUSG00000071862	Lrrtm2	1.33956	0.0440434	protein_coding
ENSMUSG00000033487	Fndc3a	1.33955	0.0100873	protein_coding
ENSMUSG00000057234	Mettl15	-1.33834	0.0581168	protein_coding
ENSMUSG00000022704	Qtrtd1	1.33829	0.01152	protein_coding
ENSMUSG00000019917	Sept10	-1.33798	0.0199786	protein_coding
ENSMUSG00000021595	Nsun2	1.33565	0.00578428	protein_coding
ENSMUSG00000002881	Nab1	1.33522	0.000805287	protein_coding
ENSMUSG00000033282	Rpgrip1l	-1.33511	3.30616e-05	protein_coding
ENSMUSG00000091764	Zfp964	-1.33399	0.0148841	protein_coding
ENSMUSG00000026017	Carf	-1.33265	1.43603e-05	protein_coding
ENSMUSG00000031565	Fgfr1	1.33247	0.00571781	protein_coding
ENSMUSG00000025857	Dnaaf5	1.33055	0.00107881	protein_coding
ENSMUSG00000032387	Rbpms2	1.32977	0.0820144	protein_coding
ENSMUSG00000033768	Nrxn2	1.32762	0.0192279	protein_coding
ENSMUSG00000058748	Zfp958	-1.32747	0.0105066	protein_coding
ENSMUSG00000020432	Tcn2	-1.32699	0.0139636	protein_coding
ENSMUSG00000021213	Akr1c13	-1.32655	0.047975	protein_coding
ENSMUSG00000024312	Wdr46	1.32645	0.0160652	protein_coding
ENSMUSG00000039095	En2	1.326	0.0100769	protein_coding
ENSMUSG00000073485	H3f3aos	-1.32559	0.0204064	antisense
ENSMUSG00000044636	Csrnp2	1.32289	8.16354e-05	protein_coding
ENSMUSG00000103756	Gm37285	-1.32251	0.0576811	TEC
ENSMUSG00000071337	Tia1	-1.32125	0.000189531	protein_coding
ENSMUSG00000025241	Fyco1	-1.32074	0.00751852	protein_coding
ENSMUSG00000052981	Ube2ql1	1.32002	0.047519	protein_coding
ENSMUSG00000029209	Gnpda2	-1.31968	0.0104981	protein_coding
ENSMUSG00000022664	Slc35a5	-1.31914	0.000556905	protein_coding
ENSMUSG00000062380	Tubb3	1.31629	0.00299714	protein_coding
ENSMUSG00000027185	Nat10	1.31605	0.00255117	protein_coding
ENSMUSG00000062901	Klhl24	-1.31603	0.0620534	protein_coding
ENSMUSG00000047735	Samd9l	-1.31566	0.0323271	protein_coding
ENSMUSG00000038543	BC028528	-1.31566	0.0857217	protein_coding
ENSMUSG00000021277	Traf3	1.31477	0.00345759	protein_coding
ENSMUSG00000021665	Hexb	-1.31425	0.00234569	protein_coding
ENSMUSG00000033099	Nol12	1.31358	0.00565447	protein_coding
ENSMUSG00000040621	Gemin8	-1.31274	0.0488244	protein_coding
ENSMUSG00000027296	Itpka	-1.31245	0.0697849	protein_coding
ENSMUSG00000039633	Lonrf1	1.3113	0.0092789	protein_coding
ENSMUSG00000027006	Dnajc10	-1.31078	0.000601796	protein_coding
ENSMUSG00000031631	Cfap97	-1.30974	0.00789475	protein_coding
ENSMUSG00000097785	B230217O12Rik	1.30952	0.0907702	lincRNA
ENSMUSG00000086629	2810403D21Rik	-1.30894	0.0184047	processed_transcript
ENSMUSG00000029167	Ppargc1a	-1.30768	0.00511926	protein_coding
ENSMUSG00000008540	Mgst1	-1.3061	0.000859495	protein_coding
ENSMUSG00000058013	Sept11	1.30607	0.00623212	protein_coding
ENSMUSG00000018372	Cep95	-1.30592	0.000122561	protein_coding
ENSMUSG00000057541	Pus7	1.30586	0.000531974	protein_coding
ENSMUSG00000027204	Fbn1	-1.30475	0.0105	protein_coding
ENSMUSG00000029185	Fam114a1	-1.30425	0.0773079	protein_coding
ENSMUSG00000029640	Usp12	1.30373	0.000800602	protein_coding
ENSMUSG00000017760	Ctsa	-1.30206	0.0204243	protein_coding
ENSMUSG00000022237	Ankrd33b	1.30134	0.0182109	protein_coding
ENSMUSG00000008384	Sertad1	1.29892	0.0316056	protein_coding
ENSMUSG00000025464	Paox	-1.29873	0.00355339	protein_coding
ENSMUSG00000074865	Zfp934	-1.2983	0.0652815	protein_coding
ENSMUSG00000022557	Bop1	1.29767	0.0134151	protein_coding
ENSMUSG00000035504	Reep6	1.29707	0.0900078	protein_coding
ENSMUSG00000030177	Ccdc77	-1.29683	0.0980948	protein_coding
ENSMUSG00000062044	Lmtk3	1.29675	0.000155743	protein_coding
ENSMUSG00000023094	Msrb2	-1.29616	0.0753781	protein_coding
ENSMUSG00000023033	Scn8a	1.29611	0.0196177	protein_coding
ENSMUSG00000038390	Gpr162	-1.29608	0.0278153	protein_coding
ENSMUSG00000022833	Ccdc14	-1.29575	0.000783504	protein_coding
ENSMUSG00000071477	Zfp777	1.29512	0.0004786	protein_coding
ENSMUSG00000040697	Dnajc16	-1.29506	0.00207929	protein_coding
ENSMUSG00000069170	Adgrv1	-1.2949	0.000631509	protein_coding
ENSMUSG00000031517	Gpm6a	-1.29347	0.0057528	protein_coding
ENSMUSG00000027635	Dsn1	-1.29311	0.00594931	protein_coding
ENSMUSG00000004665	Cnn2	1.29274	0.00122202	protein_coding
ENSMUSG00000000142	Axin2	-1.29234	0.0192213	protein_coding
ENSMUSG00000026020	Nop58	1.29222	0.0296284	protein_coding
ENSMUSG00000095990	Zfp97	-1.29183	0.0322361	protein_coding
ENSMUSG00000044937	Ttc41	-1.29116	0.0825401	protein_coding
ENSMUSG00000027009	Itga4	-1.29099	0.00305829	protein_coding
ENSMUSG00000020723	Cacng4	1.29051	0.00213326	protein_coding
ENSMUSG00000039357	Fut11	-1.28974	0.00127342	protein_coding
ENSMUSG00000021453	Gadd45g	1.28942	0.00443306	protein_coding
ENSMUSG00000036503	Rnf13	-1.28927	0.00105108	protein_coding
ENSMUSG00000032656	March3	1.28827	0.0260737	protein_coding
ENSMUSG00000009621	Vav2	1.28715	0.0139477	protein_coding
ENSMUSG00000096887	Gm20594	-1.28709	0.0103725	protein_coding
ENSMUSG00000041161	Otud3	1.28668	0.0311919	protein_coding
ENSMUSG00000059839	Zfp874b	-1.28662	0.00155	protein_coding
ENSMUSG00000038302	Lace1	-1.28545	0.00728506	protein_coding
ENSMUSG00000040410	Fbxl4	-1.28541	0.00155	protein_coding
ENSMUSG00000029524	Sirt4	-1.28436	0.0104052	protein_coding
ENSMUSG00000023988	Bysl	1.28294	0.0225485	protein_coding
ENSMUSG00000041703	Zic5	1.28257	0.0457867	protein_coding
ENSMUSG00000091985	Gm17354	1.28211	0.0656649	lincRNA
ENSMUSG00000028333	Anp32b	1.28179	0.0105168	protein_coding
ENSMUSG00000028669	Pithd1	1.28093	7.01362e-05	protein_coding
ENSMUSG00000024228	Nudt12	-1.28045	0.0804059	protein_coding
ENSMUSG00000019763	Rmnd1	-1.27963	0.00390086	protein_coding
ENSMUSG00000000531	Grasp	1.27931	0.0768805	protein_coding
ENSMUSG00000020439	Smtn	1.2786	0.0485703	protein_coding
ENSMUSG00000029999	Tgfa	1.27728	0.0229508	protein_coding
ENSMUSG00000110357	A030001D20Rik	-1.27722	0.0928645	antisense
ENSMUSG00000037217	Syn1	1.2754	0.0501058	protein_coding
ENSMUSG00000022885	St6gal1	-1.27509	0.0345332	protein_coding
ENSMUSG00000037938	Chchd5	-1.27415	0.0486436	protein_coding
ENSMUSG00000021694	Ercc8	1.27305	0.00284008	protein_coding
ENSMUSG00000038604	Fam65a	1.27267	0.000244669	protein_coding
ENSMUSG00000094786	Gm14403	-1.27017	0.0415526	protein_coding
ENSMUSG00000001864	Aif1l	-1.26894	0.057603	protein_coding
ENSMUSG00000049191	Rgag4	1.26872	0.0429913	protein_coding
ENSMUSG00000095567	Noc2l	1.26818	0.021098	protein_coding
ENSMUSG00000101111	Gm28437	-1.26809	0.0160949	unprocessed_pseudogene
ENSMUSG00000073678	Pgap1	-1.26792	0.0144204	protein_coding
ENSMUSG00000015202	Cnksr3	1.26768	9.92356e-05	protein_coding
ENSMUSG00000050556	Kcnb1	1.26758	0.00436449	protein_coding
ENSMUSG00000034648	Lrrn1	-1.26747	0.0184047	protein_coding
ENSMUSG00000026698	Pigc	-1.26649	0.000322959	protein_coding
ENSMUSG00000051285	Pcmtd1	-1.26632	0.0119719	protein_coding
ENSMUSG00000025068	Gsto1	1.26621	0.0316882	protein_coding
ENSMUSG00000026234	Ncl	1.26219	0.00119586	protein_coding
ENSMUSG00000042671	Rgs8	1.26034	0.0895544	protein_coding
ENSMUSG00000070427	Il18bp	1.25998	0.0796492	protein_coding
ENSMUSG00000028906	Epb41	1.25913	0.076733	protein_coding
ENSMUSG00000052331	Ankrd44	1.25843	0.00406647	protein_coding
ENSMUSG00000026097	Ormdl1	-1.25843	0.0122861	protein_coding
ENSMUSG00000053166	Cdh22	1.25838	0.0346047	protein_coding
ENSMUSG00000072872	Rybp	1.25756	1.40315e-07	protein_coding
ENSMUSG00000000384	Tbrg4	1.25703	0.0028336	protein_coding
ENSMUSG00000070327	Rnf213	-1.25624	0.00381035	protein_coding
ENSMUSG00000021009	Ptpn21	1.25616	0.00161901	protein_coding
ENSMUSG00000045975	C2cd2	-1.25608	0.00764946	protein_coding
ENSMUSG00000102653	Gm37079	1.25567	0.0860825	TEC
ENSMUSG00000046962	Zbtb21	1.25432	0.00381613	protein_coding
ENSMUSG00000040463	Mybbp1a	1.25425	0.00179013	protein_coding
ENSMUSG00000030087	Klf15	-1.2536	0.019556	protein_coding
ENSMUSG00000078866	Zfp970	-1.25319	0.0103734	protein_coding
ENSMUSG00000041057	Wdr43	1.25313	0.000820981	protein_coding
ENSMUSG00000026377	Nifk	1.25274	0.000222964	protein_coding
ENSMUSG00000034203	Chchd4	1.25191	0.0332068	protein_coding
ENSMUSG00000024600	Slc27a6	-1.25169	0.0177753	protein_coding
ENSMUSG00000038205	Prkab2	1.25157	0.00760427	protein_coding
ENSMUSG00000048142	Nat8l	1.25077	0.0134321	protein_coding
ENSMUSG00000028188	Spata1	-1.25062	0.057603	protein_coding
ENSMUSG00000109836	RP24-464B16.1	-1.25054	0.0715135	TEC
ENSMUSG00000102145	Gm38056	1.25019	0.00771089	TEC
ENSMUSG00000057367	Birc2	-1.24978	0.00015255	protein_coding
ENSMUSG00000027366	Sppl2a	-1.24807	0.00117577	protein_coding
ENSMUSG00000043262	Uevld	-1.24685	0.00412104	protein_coding
ENSMUSG00000063146	Clip2	1.24537	0.00161039	protein_coding
ENSMUSG00000030654	Arl6ip1	-1.24469	0.0771709	protein_coding
ENSMUSG00000073293	Nudt10	1.24402	0.0974621	protein_coding
ENSMUSG00000028010	Gar1	1.24342	0.036403	protein_coding
ENSMUSG00000002459	Rgs20	1.24332	0.00590113	protein_coding
ENSMUSG00000031709	Tbc1d9	1.2429	0.000309426	protein_coding
ENSMUSG00000027438	Napb	-1.24287	0.0010985	protein_coding
ENSMUSG00000031591	Asah1	-1.24243	0.000100621	protein_coding
ENSMUSG00000028889	Yrdc	1.24218	0.00933367	protein_coding
ENSMUSG00000020326	Ccng1	-1.24191	0.0768447	protein_coding
ENSMUSG00000027787	Nmd3	1.24155	0.0015534	protein_coding
ENSMUSG00000073792	Alg6	-1.24138	0.00359843	protein_coding
ENSMUSG00000039607	Rbms3	-1.2397	0.0199786	protein_coding
ENSMUSG00000021375	Kif13a	1.23847	0.00226982	protein_coding
ENSMUSG00000064373	Selenop	-1.23832	0.0135987	protein_coding
ENSMUSG00000031583	Wrn	-1.23795	0.00229836	protein_coding
ENSMUSG00000054027	Nt5dc3	1.23784	0.000773492	protein_coding
ENSMUSG00000042388	Dlgap3	1.23774	0.0110888	protein_coding
ENSMUSG00000030172	Erc1	1.23767	0.0200079	protein_coding
ENSMUSG00000025089	Gfra1	1.23764	0.0904402	protein_coding
ENSMUSG00000049086	Bmyc	1.23732	0.0251225	protein_coding
ENSMUSG00000028633	Ctps	1.23639	0.0573727	protein_coding
ENSMUSG00000043432	Leng9	-1.23576	0.059759	protein_coding
ENSMUSG00000031555	Adam9	-1.23533	0.0162048	protein_coding
ENSMUSG00000085436	Zfp335os	1.23529	0.0771394	antisense
ENSMUSG00000036019	Tmtc2	-1.23448	0.0404664	protein_coding
ENSMUSG00000024897	Apba1	1.23388	0.0437657	protein_coding
ENSMUSG00000022490	Ppp1r1a	1.23295	0.084554	protein_coding
ENSMUSG00000031557	Plekha2	-1.23263	0.0667747	protein_coding
ENSMUSG00000022799	Arhgap31	1.23058	6.92367e-05	protein_coding
ENSMUSG00000049551	Fzd9	-1.22968	0.00597544	protein_coding
ENSMUSG00000015224	Cyp2j9	-1.22963	0.0471505	protein_coding
ENSMUSG00000021182	Ccdc88c	1.22884	0.0020782	protein_coding
ENSMUSG00000104293	Gm38043	1.22731	0.0782834	TEC
ENSMUSG00000091993	B930036N10Rik	1.22714	0.0471669	antisense
ENSMUSG00000063317	Usp31	1.22621	0.0105784	protein_coding
ENSMUSG00000027985	Lef1	1.22598	0.099296	protein_coding
ENSMUSG00000106682	Gm42648	1.22573	0.0564771	TEC
ENSMUSG00000100009	Gm7967	-1.22553	0.0446712	lincRNA
ENSMUSG00000048537	Phldb1	1.22529	0.00642936	protein_coding
ENSMUSG00000035142	Nubpl	-1.2247	0.0520792	protein_coding
ENSMUSG00000028869	Gnl2	1.22467	0.0023465	protein_coding
ENSMUSG00000026806	Ddx31	1.22421	0.0137937	protein_coding
ENSMUSG00000034390	Cmip	1.22246	0.000336124	protein_coding
ENSMUSG00000048154	Kmt2d	1.22157	0.000346831	protein_coding
ENSMUSG00000039158	Akna	1.22118	0.0202793	protein_coding
ENSMUSG00000062101	Zfp119b	-1.22082	0.037183	protein_coding
ENSMUSG00000001942	Siae	-1.22042	0.0414424	protein_coding
ENSMUSG00000031826	Usp10	1.2197	0.00732672	protein_coding
ENSMUSG00000053091	Lins1	1.21954	0.00124387	protein_coding
ENSMUSG00000057103	Nat8f1	-1.21935	0.0658006	protein_coding
ENSMUSG00000028051	Hcn3	1.21929	0.076733	protein_coding
ENSMUSG00000037465	Klf10	1.21874	0.00105211	protein_coding
ENSMUSG00000049939	Lrrc4	1.21867	0.00944956	protein_coding
ENSMUSG00000029676	Pot1a	-1.2186	0.00796365	protein_coding
ENSMUSG00000026707	Nsun6	-1.21851	0.00124387	protein_coding
ENSMUSG00000058690	Ccser2	-1.21833	0.0485703	protein_coding
ENSMUSG00000029528	Pxn	1.21727	0.000322959	protein_coding
ENSMUSG00000047281	Sfn	1.21707	0.0311257	protein_coding
ENSMUSG00000026014	Raph1	1.21637	0.00651487	protein_coding
ENSMUSG00000040296	Ddx58	-1.21592	0.057603	protein_coding
ENSMUSG00000028555	Ttc39a	-1.21588	0.0740051	protein_coding
ENSMUSG00000019831	Wasf1	1.21488	0.0414424	protein_coding
ENSMUSG00000031246	Sh3bgrl	-1.21459	0.056374	protein_coding
ENSMUSG00000097640	Gm20033	1.21367	0.0374993	processed_transcript
ENSMUSG00000034708	Grn	-1.21348	0.0209169	protein_coding
ENSMUSG00000078676	Casc3	1.21333	1.73795e-05	protein_coding
ENSMUSG00000025880	Smad7	1.2133	0.0243605	protein_coding
ENSMUSG00000032185	Carm1	1.21069	0.00116283	protein_coding
ENSMUSG00000047473	Zfp30	-1.21053	0.0189271	protein_coding
ENSMUSG00000025264	Tsr2	1.21023	8.5083e-05	protein_coding
ENSMUSG00000024069	Slc30a6	-1.20935	0.020171	protein_coding
ENSMUSG00000042046	Dstyk	-1.2083	0.047476	protein_coding
ENSMUSG00000067736	Gm10222	-1.20714	0.0883812	unprocessed_pseudogene
ENSMUSG00000002319	Ipo4	1.20615	0.000720298	protein_coding
ENSMUSG00000029571	Tmem106b	-1.20586	0.0012178	protein_coding
ENSMUSG00000060950	Trmt61a	1.20528	0.0148614	protein_coding
ENSMUSG00000015143	Actn1	1.20359	0.0302632	protein_coding
ENSMUSG00000048970	C1galt1c1	-1.20323	0.00764946	protein_coding
ENSMUSG00000061119	Prcp	-1.203	0.0417638	protein_coding
ENSMUSG00000052675	Zfp112	1.20293	0.0582621	protein_coding
ENSMUSG00000028680	Plk3	1.20222	0.0486436	protein_coding
ENSMUSG00000023805	Synj2	1.20207	0.0137937	protein_coding
ENSMUSG00000032078	Zpr1	1.20153	0.00254268	protein_coding
ENSMUSG00000024413	Npc1	-1.20135	0.0121446	protein_coding
ENSMUSG00000031760	Mt3	1.2003	0.00248582	protein_coding
ENSMUSG00000028583	Pdpn	-1.20024	0.00726155	protein_coding
ENSMUSG00000029313	Aff1	1.19842	0.00804301	protein_coding
ENSMUSG00000110341	Gm45424	-1.19829	0.0675856	TEC
ENSMUSG00000032470	Mras	1.19714	0.0161146	protein_coding
ENSMUSG00000055923	Aasdh	-1.19674	0.00186491	protein_coding
ENSMUSG00000032290	Ptpn9	1.19665	0.000783504	protein_coding
ENSMUSG00000026558	Uck2	1.19665	0.00511926	protein_coding
ENSMUSG00000039765	Cc2d2a	-1.19611	0.000969791	protein_coding
ENSMUSG00000031574	Star	1.19582	0.0530271	protein_coding
ENSMUSG00000037410	Tbc1d2b	1.19571	0.0325193	protein_coding
ENSMUSG00000045679	Pqlc3	-1.19519	0.0904402	protein_coding
ENSMUSG00000030533	Unc45a	1.19508	0.00371641	protein_coding
ENSMUSG00000100862	Gm10925	-1.19326	0.0256375	unprocessed_pseudogene
ENSMUSG00000023066	Rttn	-1.19262	0.00573617	protein_coding
ENSMUSG00000036990	Otud4	1.1925	0.000346831	protein_coding
ENSMUSG00000017999	Ddx27	1.19248	0.00365498	protein_coding
ENSMUSG00000037363	Letm2	-1.19234	0.00628387	protein_coding
ENSMUSG00000030880	Polr3e	1.19166	0.000422294	protein_coding
ENSMUSG00000039754	Alkbh4	1.19134	0.0288724	protein_coding
ENSMUSG00000051007	Pddc1	-1.19116	0.032879	protein_coding
ENSMUSG00000031732	Phlpp2	1.19105	0.00129955	protein_coding
ENSMUSG00000029094	Afap1	-1.18983	0.0488546	protein_coding
ENSMUSG00000051705	Senp8	-1.18932	0.00255117	protein_coding
ENSMUSG00000033972	Zfp944	-1.18816	0.0251516	protein_coding
ENSMUSG00000017144	Rnd3	1.18815	0.0812226	protein_coding
ENSMUSG00000107116	Gm43274	1.18813	0.082577	TEC
ENSMUSG00000019080	Mfsd3	-1.18674	0.0466272	protein_coding
ENSMUSG00000019872	Smpdl3a	-1.18662	0.00127342	protein_coding
ENSMUSG00000052512	Nav2	1.18579	0.0491438	protein_coding
ENSMUSG00000054693	Adam10	-1.18541	7.07912e-05	protein_coding
ENSMUSG00000020802	Ube2o	1.18511	8.023e-05	protein_coding
ENSMUSG00000063765	Chadl	1.18491	0.0735374	protein_coding
ENSMUSG00000066152	Slc31a2	-1.18427	0.0526445	protein_coding
ENSMUSG00000062421	Arf2	1.18315	3.75398e-06	protein_coding
ENSMUSG00000001518	Itfg2	1.18306	0.00546758	protein_coding
ENSMUSG00000029196	Tada2b	1.18305	0.00243057	protein_coding
ENSMUSG00000069520	Tmem19	-1.18193	0.00162156	protein_coding
ENSMUSG00000038489	Polr2l	1.18191	0.0298133	protein_coding
ENSMUSG00000078546	Zfp995	-1.18156	0.081065	protein_coding
ENSMUSG00000039450	Dcxr	-1.18055	0.0516685	protein_coding
ENSMUSG00000034412	Tbc1d10a	1.18023	0.0108101	protein_coding
ENSMUSG00000016534	Lamp2	-1.18007	0.00941842	protein_coding
ENSMUSG00000034601	2700049A03Rik	-1.17965	0.00281539	protein_coding
ENSMUSG00000068250	Amn1	-1.17928	0.000999318	protein_coding
ENSMUSG00000022009	Nufip1	1.17906	0.0657846	protein_coding
ENSMUSG00000037960	Card19	1.17876	0.00618505	protein_coding
ENSMUSG00000052911	Lamb2	-1.17866	0.0310921	protein_coding
ENSMUSG00000006930	Hap1	1.17848	0.0050411	protein_coding
ENSMUSG00000043510	Hscb	-1.17831	0.0941324	protein_coding
ENSMUSG00000031951	Tmem231	-1.17794	0.0451089	protein_coding
ENSMUSG00000046865	Fbl	1.17791	0.0185111	protein_coding
ENSMUSG00000055228	Zfp935	-1.17769	0.0732704	protein_coding
ENSMUSG00000037640	Zfp60	-1.17718	0.00142422	protein_coding
ENSMUSG00000041420	Meis3	1.17711	0.0636702	protein_coding
ENSMUSG00000005621	Zfp592	1.17628	0.00725337	protein_coding
ENSMUSG00000027722	Spata5	1.17607	0.00501118	protein_coding
ENSMUSG00000079084	Ccdc82	-1.17557	0.00057539	protein_coding
ENSMUSG00000042719	Naa25	1.17512	0.0275861	protein_coding
ENSMUSG00000022052	Ppp2r2a	1.17372	0.000190508	protein_coding
ENSMUSG00000025178	Pi4k2a	1.17342	0.000149951	protein_coding
ENSMUSG00000020593	Lpin1	-1.17336	0.0237312	protein_coding
ENSMUSG00000029415	Sdad1	1.17311	0.00217656	protein_coding
ENSMUSG00000085642	3110053B16Rik	1.1729	0.0693594	transcribed_unprocessed_pseudogene
ENSMUSG00000029599	Ddx54	1.17289	4.90425e-05	protein_coding
ENSMUSG00000021733	Slc4a7	1.17196	0.00949312	protein_coding
ENSMUSG00000052557	Gan	1.1718	0.000801114	protein_coding
ENSMUSG00000085208	Brip1os	-1.17156	0.0129982	antisense
ENSMUSG00000027510	Rbm38	1.17067	0.000629093	protein_coding
ENSMUSG00000053931	Cnn3	1.17	4.05256e-06	protein_coding
ENSMUSG00000017707	Serinc3	-1.16959	0.00116012	protein_coding
ENSMUSG00000049907	Rasl11b	1.16885	0.0489841	protein_coding
ENSMUSG00000033294	Noc4l	1.16883	0.00149853	protein_coding
ENSMUSG00000024002	Brd4	1.16878	9.321e-06	protein_coding
ENSMUSG00000039512	Uhrf1bp1	1.16824	0.00217936	protein_coding
ENSMUSG00000103280	Gm37277	1.16783	0.0444491	TEC
ENSMUSG00000062980	Cped1	-1.16726	0.0369315	protein_coding
ENSMUSG00000050043	Tmx2	-1.16692	0.032879	protein_coding
ENSMUSG00000039929	Urb1	1.16673	0.0330024	protein_coding
ENSMUSG00000033502	Cdc14a	1.16614	0.00382605	protein_coding
ENSMUSG00000039795	Zfand1	-1.16607	0.0124374	protein_coding
ENSMUSG00000036057	Ptpn23	1.16583	0.00455159	protein_coding
ENSMUSG00000074876	Spata5l1	1.16568	0.0225485	processed_transcript
ENSMUSG00000000561	Wdr77	1.1653	0.00472936	protein_coding
ENSMUSG00000066043	Phactr4	1.16493	0.00015255	protein_coding
ENSMUSG00000022672	Prkdc	-1.16488	0.0016823	protein_coding
ENSMUSG00000027274	Mkks	-1.16488	0.0411465	protein_coding
ENSMUSG00000034525	Ice1	1.16483	0.00293141	protein_coding
ENSMUSG00000109378	U2af1l4	-1.1645	0.0184655	protein_coding
ENSMUSG00000052942	Glis3	1.16364	0.0328984	protein_coding
ENSMUSG00000022951	Rcan1	1.16347	0.000631509	protein_coding
ENSMUSG00000097881	Celrr	-1.16208	0.00133944	lincRNA
ENSMUSG00000054863	Fam19a5	1.16191	0.00040731	protein_coding
ENSMUSG00000035126	Wdr78	-1.16136	0.0673042	protein_coding
ENSMUSG00000049488	Tmem67	-1.16107	0.00314664	protein_coding
ENSMUSG00000034848	Ttc21b	-1.16102	0.00503946	protein_coding
ENSMUSG00000042428	Mgat3	1.16077	0.0644411	protein_coding
ENSMUSG00000028318	Polr1e	1.16074	0.0513017	protein_coding
ENSMUSG00000028385	Snx30	1.15767	0.0546281	protein_coding
ENSMUSG00000074794	Arrdc3	-1.15754	0.0850191	protein_coding
ENSMUSG00000090673	Gm340	1.15717	0.00411434	protein_coding
ENSMUSG00000019849	Prep	1.15698	0.0120561	protein_coding
ENSMUSG00000029028	Lrrc47	1.15543	0.000710947	protein_coding
ENSMUSG00000043683	Fem1a	1.15533	0.00759998	protein_coding
ENSMUSG00000030189	Ybx3	1.15508	0.081065	protein_coding
ENSMUSG00000018570	2810408A11Rik	-1.15379	0.0974621	protein_coding
ENSMUSG00000029570	Lfng	-1.15346	0.0217118	protein_coding
ENSMUSG00000023067	Cdkn1a	1.1528	0.013391	protein_coding
ENSMUSG00000028822	Tmem50a	-1.15194	0.000790953	protein_coding
ENSMUSG00000038312	Edem2	-1.15146	0.0122861	protein_coding
ENSMUSG00000037573	Tob1	-1.15134	0.0388749	protein_coding
ENSMUSG00000058093	Zfp729b	-1.15043	0.00565447	protein_coding
ENSMUSG00000070709	Zfp974	-1.15037	0.0100626	protein_coding
ENSMUSG00000027130	Slc12a6	-1.15024	0.0113073	protein_coding
ENSMUSG00000058056	Palld	1.15001	0.00278985	protein_coding
ENSMUSG00000046417	Lrrc75a	1.14962	0.0606162	protein_coding
ENSMUSG00000026004	Kansl1l	-1.14941	0.00696045	protein_coding
ENSMUSG00000051339	2900026A02Rik	1.14855	0.00844203	protein_coding
ENSMUSG00000026185	Igfbp5	-1.14815	0.0964829	protein_coding
ENSMUSG00000039747	Orai2	1.14763	0.031513	protein_coding
ENSMUSG00000061436	Hipk2	1.14705	0.00377368	protein_coding
ENSMUSG00000056004	9330182L06Rik	-1.14701	0.000439045	protein_coding
ENSMUSG00000031982	Arv1	1.14633	0.0780156	protein_coding
ENSMUSG00000049800	Sertad2	1.14571	0.000765834	protein_coding
ENSMUSG00000075273	Ttc30b	-1.14552	0.0607673	protein_coding
ENSMUSG00000040282	BC052040	-1.14487	0.073465	protein_coding
ENSMUSG00000040865	Ino80d	1.14389	0.0147472	protein_coding
ENSMUSG00000011877	Git1	1.1433	0.00370289	protein_coding
ENSMUSG00000097589	Dleu2	-1.14303	0.0523513	processed_transcript
ENSMUSG00000050017	Pitpnb	1.14252	0.000422294	protein_coding
ENSMUSG00000038500	Prr3	1.14111	0.0014453	protein_coding
ENSMUSG00000074182	Znhit6	1.14097	0.0489841	protein_coding
ENSMUSG00000032475	Nck1	-1.14091	0.00237454	protein_coding
ENSMUSG00000089762	Ier5l	1.1409	0.032879	protein_coding
ENSMUSG00000052914	Cyp2j6	-1.14042	0.00101668	protein_coding
ENSMUSG00000032014	Oaf	1.13939	0.0916827	protein_coding
ENSMUSG00000030614	Tmem126b	-1.13866	0.0044375	protein_coding
ENSMUSG00000021840	Mapk1ip1l	1.1383	4.55654e-07	protein_coding
ENSMUSG00000042662	Dusp15	1.13813	0.0501914	protein_coding
ENSMUSG00000030894	Tpp1	-1.13723	0.0262486	protein_coding
ENSMUSG00000062444	Ap3b2	1.13669	0.00284008	protein_coding
ENSMUSG00000031196	F8	-1.13614	0.0467342	protein_coding
ENSMUSG00000038025	Phf2	1.13567	0.000117786	protein_coding
ENSMUSG00000037275	Gemin5	1.13563	0.0134151	protein_coding
ENSMUSG00000020846	Rflnb	1.13305	0.0806274	protein_coding
ENSMUSG00000036698	2002-08-01	1.13289	0.00238324	protein_coding
ENSMUSG00000109511	Nup62	1.13277	0.0823622	protein_coding
ENSMUSG00000005078	Jkamp	-1.13199	0.0232074	protein_coding
ENSMUSG00000028937	Acot7	1.13194	0.0774258	protein_coding
ENSMUSG00000039356	Exosc2	1.1317	0.0139401	protein_coding
ENSMUSG00000024246	Thumpd2	-1.13105	0.0142232	protein_coding
ENSMUSG00000001419	Mef2d	1.13088	0.00644132	protein_coding
ENSMUSG00000059401	Mamld1	1.13076	0.0466261	protein_coding
ENSMUSG00000003518	Dusp3	1.1302	0.0172826	protein_coding
ENSMUSG00000024219	Anks1	1.12947	0.0159829	protein_coding
ENSMUSG00000044033	Ccdc141	-1.12926	0.00566544	protein_coding
ENSMUSG00000005973	Rcn1	-1.12897	0.0015534	protein_coding
ENSMUSG00000033849	B3galt2	-1.1284	0.00012516	protein_coding
ENSMUSG00000026283	Ing5	1.12776	0.000780883	protein_coding
ENSMUSG00000034168	Irf2bpl	1.12748	0.0562805	protein_coding
ENSMUSG00000001627	Ifrd1	1.12645	0.0891148	protein_coding
ENSMUSG00000027540	Ptpn1	1.12628	0.000189531	protein_coding
ENSMUSG00000031292	Cdkl5	-1.12583	0.0219928	protein_coding
ENSMUSG00000018678	Sp2	1.12558	0.00396781	protein_coding
ENSMUSG00000022601	Zbtb11	1.12554	0.00529193	protein_coding
ENSMUSG00000019818	Cd164	-1.12515	0.00501118	protein_coding
ENSMUSG00000051375	Pcdh1	1.12385	0.0280851	protein_coding
ENSMUSG00000029710	Ephb4	-1.12334	0.00491165	protein_coding
ENSMUSG00000025555	Farp1	1.12317	0.0525228	protein_coding
ENSMUSG00000082286	Pisd-ps1	-1.12234	0.0532939	transcribed_unprocessed_pseudogene
ENSMUSG00000021127	Zfp36l1	-1.12232	0.0495803	protein_coding
ENSMUSG00000037007	Zfp113	-1.12121	0.00389566	protein_coding
ENSMUSG00000053460	Ggcx	-1.1211	0.00552129	protein_coding
ENSMUSG00000045216	Hs6st1	1.12107	0.00221061	protein_coding
ENSMUSG00000021958	Pinx1	1.121	0.0940786	protein_coding
ENSMUSG00000020941	Map3k14	1.12017	0.0292925	protein_coding
ENSMUSG00000028519	Dab1	1.11762	0.0349996	protein_coding
ENSMUSG00000040612	Ildr2	-1.11746	0.0134768	protein_coding
ENSMUSG00000025981	Coq10b	1.11727	0.000486542	protein_coding
ENSMUSG00000025525	Apool	-1.11662	0.0520892	protein_coding
ENSMUSG00000050334	C130071C03Rik	-1.11568	0.00272412	lincRNA
ENSMUSG00000047409	Ctdspl	1.11503	0.0249991	protein_coding
ENSMUSG00000103906	Tigd5	1.11466	0.0454698	protein_coding
ENSMUSG00000020275	Rel	1.11325	0.0184764	protein_coding
ENSMUSG00000072494	Ppp1r3e	1.11253	0.0718091	protein_coding
ENSMUSG00000073664	Nbeal1	-1.11209	0.00740144	protein_coding
ENSMUSG00000026821	Ralgds	1.11034	0.0732704	protein_coding
ENSMUSG00000005442	Cic	1.11033	3.65771e-05	protein_coding
ENSMUSG00000019813	Cep57l1	-1.11008	0.0635619	protein_coding
ENSMUSG00000001052	Sec24b	1.10905	0.000128187	protein_coding
ENSMUSG00000034473	Sec22a	-1.10856	0.000667907	protein_coding
ENSMUSG00000009566	Fpgs	1.10776	0.0107647	protein_coding
ENSMUSG00000022604	Cep97	-1.10708	1.73446e-05	protein_coding
ENSMUSG00000038331	Satb2	1.10702	0.0229508	protein_coding
ENSMUSG00000003848	Nob1	1.10639	0.00958316	protein_coding
ENSMUSG00000028982	Slc25a33	1.106	0.00786593	protein_coding
ENSMUSG00000045414	1190002N15Rik	-1.10589	0.0325537	protein_coding
ENSMUSG00000021592	Arsk	-1.10576	0.0113424	protein_coding
ENSMUSG00000058070	Eml1	1.10564	0.0374993	protein_coding
ENSMUSG00000022999	Lmbr1l	1.10465	0.0426396	protein_coding
ENSMUSG00000048701	Ccdc6	1.10411	0.000352214	protein_coding
ENSMUSG00000032714	Syde1	1.10301	0.0142232	protein_coding
ENSMUSG00000030101	Sumf1	-1.10256	0.00118461	protein_coding
ENSMUSG00000040451	Sgms1	1.10215	0.000299889	protein_coding
ENSMUSG00000025577	Cbx2	1.10205	0.000310963	protein_coding
ENSMUSG00000060301	2610008E11Rik	-1.10129	0.00858547	protein_coding
ENSMUSG00000023473	Celsr3	1.10105	0.0333737	protein_coding
ENSMUSG00000038437	Mllt6	1.10065	0.00381613	protein_coding
ENSMUSG00000044864	Ankrd50	1.10035	0.000860697	protein_coding
ENSMUSG00000021236	Entpd5	-1.10007	0.00124754	protein_coding
ENSMUSG00000072568	Fam84b	1.09949	0.0257336	protein_coding
ENSMUSG00000030527	Crtc3	1.09946	0.0291643	protein_coding
ENSMUSG00000004151	Etv1	1.09795	0.0104844	protein_coding
ENSMUSG00000025453	Nnt	-1.09772	0.00154438	protein_coding
ENSMUSG00000038895	Zfp653	1.09765	0.0123033	protein_coding
ENSMUSG00000034858	Fam214a	-1.0976	0.038568	protein_coding
ENSMUSG00000029207	Apbb2	1.09757	0.0885174	protein_coding
ENSMUSG00000074480	Mex3a	1.09752	0.0476446	protein_coding
ENSMUSG00000021190	Lgmn	-1.09627	0.00558865	protein_coding
ENSMUSG00000029761	Cald1	-1.0947	0.0791293	protein_coding
ENSMUSG00000030555	Ttc23	-1.09427	0.0476446	protein_coding
ENSMUSG00000074733	Zfp950	-1.09424	0.0593963	protein_coding
ENSMUSG00000036968	Cnpy4	-1.09331	0.0782945	protein_coding
ENSMUSG00000028412	Slc44a1	-1.09269	0.056374	protein_coding
ENSMUSG00000045205	Dpy19l4	-1.09246	0.00068978	protein_coding
ENSMUSG00000024456	Diaph1	1.09126	0.0263347	protein_coding
ENSMUSG00000045248	Med26	1.09052	0.00336686	protein_coding
ENSMUSG00000040025	Ythdf2	1.09047	2.99935e-05	protein_coding
ENSMUSG00000059142	Zfp945	-1.09007	0.0149186	protein_coding
ENSMUSG00000014907	Naf1	1.08912	0.00725459	protein_coding
ENSMUSG00000074862	BC025920	-1.089	0.0633211	protein_coding
ENSMUSG00000020056	Ccdc53	-1.08862	0.0913519	protein_coding
ENSMUSG00000029263	Pigg	-1.08816	0.0152256	protein_coding
ENSMUSG00000025153	Fasn	1.08752	0.00713837	protein_coding
ENSMUSG00000049421	Zfp260	-1.08731	5.06591e-05	protein_coding
ENSMUSG00000024393	Prrc2a	1.08702	0.000999318	protein_coding
ENSMUSG00000047777	Phf13	1.08662	0.00549343	protein_coding
ENSMUSG00000026249	Serpine2	-1.08597	0.000303074	protein_coding
ENSMUSG00000024050	Wiz	1.0859	1.90117e-05	protein_coding
ENSMUSG00000019437	Tlcd1	-1.08579	0.00605612	protein_coding
ENSMUSG00000040322	Slc25a24	1.08557	0.0554694	protein_coding
ENSMUSG00000032649	Colgalt2	-1.08544	0.0479267	protein_coding
ENSMUSG00000057561	Eif1a	1.08528	0.000469685	protein_coding
ENSMUSG00000009739	Pou6f1	1.08517	0.0160804	protein_coding
ENSMUSG00000042213	Zfand4	-1.085	0.0581168	protein_coding
ENSMUSG00000032537	Ephb1	1.08486	0.095214	protein_coding
ENSMUSG00000032064	Dixdc1	1.08448	0.0864789	protein_coding
ENSMUSG00000024410	3110002H16Rik	1.0843	0.0214873	protein_coding
ENSMUSG00000034889	Cactin	1.08398	0.00766594	protein_coding
ENSMUSG00000042308	Setd1a	1.08389	0.000266617	protein_coding
ENSMUSG00000078185	Chml	1.08193	0.00326344	protein_coding
ENSMUSG00000079038	D130040H23Rik	-1.0812	0.0258697	protein_coding
ENSMUSG00000029998	Pcyox1	-1.0809	0.00565447	protein_coding
ENSMUSG00000024999	Noc3l	1.08041	0.0410182	protein_coding
ENSMUSG00000051224	Tceanc	-1.07986	0.0646879	protein_coding
ENSMUSG00000046191	Pcdhb20	-1.07949	0.0209169	protein_coding
ENSMUSG00000035828	Pim3	1.07904	0.00642936	protein_coding
ENSMUSG00000058594	Fbxo18	-1.07833	0.00441073	protein_coding
ENSMUSG00000019966	Kitl	-1.07794	0.0524858	protein_coding
ENSMUSG00000040620	Dhx33	1.07764	0.00253047	protein_coding
ENSMUSG00000030766	Arhgap17	1.07757	0.0260835	protein_coding
ENSMUSG00000019791	Hint3	-1.07686	0.0388749	protein_coding
ENSMUSG00000044167	Foxo1	1.07615	0.00611735	protein_coding
ENSMUSG00000038582	Pptc7	1.07597	0.00266116	protein_coding
ENSMUSG00000030322	Mbd4	-1.0756	0.089119	protein_coding
ENSMUSG00000034066	Farp2	1.07532	0.0164668	protein_coding
ENSMUSG00000021716	Srek1ip1	-1.07511	0.0271129	protein_coding
ENSMUSG00000053198	Prx	1.07505	0.0489841	protein_coding
ENSMUSG00000053289	Ddx10	1.07485	0.0030029	protein_coding
ENSMUSG00000039958	Etfbkmt	-1.07484	0.0575491	protein_coding
ENSMUSG00000022562	Oplah	1.0747	0.0727869	protein_coding
ENSMUSG00000036995	Asap3	-1.07438	0.0702224	protein_coding
ENSMUSG00000020740	Gga3	1.07424	0.052545	protein_coding
ENSMUSG00000038888	Ctu1	1.07399	0.00742419	protein_coding
ENSMUSG00000010751	Tnfrsf22	1.07252	0.0497599	protein_coding
ENSMUSG00000053334	Ficd	-1.07198	0.0738197	protein_coding
ENSMUSG00000031168	Ebp	-1.07114	0.0312057	protein_coding
ENSMUSG00000049624	Slc17a5	-1.07113	0.0105718	protein_coding
ENSMUSG00000004846	Plod3	1.07076	0.00989629	protein_coding
ENSMUSG00000030401	Rtn2	1.07046	0.0170497	protein_coding
ENSMUSG00000035725	Prkx	1.07033	0.0171241	protein_coding
ENSMUSG00000055239	Kcmf1	1.06921	0.000118242	protein_coding
ENSMUSG00000003810	Mast2	1.06815	0.00558865	protein_coding
ENSMUSG00000056014	A430033K04Rik	-1.06783	0.00115963	protein_coding
ENSMUSG00000074519	Zfp971	-1.06755	0.0113242	protein_coding
ENSMUSG00000072214	Sept5	1.06724	0.000224453	protein_coding
ENSMUSG00000061286	Exosc5	1.06716	0.0120468	protein_coding
ENSMUSG00000038459	Abhd17c	1.06697	0.00111022	protein_coding
ENSMUSG00000031511	Arhgef7	1.06635	0.00143792	protein_coding
ENSMUSG00000018459	Slc13a3	-1.06623	0.0627703	protein_coding
ENSMUSG00000025538	Sumf2	-1.06595	0.0262235	protein_coding
ENSMUSG00000025047	Pdcd11	1.06586	0.012447	protein_coding
ENSMUSG00000028124	Gclm	1.06565	0.0489841	protein_coding
ENSMUSG00000049550	Clip1	1.065	0.0104503	protein_coding
ENSMUSG00000028893	Sesn2	1.06487	0.0943435	protein_coding
ENSMUSG00000104814	Gm42979	1.06466	0.0643886	TEC
ENSMUSG00000027900	Dram2	-1.0639	0.00211818	protein_coding
ENSMUSG00000032846	Zswim6	1.06358	0.00272412	protein_coding
ENSMUSG00000029722	Agfg2	1.06322	0.012447	protein_coding
ENSMUSG00000030265	Kras	1.06307	0.0101786	protein_coding
ENSMUSG00000035212	Leprot	-1.06298	0.00366621	protein_coding
ENSMUSG00000025915	Sgk3	-1.06279	0.00997644	protein_coding
ENSMUSG00000039156	Stim2	-1.06276	0.0155664	protein_coding
ENSMUSG00000025737	Wdr24	-1.06275	0.00739936	protein_coding
ENSMUSG00000000266	Mid2	1.06256	0.0219505	protein_coding
ENSMUSG00000040841	Six5	-1.06015	0.0451089	protein_coding
ENSMUSG00000023852	Chd1	1.06003	1.19075e-05	protein_coding
ENSMUSG00000074221	Zfp568	1.05999	0.00323346	protein_coding
ENSMUSG00000038383	Pigu	-1.05954	0.00951808	protein_coding
ENSMUSG00000013033	Adgrl1	1.05924	0.0277838	protein_coding
ENSMUSG00000001891	Ugp2	-1.05904	0.047975	protein_coding
ENSMUSG00000070520	Ndnl2	-1.05888	0.0115378	protein_coding
ENSMUSG00000020827	Mink1	1.05742	0.0182221	protein_coding
ENSMUSG00000024212	Mllt1	1.05709	0.000712739	protein_coding
ENSMUSG00000021725	Parp8	1.05705	0.0581863	protein_coding
ENSMUSG00000030403	Vasp	1.0562	0.028176	protein_coding
ENSMUSG00000005949	Ctns	-1.05595	0.012447	protein_coding
ENSMUSG00000035069	Oma1	-1.0556	0.0209373	protein_coding
ENSMUSG00000020100	Slc29a3	-1.05508	0.0162048	protein_coding
ENSMUSG00000025321	Itgb8	-1.05358	0.0455689	protein_coding
ENSMUSG00000036636	Clcn7	-1.05348	0.0107647	protein_coding
ENSMUSG00000021916	Glt8d1	-1.05342	0.00451881	protein_coding
ENSMUSG00000054737	Zfp182	-1.05313	0.0313146	protein_coding
ENSMUSG00000001674	Ddx18	1.05256	0.0075962	protein_coding
ENSMUSG00000059708	Akap17b	-1.05228	0.0171241	protein_coding
ENSMUSG00000021591	Glrx	-1.05214	0.0454523	protein_coding
ENSMUSG00000036864	Proser3	-1.05204	0.0554728	protein_coding
ENSMUSG00000039137	Whrn	1.05063	0.0488244	protein_coding
ENSMUSG00000069727	Zfp975	-1.05063	0.0546281	protein_coding
ENSMUSG00000025854	Fam20c	1.05039	0.0442598	protein_coding
ENSMUSG00000046768	Rhoj	1.05021	0.0205078	protein_coding
ENSMUSG00000022415	Syngr1	1.04994	0.099707	protein_coding
ENSMUSG00000031119	Gpc4	-1.04993	0.0877563	protein_coding
ENSMUSG00000026223	Itm2c	-1.0495	0.0633994	protein_coding
ENSMUSG00000044949	Ubtd2	1.0495	0.000364526	protein_coding
ENSMUSG00000045691	Thtpa	1.04918	0.0411465	protein_coding
ENSMUSG00000053062	Jam2	-1.04899	0.0181267	protein_coding
ENSMUSG00000022340	Sybu	-1.04894	0.0164958	protein_coding
ENSMUSG00000019295	Tmem129	-1.04887	0.0142958	protein_coding
ENSMUSG00000023036	Pcdhgc4	1.04881	0.096549	protein_coding
ENSMUSG00000029480	Dhx37	1.04869	0.0182148	protein_coding
ENSMUSG00000020137	Thap2	-1.04832	0.0192223	protein_coding
ENSMUSG00000097277	2900076A07Rik	-1.04824	0.0347767	lincRNA
ENSMUSG00000032579	Hemk1	-1.04817	0.0164958	protein_coding
ENSMUSG00000045594	Glb1	-1.04785	0.0228758	protein_coding
ENSMUSG00000026946	Nmi	-1.04782	0.0820738	protein_coding
ENSMUSG00000014498	Ankrd52	1.04768	0.00200372	protein_coding
ENSMUSG00000036693	Nop14	1.04737	0.0152256	protein_coding
ENSMUSG00000078201	Tmem203	-1.0471	0.0506281	protein_coding
ENSMUSG00000039115	Itga9	1.04683	0.0750086	protein_coding
ENSMUSG00000038085	Cnbd2	-1.04598	0.063871	protein_coding
ENSMUSG00000055480	Zfp458	-1.04514	0.0318053	protein_coding
ENSMUSG00000074024	4632427E13Rik	-1.0447	0.0487627	bidirectional_promoter_lncRNA
ENSMUSG00000025477	Inpp5a	1.04428	0.00998747	protein_coding
ENSMUSG00000068747	Sort1	-1.0436	0.00636873	protein_coding
ENSMUSG00000070462	Mesdc1	1.04346	0.0076514	protein_coding
ENSMUSG00000029482	Aacs	1.04258	0.0051446	protein_coding
ENSMUSG00000037315	Jade3	1.04074	0.00976829	protein_coding
ENSMUSG00000053414	Hunk	1.04073	0.0387832	protein_coding
ENSMUSG00000020741	Cluh	1.04033	0.00484713	protein_coding
ENSMUSG00000030411	Nova2	1.03949	0.0138422	protein_coding
ENSMUSG00000028293	Slc35a1	-1.0391	0.00436157	protein_coding
ENSMUSG00000031337	Mtm1	-1.03874	0.0273872	protein_coding
ENSMUSG00000046556	Zfp319	1.03759	0.0195295	protein_coding
ENSMUSG00000032763	Ilvbl	-1.03554	0.0573585	protein_coding
ENSMUSG00000027953	Slc50a1	-1.03504	0.0101831	protein_coding
ENSMUSG00000021959	Lats2	1.03475	0.026645	protein_coding
ENSMUSG00000034487	Kdelc2	-1.03457	0.0187218	protein_coding
ENSMUSG00000024429	Gnl1	1.034	0.00189351	protein_coding
ENSMUSG00000069208	Zfp825	-1.03397	0.0139615	protein_coding
ENSMUSG00000102481	Gm37925	1.03351	0.0400554	TEC
ENSMUSG00000022436	Sh3bp1	1.03346	0.0257545	protein_coding
ENSMUSG00000036499	Eea1	1.03334	0.0225033	protein_coding
ENSMUSG00000057329	Bcl2	1.0323	0.0465904	protein_coding
ENSMUSG00000035969	Rusc2	1.03137	0.00395951	protein_coding
ENSMUSG00000060002	Chpt1	-1.03096	0.0849878	protein_coding
ENSMUSG00000021928	Ebpl	-1.03028	0.0579398	protein_coding
ENSMUSG00000039328	Rnf122	-1.03008	0.0544142	protein_coding
ENSMUSG00000054256	Msi1	1.02973	0.00623705	protein_coding
ENSMUSG00000020818	Mfsd11	-1.02945	0.0010246	protein_coding
ENSMUSG00000096795	Zfp433	-1.02937	0.00359768	protein_coding
ENSMUSG00000038002	Cramp1l	1.02883	0.00747631	protein_coding
ENSMUSG00000027303	Ptpra	-1.02877	0.013882	protein_coding
ENSMUSG00000021400	Wrnip1	1.02867	0.0110888	protein_coding
ENSMUSG00000033900	Map9	1.02792	0.0416929	protein_coding
ENSMUSG00000052397	Ezr	1.02766	1.36838e-05	protein_coding
ENSMUSG00000002015	Bcap31	-1.02665	0.00189351	protein_coding
ENSMUSG00000030145	Zfp248	1.02594	0.0271129	protein_coding
ENSMUSG00000025034	Trim8	1.02569	0.00488718	protein_coding
ENSMUSG00000073889	Il11ra1	-1.02558	0.0678543	protein_coding
ENSMUSG00000039047	Pigk	-1.02539	0.0132	protein_coding
ENSMUSG00000051730	Mettl5	-1.02537	0.0426238	protein_coding
ENSMUSG00000045659	Plekha7	-1.02531	0.0945	protein_coding
ENSMUSG00000047022	Mipol1	-1.0249	0.0774589	protein_coding
ENSMUSG00000035954	Dock4	1.02454	0.024663	protein_coding
ENSMUSG00000032641	Gpr19	-1.02446	0.00250626	protein_coding
ENSMUSG00000062931	Zfp938	-1.02421	0.045595	protein_coding
ENSMUSG00000003198	Zfp959	-1.02407	0.0399327	protein_coding
ENSMUSG00000002845	Tmem39a	-1.02266	0.0216935	protein_coding
ENSMUSG00000049553	Polr1a	1.02263	0.0702224	protein_coding
ENSMUSG00000029838	Ptn	-1.02221	0.00565447	protein_coding
ENSMUSG00000026917	Wdr5	1.02208	0.00208676	protein_coding
ENSMUSG00000045302	Preb	1.02095	0.00112226	protein_coding
ENSMUSG00000024862	Klc2	1.01997	0.0109245	protein_coding
ENSMUSG00000027088	Phospho2	-1.01993	0.00528472	protein_coding
ENSMUSG00000024952	Rps6ka4	1.01962	0.0176674	protein_coding
ENSMUSG00000028840	Zfp593	1.0192	0.00762206	protein_coding
ENSMUSG00000007379	Dennd2c	1.01866	0.053264	protein_coding
ENSMUSG00000046562	Unc119b	1.01866	1.19075e-05	protein_coding
ENSMUSG00000031703	Itfg1	-1.01832	0.0015992	protein_coding
ENSMUSG00000024109	Nrxn1	-1.01818	0.0844715	protein_coding
ENSMUSG00000040234	Tm7sf3	-1.01807	0.00470707	protein_coding
ENSMUSG00000022387	Brd1	1.01798	0.000545281	protein_coding
ENSMUSG00000008604	Ubqln4	1.01797	0.0370661	protein_coding
ENSMUSG00000028833	Ncdn	1.01752	0.000931187	protein_coding
ENSMUSG00000024927	Rela	1.01738	0.0055639	protein_coding
ENSMUSG00000000056	Narf	-1.01729	0.0612867	protein_coding
ENSMUSG00000051154	Commd3	-1.01724	0.0299465	protein_coding
ENSMUSG00000027905	Ddx20	1.01576	0.0421536	protein_coding
ENSMUSG00000072258	Taf1a	1.01509	0.0407069	protein_coding
ENSMUSG00000031232	Magt1	-1.01485	0.0102291	protein_coding
ENSMUSG00000000579	Dynlt1c	-1.01482	0.0182109	protein_coding
ENSMUSG00000042772	Smg7	1.01471	0.00304074	protein_coding
ENSMUSG00000038013	Wipf2	1.01229	0.0250735	protein_coding
ENSMUSG00000024781	Lipa	-1.01204	0.0259316	protein_coding
ENSMUSG00000035378	Shq1	1.01192	0.0235912	protein_coding
ENSMUSG00000055799	Tcf7l1	1.01156	0.00414627	protein_coding
ENSMUSG00000027168	Pax6	-1.01152	0.0192279	protein_coding
ENSMUSG00000029810	Tmem176b	-1.01148	0.00529193	protein_coding
ENSMUSG00000033323	Ctdp1	1.01133	0.000422294	protein_coding
ENSMUSG00000026127	Imp4	1.01094	0.00320928	protein_coding
ENSMUSG00000048550	Thnsl1	-1.01076	0.000422294	protein_coding
ENSMUSG00000011658	Fuz	-1.01062	0.095365	protein_coding
ENSMUSG00000006498	Ptbp1	1.01047	0.00414627	protein_coding
ENSMUSG00000039960	Rhou	1.01011	0.0570797	protein_coding
ENSMUSG00000052446	Zfp961	-1.00969	0.00263134	protein_coding
ENSMUSG00000038816	Ctnnal1	1.00908	0.027184	protein_coding
ENSMUSG00000044847	Lsm11	1.00893	0.0407814	protein_coding
ENSMUSG00000020658	Efr3b	1.0078	0.0880569	protein_coding
ENSMUSG00000051413	Plagl2	1.00742	0.0239726	protein_coding
ENSMUSG00000004207	Psap	-1.00725	0.0321978	protein_coding
ENSMUSG00000031342	Gpm6b	-1.00689	0.0413126	protein_coding
ENSMUSG00000085741	5430405H02Rik	-1.00558	0.0907496	processed_transcript
ENSMUSG00000030629	Zfand6	-1.00515	0.0265669	protein_coding
ENSMUSG00000050428	Fbxo46	1.00513	0.0229508	protein_coding
ENSMUSG00000035478	Mbd3	1.00499	0.0127998	protein_coding
ENSMUSG00000037890	Wdr19	-1.00433	0.0138422	protein_coding
ENSMUSG00000073643	Wdfy1	1.004	0.0597165	protein_coding
ENSMUSG00000017405	Nek8	-1.00384	0.0488244	protein_coding
ENSMUSG00000056917	Sipa1	1.00377	0.017866	protein_coding
ENSMUSG00000024182	Axin1	1.00373	0.00435338	protein_coding
ENSMUSG00000032328	Tmem30a	-1.00365	0.00161901	protein_coding
ENSMUSG00000021149	Gtpbp4	1.00359	0.000430457	protein_coding
ENSMUSG00000068856	Sf3b4	1.00312	0.00434388	protein_coding
ENSMUSG00000040010	Slc7a5	1.00276	0.0304484	protein_coding
ENSMUSG00000028613	Lrp8	1.00268	0.0537495	protein_coding
ENSMUSG00000010476	Ebf3	1.00121	0.0140196	protein_coding
ENSMUSG00000038637	Lrrc56	-1.00087	0.0844063	protein_coding
ENSMUSG00000004263	Atn1	1.00086	0.035613	protein_coding
ENSMUSG00000033458	Fan1	-1.0007	0.0215531	protein_coding
ENSMUSG00000046152	Fut10	-1.0006	0.0595455	protein_coding
ENSMUSG00000102070	Gm28661	-1.00003	0.0242136	unprocessed_pseudogene
