# Supplementary material for: Dissecting the Effect of a 3D Microscaffold on the Transcriptome of Neural Stem Cells with Computational Approaches: A Focus on Mechanotransduction
Source: Int J Mol Sci. 2020 Sep 15;21(18):6775. doi: 10.3390/ijms21186775 (PMC7555048; doi:10.3390/ijms21186775)
Supplement: Supplementary file 1 [file ijms-21-06775-s001.zip › Rey et al suppl files/SupplementaryTable4-GOBiological.xlsx]

## Sheet: GO_Biological_Process_2018
Term	Adjusted P-value	Genes
regulation of transcription from RNA polymerase I promoter (GO:0006356)	0.41830379936418816	MBD4;DHX33;TAF1C;RASL11A;HEATR1;WDR43;POLR2L;ATF4
myelin maintenance (GO:0043217)	0.9334512824253677	MYRF;PRX;AHNAK2;CXCR4;CLU
negative regulation of amyloid-beta formation (GO:1902430)	0.9663880083122239	PRNP;CHRNA7;HAP1;APOE;CLU
negative regulation of fat cell differentiation (GO:0045599)	1.0	TRIO;TGFB1;SMAD3;CCDC85B;GPER1;WNT5A;AXIN1;ZFPM1;FOXO1;ARNTL
maturation of SSU-rRNA from tricistronic rRNA transcript (SSU-rRNA, 5.8S rRNA, LSU-rRNA) (GO:0000462)	1.0	NOP14;PDCD11;HEATR1;RRS1;TSR2;TSR1;NOC4L;NOL10;PWP2;WDR46
regulation of calcium ion transmembrane transport (GO:1903169)	1.0	PRNP;DIAPH1;CAMK2D;UBASH3B;HRC;CASQ1;CBARP
negative regulation of amyloid precursor protein catabolic process (GO:1902992)	1.0	PRNP;CHRNA7;HAP1;APOE;CLU
negative regulation of cell differentiation (GO:0045596)	1.0	TRIO;CITED1;RORB;ADAMTS12;FOXO1;EGFR;ARNTL;PTBP1;CCDC85B;CHADL;GPER1;NOCT;SOX9;TGFB1;SMAD3;WNT5A;AXIN1;AXIN2;VASN;SMAD7;NFKBIA;SKI;MAD2L2;ANP32B;PPARA;ZFPM1
negative regulation of necrotic cell death (GO:0060547)	1.0	FZD9;MT3;YBX3;BIRC2
epidermal growth factor receptor signaling pathway (GO:0007173)	1.0	SHC3;TGFB1;PXN;TGFA;EGFR;VIL1;GAREM1;REPS2;ABL2;KRAS;SOX9;BCAR1;HBEGF
positive regulation of transcription from RNA polymerase I promoter (GO:0045943)	1.0	IPPK;DHX33;NCL;RASL11A;HEATR1;WDR43;ATF4
negative regulation of myeloid leukocyte differentiation (GO:0002762)	1.0	CEACAM1;MYC;LRRC17;RARA;ZFPM1;TLR4;TLR3;FBN1
glycolipid metabolic process (GO:0006664)	1.0	CTSA;ARSA;ASAH1;PGAP1;HEXB;HEXA;NAGA;SUMF1;SMPD3;KDELC2;GLB1;PSAP;ARSK;A3GALT2
regulation of fat cell differentiation (GO:0045598)	1.0	CEBPB;TRIO;TGFB1;SMAD3;WNT5A;AXIN1;CREBL2;FOXO1;ZFP36L1;ARNTL;CCDC85B;GPER1;NOCT;CARM1;ZFPM1
ribosome biogenesis (GO:0042254)	1.0	DDX27;HEATR1;NOLC1;NOC4L;NOL9;PWP2;NOC2L;SDAD1;WDR46;WDR43;RRP9;NOL6;FBL;EXOSC5;PDCD11;NOB1;DHX37;RRS1;SURF6;LYAR;EXOSC2;MDN1;NOP14;NOP58;DDX31;IMP4;RRP1B;GNL2;GNL1;GNL3;BYSL;BOP1;DKC1;TSR1;NAF1
maturation of SSU-rRNA (GO:0030490)	1.0	NOP14;NOB1;PDCD11;HEATR1;TSR2;NAT10;TSR1;NOC4L;NOL10;PWP2;WDR46
regulation of interferon-beta production (GO:0032648)	1.0	RNF135;DDX58;TRAF3;POLR3D;REL;CACTIN;TLR4;TLR3;RELB
positive regulation of gene expression, epigenetic (GO:0045815)	1.0	MYBBP1A;TAF1C;POLR1A;POLR1B;TAF1A;HMGA1;DDX21;CD3EAP;POLR1E;SLC50A1;POLR2L
regulation of transcription from RNA polymerase II promoter in response to oxidative stress (GO:0043619)	1.0	SESN2;HMOX1;MT3;ATF4
regulation of amyloid fibril formation (GO:1905906)	1.0	CHRNA7;APOE;CLU;LDLR
snoRNA 3'-end processing (GO:0031126)	1.0	FBL;EXOSC5;DKC1;EXOSC2
positive regulation of extracellular matrix assembly (GO:1901203)	1.0	PHLDB1;TGFB1;SMAD3;PHLDB2
negative regulation of cellular amide metabolic process (GO:0034249)	1.0	TRIM71;CTSA;PRNP;BTG2;IGFBP5;CHRNA7;ORMDL1;CLU;TOB1;LARP1;MEX3A;NCL;HAP1;IGF2BP2;APOE
axon guidance (GO:0007411)	1.0	CYFIP2;DRAXIN;SHC3;NRXN1;SEMA3A;CXCR4;PIK3CB;EFNA4;FAM129B;TUBB3;KIF5A;GRB10;TNR;EPHB1;PDLIM7;VASP;NGFR;LYPLA2;WNT5A;GFRA1;DOK2;DAB1;PTPRA;KRAS;EZR;RNF165
protein kinase B signaling (GO:0043491)	1.0	PLK3;CDKN1A;TGFB1;TYRO3;GAS6;MT3;FOXO1;ZFP36L1;EPHA2
axonogenesis (GO:0007409)	1.0	CYFIP2;DRAXIN;BRSK2;SHC3;ATL1;NRXN1;SEMA3A;CXCR4;PIK3CB;EFNA4;FAM129B;PARD6B;TUBB3;KIF5A;GRB10;TNR;EPHB1;PDLIM7;VASP;NGFR;NTNG2;LYPLA2;MAP1S;WNT5A;GFRA1;BAIAP2;POU4F1;DOK2;DAB1;PTPRA;ADGRB1;LRRN1;KRAS;EZR
regulation of fatty acid oxidation (GO:0046320)	1.0	NR4A3;SIRT4;PPARA;PPARGC1A;PPARGC1B
regulation of release of sequestered calcium ion into cytosol (GO:0051279)	1.0	DIAPH1;CAMK2D;CEMIP;JPH3;UBASH3B;GSTO1;GPER1;HRC;DMD;CASQ1;JPH1
regulation of blood vessel endothelial cell migration (GO:0043535)	1.0	MAP2K3;TGFB1;ANGPT2;SH3BP1;JUP;PRCP;APOE;FGF2;THBS1;EPHA2;FGFR1
negative regulation of protein ubiquitination (GO:0031397)	1.0	PER2;UFL1;HFE;PINX1;ADGRB1;CRY1;ARRB1;GTPBP4;HIPK2;SMAD7;HSPA1A
small nucleolar ribonucleoprotein complex assembly (GO:0000491)	1.0	SHQ1;NUFIP1;ZNHIT6;NAF1
megakaryocyte differentiation (GO:0030219)	1.0	MBD4;IL11;KIT;ZFPM1
neurotrophin TRK receptor signaling pathway (GO:0048011)	1.0	NGFR;SORT1;HAP1;BCAR1
negative regulation of toll-like receptor signaling pathway (GO:0034122)	1.0	OTUD4;TYRO3;LY96;CACTIN;RAB7B;TLR4;LGR4;TLR3
cellular response to epidermal growth factor stimulus (GO:0071364)	1.0	VIL1;MBD4;GAREM1;SOX9;EGFR;ZFP36L1;ZPR1
long-chain fatty acid transport (GO:0015909)	1.0	PRKAB2;ACSL1;SLC27A6;THRSP;SLC25A20;APOE;ACACB
negative regulation of T cell receptor signaling pathway (GO:0050860)	1.0	PRNP;CEACAM1;DUSP3;PTPN22;EZR
regulation of toll-like receptor signaling pathway (GO:0034121)	1.0	OTUD4;TYRO3;CACTIN;BIRC2;LGR4;TLR3
dendrite morphogenesis (GO:0048813)	1.0	FARP1;CHRNA7;MINK1;MAP6;TMEM106B;MAPK8IP2;EPHB1;SHANK2
regulation of transcription regulatory region DNA binding (GO:2000677)	1.0	PER2;MAD2L2;TGFB1;DOT1L;HMGA2;POU4F1;FAM129B
regulation of pri-miRNA transcription from RNA polymerase II promoter (GO:1902893)	1.0	NGFR;TGFB1;SMAD3;SOX9;PPARA;RELA;GNL3
regulation of T cell receptor signaling pathway (GO:0050856)	1.0	PRNP;CEACAM1;DUSP3;PTPN22;KCNN4;EZR;RELA
regulation of neuron apoptotic process (GO:0043523)	1.0	TFAP2A;PRNP;CITED1;TGFB3;KCNB1;FZD9;MT3;POU4F1;GRM4;CLCF1;TYRO3;BCL2;APOE;PPARGC1A;ATF4;LGMN
intracellular lipid transport (GO:0032365)	1.0	PRKAB2;ARV1;THRSP;SLC25A20;ACACB
regulation of cellular component movement (GO:0051270)	1.0	DIAPH1;INPP5F;ACTN1;PDPN;ABL2;ZSWIM6;ACTN4;ZSWIM4;EGFR;HBEGF
regulation of phospholipase C activity (GO:1900274)	1.0	KIT;ABL2;FGF2;FGFR1
negative regulation of cell activation (GO:0050866)	1.0	GPER1;PDGFA;APOE;LDLR
positive regulation of transcription from RNA polymerase II promoter involved in cellular response to chemical stimulus (GO:1901522)	1.0	SESN2;MT3;CARF;RELA;RUNX2;ATF4
polyol metabolic process (GO:0019751)	1.0	IPPK;NUDT10;ITPKC;INPP4B;INPP5A;ITPKA;SLC5A3;PLCD4;IP6K3;PLCD1
inositol phosphate metabolic process (GO:0043647)	1.0	IPPK;NUDT10;ITPKC;INPP4B;INPP5A;ITPKA;FGF2;PLCD4;IP6K3;PLCD1
cellular response to iron ion (GO:0071281)	1.0	TFAP2A;HFE;B2M
negative regulation of necroptotic process (GO:0060546)	1.0	FZD9;YBX3;BIRC2
regulation of protein K63-linked ubiquitination (GO:1900044)	1.0	PARP10;PTPN22;BIRC2
signal complex assembly (GO:0007172)	1.0	PXN;MAPK8IP2;NCK1
regulation of response to wounding (GO:1903034)	1.0	VIL1;STK24;TNFRSF12A
protein localization to nucleolus (GO:1902570)	1.0	WRN;PINX1;RRS1
regulation of protein depolymerization (GO:1901879)	1.0	WDR1;SH3BP1;MAP1S
positive regulation of fibroblast migration (GO:0010763)	1.0	TGFB1;ARHGEF7;THBS1
extracellular matrix assembly (GO:0085029)	1.0	TGFB1;TNXB;MYH11;GAS6;GPM6B
hyaluronan catabolic process (GO:0030214)	1.0	CEMIP;TGFB1;HEXB;HEXA;FGF2
regulation of lipid biosynthetic process (GO:0046890)	1.0	PRKAB2;CEACAM1;GPER1;SIRT4;CREBL2;THRSP;APOE
transcription elongation from RNA polymerase I promoter (GO:0006362)	1.0	TAF1C;POLR1A;POLR1B;TAF1A;CD3EAP;POLR1E;POLR2L
negative regulation of signal transduction (GO:0009968)	1.0	OTUD4;LEPROT;CITED1;ARRB1;ADAMTS12;THBS1;EGFR;FAM129B;NKD2;SOCS2;SOCS1;UBASH3B;WIF1;GRB10;EPHB1;EPHB4;SOCS5;PHACTR4;NCK1;RNF43;PTPN1;YTHDF2;IGFBP5;AXIN1;RPGRIP1L;MAPK8IP2;DLK2;KIT;TYRO3;BCL2;CRY1;TEK;CACTIN;MET;LGR4;EPHA2;LGMN;HBEGF;FGFR1
positive regulation of biosynthetic process (GO:0009891)	1.0	GPRIN1;ADGRB1;SIRT4;CREBL2;APOE;TLR4
negative regulation of neuron apoptotic process (GO:0043524)	1.0	CITED1;TGFB3;CLCF1;TYRO3;FZD9;BCL2;APOE;PPARGC1A;MT3;POU4F1;LGMN;ZPR1
intrinsic apoptotic signaling pathway (GO:0097193)	1.0	BRSK2;CDKN1A;CEBPB;PPP1R13B;KRCC1;POU4F1;HIPK2;STK24;MYBBP1A;DNAJC10;BCL2;CYP1B1;SFN;FNIP2;EPHA2;ATF4;MCL1
endonucleolytic cleavage of tricistronic rRNA transcript (SSU-rRNA, 5.8S rRNA, LSU-rRNA) (GO:0000479)	1.0	NOP14;RRS1;TSR1;NOL9
fatty acid transmembrane transport (GO:1902001)	1.0	PRKAB2;THRSP;SLC25A20;ACACB
positive regulation of fatty acid oxidation (GO:0046321)	1.0	NR4A3;PPARA;PPARGC1A;PPARGC1B
embryonic eye morphogenesis (GO:0048048)	1.0	FBN2;ALDH1A3;AXIN1;FBN1
carnitine shuttle (GO:0006853)	1.0	PRKAB2;THRSP;SLC25A20;ACACB
positive regulation of RNA metabolic process (GO:0051254)	1.0	TGFB1;HEATR1;NMD3;RELA;WDR43;EGFR;HSPA1A;ZPR1
negative regulation of cell communication (GO:0010648)	1.0	IL11;PTPN1;LIF;EGFR;UBASH3B;KIT;TYRO3;TEK;EPHB1;MET;EPHB4;EPHA2;SOCS5;FGFR1
negative regulation of antigen receptor-mediated signaling pathway (GO:0050858)	1.0	PRNP;CEACAM1;DUSP3;PTPN22;EZR
RNA stabilization (GO:0043489)	1.0	LARP1;DKC1;NOCT;NAF1;AXIN2
positive regulation of macrophage activation (GO:0043032)	1.0	WNT5A;LBP;THBS1;TLR4;TTBK1
macrophage activation (GO:0042116)	1.0	SBNO2;CRTC3;LBP;CLU;TLR4
neurotrophin signaling pathway (GO:0038179)	1.0	NGFR;SORT1;RAPGEF1;HAP1;BCAR1
brain development (GO:0007420)	1.0	MKKS;MAP1S;AMIGO2;CTNS;TBR1;SPATA5;SMARCA1;EML1;POU6F1;AFF2;ATXN1;GPRIN1;CDK5RAP1;RARA;RARB;HAP1;CIC;MDGA1;SHANK2
rRNA processing (GO:0006364)	1.0	DDX27;HEATR1;NOP2;NOLC1;NAT10;NOC4L;NOL9;PWP2;WDR46;WDR43;RRP9;NOL6;FBL;EXOSC5;PDCD11;NOB1;DHX37;LYAR;EXOSC2;RRP15;MDN1;NOP14;NOP58;IMP4;RRP1B;BYSL;BOP1;DKC1;TSR1
positive regulation of transcription from RNA polymerase II promoter (GO:0045944)	1.0	CRTC3;WWC1;RORB;IKZF2;FGF2;RPS6KA4;YY2;ZMIZ1;MYC;SOX9;WNT5A;EBF3;RUNX2;GPRIN1;RFX5;MAML3;ZFPM1;ATF3;ATF4;KMT2D;DLX1;AKNA;PRKDC;GLIS3;NPAS2;FOXO1;GLIS1;RAI1;SBNO2;PPARGC1A;PPARGC1B;TFAP2A;NGFR;TGFB1;SMAD3;JUP;FOXF2;BCL11B;TGFB3;HMGA1;LIF;HMGA2;NFATC2;ST18;FOSL2;SMAD7;NFKBIA;NR4A3;MAFF;REL;CSRNP1;CSRNP2;CSRNP3;CITED2;ARRB1;IRF2BPL;DBP;GPER1;NCK1;KLF10;KDM6B;IL11;DDX58;TFEB;ABHD14B;ETV1;PAX6;PPRC1;K…
beta-catenin-TCF complex assembly (GO:1904837)	1.0	KMT2D;TLE3;TCF7L1;MYC;TCF7;LEF1;AXIN2
regulation of osteoclast differentiation (GO:0045670)	1.0	CEBPB;CSF1;UBASH3B;LRRC17;POU4F1;TLR4;TLR3;FBN1
regulation of rRNA processing (GO:2000232)	1.0	USP36;SHQ1;HEATR1;WDR43
regulation of mesenchymal cell proliferation (GO:0010464)	1.0	MYC;WNT5A;PDGFA;SOX9
postsynaptic density assembly (GO:0097107)	1.0	NRXN1;NRXN2;SHANK2
retinoic acid receptor signaling pathway (GO:0048384)	1.0	RARA;RARB;ACTN4
attachment of GPI anchor to protein (GO:0016255)	1.0	PIGU;PGAP1;PIGK
regulation of RNA biosynthetic process (GO:2001141)	1.0	MBD4;NMD3;ACTN4
negative regulation of T cell mediated immunity (GO:0002710)	1.0	CEACAM1;HFE;SMAD7
auditory receptor cell differentiation (GO:0042491)	1.0	JAG2;SLC4A7;WHRN
T-helper 1 type immune response (GO:0042088)	1.0	LEF1;TLR4;IL18BP
detection of molecule of bacterial origin (GO:0032490)	1.0	LY96;LBP;TLR4
negative regulation of MyD88-independent toll-like receptor signaling pathway (GO:0034128)	1.0	LY96;TLR4;TLR3
nuclear body organization (GO:0030575)	1.0	HIPK2;AFF2;ZPR1
cellular response to leptin stimulus (GO:0044320)	1.0	NR4A3;MT3;GCK
regulation of AMPA receptor activity (GO:2000311)	1.0	MINK1;MAPK8IP2;SHISA8;SHISA7;SHANK2;CACNG4
membrane protein intracellular domain proteolysis (GO:0031293)	1.0	JAG2;NGFR;TGFB1;SPPL2A;ADAM10;RELA
regulation of amyloid-beta formation (GO:1902003)	1.0	PRNP;CHRNA7;HAP1;APOE;CLU
regulation of epithelial cell differentiation (GO:0030856)	1.0	CEBPB;CEACAM1;PRKX;SOX9;ARNTL
negative regulation of tumor necrosis factor superfamily cytokine production (GO:1903556)	1.0	CHRNA7;RARA;PTPN22;LBP;CACTIN;GAS6;TLR4
skeletal system morphogenesis (GO:0048705)	1.0	FBN2;TFAP2A;SKI;RARA;RARB;FUZ;FGFR1
termination of RNA polymerase I transcription (GO:0006363)	1.0	TAF1C;POLR1A;POLR1B;TAF1A;CD3EAP;POLR1E;POLR2L
liver development (GO:0001889)	1.0	PHF2;CEBPB;CITED2;RARA;RARB;MET;CCDC40
negative regulation of blood vessel endothelial cell migration (GO:0043537)	1.0	HDAC5;TGFB1;ANGPT2;JUP;APOE;THBS1;FGF2
negative regulation of signaling (GO:0023057)	1.0	IL11;PTPN1;LIF;EGFR;UBASH3B;KIT;TYRO3;TEK;EPHB1;MET;EPHB4;EPHA2;SOCS5;FGFR1
regulation of epithelial to mesenchymal transition (GO:0010717)	1.0	MAD2L2;PHLDB1;TGFB1;SMAD3;GLIPR2;TGFB3;LEF1;PDPN;AXIN2;PHLDB2;VASN;SMAD7
peptidyl-tyrosine dephosphorylation (GO:0035335)	1.0	DUSP4;PTPN1;DUSP3;UBASH3B;PTPN9;DUSP14
regulation of ryanodine-sensitive calcium-release channel activity (GO:0060314)	1.0	CAMK2D;JPH3;GSTO1;HRC;DMD;JPH1
rRNA metabolic process (GO:0016072)	1.0	DDX27;HEATR1;NOLC1;NOC4L;NOL9;PWP2;WDR46;WDR43;RRP9;NOL6;FBL;EXOSC5;PDCD11;NOB1;DHX37;LYAR;EXOSC2;MDN1;NOP14;NOP58;NIFK;CD3EAP;IMP4;RRP1B;BYSL;BOP1;DKC1;TSR1
RNA secondary structure unwinding (GO:0010501)	1.0	DDX18;DDX27;DDX25;DDX20;DDX31;DDX21;DDX54;DDX10;DDX51
negative regulation of autophagy (GO:0010507)	1.0	CTSA;BCL2;PTPN22;BMF;ZKSCAN4;LZTS1;MT3;MET;MCL1
negative regulation of protein modification by small protein conjugation or removal (GO:1903321)	1.0	PER2;UFL1;PINX1;ADGRB1;CRY1;ARRB1;GTPBP4;SMAD7;HSPA1A
cellular response to transforming growth factor beta stimulus (GO:0071560)	1.0	KLF10;DLX1;TGFB1;SMAD3;CITED1;TGFB3;SMURF1;WNT5A;PXN;DUSP15;ZFP36L1;SMAD7;SKI;ZYX;ADAM9;SOX9
negative regulation of BMP signaling pathway (GO:0030514)	1.0	SKI;DLX1;SMURF1;RBPMS2;HIPK2;SMAD7;FBN1
regulation of cell-cell adhesion (GO:0022407)	1.0	CEACAM1;TGFB1;CITED2;LEF1;MINK1;GTPBP4;SMAD7
regulation of cell aging (GO:0090342)	1.0	NUAK1;NEK6;LMNA;ARNTL
chondroitin sulfate catabolic process (GO:0030207)	1.0	VCAN;IDUA;HEXB;HEXA
response to iron ion (GO:0010039)	1.0	TFAP2A;HFE;BCL2;B2M
maturation of 5.8S rRNA from tricistronic rRNA transcript (SSU-rRNA, 5.8S rRNA, LSU-rRNA) (GO:0000466)	1.0	NOP14;PDCD11;RRS1;NOL9;EXOSC2
positive regulation of toll-like receptor signaling pathway (GO:0034123)	1.0	RSAD2;WDFY1;PTPN22;LBP;TLR3
osteoclast differentiation (GO:0030316)	1.0	FARP2;SBNO2;CSF1;EFNA4;EPHA2
positive regulation of excitatory postsynaptic potential (GO:2000463)	1.0	STX1B;CHRNA7;NRXN1;GPRIN1;SHANK2
positive regulation of pri-miRNA transcription from RNA polymerase II promoter (GO:1902895)	1.0	NGFR;TGFB1;SMAD3;RELA;GNL3
RNA modification (GO:0009451)	1.0	QTRT1;CTU1;NOP58;NSUN2;NOP2;NAT10;ADAR;NSUN6;PUS7;TRMT61A
glycosphingolipid metabolic process (GO:0006687)	1.0	SMPD3;CTSA;ARSA;ASAH1;GLB1;HEXB;HEXA;PSAP;ARSK;SUMF1
regulation of cell motility (GO:2000145)	1.0	TGFB1;SERPINE2;DDX58;MINK1;PRKX;RND3;EGFR;DIAPH1;CEACAM1;PARD6B;INPP5F;SPATA13;LMNA;ABL2;SGK3;SGK1;HBEGF
positive regulation of type I interferon production (GO:0032481)	1.0	RNF135;DHX33;DDX58;PRKDC;POLR3D;POLR3E;PTPN22;TLR4;TLR3;RELA;POLR2L
negative regulation of cellular response to insulin stimulus (GO:1900077)	1.0	SOCS2;PTPN1;SOCS1;GRB10;MZB1;NCK1
apoptotic cell clearance (GO:0043277)	1.0	MEGF10;ADGRB1;TYRO3;RARA;GAS6;THBS1
mast cell activation involved in immune response (GO:0002279)	1.0	NR4A3;KIT;PIK3CG
positive regulation of isotype switching (GO:0045830)	1.0	TGFB1;CLCF1;TNFSF13
heterochromatin assembly (GO:0031507)	1.0	BAHD1;HMGA1;HMGA2
rRNA pseudouridine synthesis (GO:0031118)	1.0	DKC1;GAR1;NAF1
positive regulation of toll-like receptor 4 signaling pathway (GO:0034145)	1.0	WDFY1;PTPN22;LBP
monocyte activation (GO:0042117)	1.0	CSF1;ADAM9;ADAM10
mast cell degranulation (GO:0043303)	1.0	NR4A3;KIT;PIK3CG
response to leptin (GO:0044321)	1.0	NR4A3;CCND1;GCK
polyol biosynthetic process (GO:0046173)	1.0	IPPK;FGF2;IP6K3
positive regulation of cell aging (GO:0090343)	1.0	LMNA;HMGA1;HMGA2
regulation of chaperone-mediated autophagy (GO:1904714)	1.0	CTSA;PLK3;GFAP
regulation of MyD88-independent toll-like receptor signaling pathway (GO:0034127)	1.0	LY96;TLR4;TLR3
regulation of cellular localization (GO:0060341)	1.0	CAMK2D;BRSK2;PARD6B;WWC1;CAMK2A;CPLX1;SYN1;ADCY5
transcription initiation from RNA polymerase I promoter (GO:0006361)	1.0	TAF1C;POLR1A;POLR1B;TAF1A;CD3EAP;POLR1E;POLR2L
transcription from RNA polymerase I promoter (GO:0006360)	1.0	TAF1C;POLR1A;POLR1B;TAF1A;CD3EAP;POLR1E;POLR2L
regulation of peptidyl-serine phosphorylation (GO:0033135)	1.0	IL11;TGFB1;AXIN1;LIF;CREBL2;EGFR;SMAD7;MAD2L2;CNKSR3;HRC;DMD;GAS6;FNIP2;NCK1
negative regulation of cellular response to growth factor stimulus (GO:0090288)	1.0	SKI;DLX1;PTPN1;SMURF1;RBPMS2;ADAMTS12;THBS1;FAM129B;HIPK2;SMAD7
regulation of anoikis (GO:2000209)	1.0	MYBBP1A;BCL2;SIK1;ITGA5;MCL1
eye morphogenesis (GO:0048592)	1.0	FBN2;SKI;ALDH1A3;AXIN1;FBN1
positive regulation of protein localization to membrane (GO:1905477)	1.0	PRNP;CEMIP;PPP1R13B;KCNB1;EGFR;NKD2;CLIP3;CNPY4;GPER1;BCL2;PTPN9;BMF;SFN;YWHAG;EPHA2
positive regulation of macromolecule metabolic process (GO:0010604)	1.0	CITED1;CSF1;CITED2;HFE;CHRNA7;LEF1;PTPN22;ARRB1;PIK3CB;CLU;TTBK1;INPP5F;MYC;GPER1;ITGB8;TFAP2A;MBD4;PTPN1;TGFB1;SMAD3;DDX58;WNT5A;HMGA2;PAX6;POU3F1;POU4F1;MT3;KRAS;EZR;GAS6;TLR4;TLR3;ATF4;HSPA1A;RBMS3;ZPR1
regulation of fibroblast migration (GO:0010762)	1.0	TGFB1;ARHGEF7;THBS1;FGF2
smooth muscle contraction (GO:0006939)	1.0	EDNRA;SMTN;MYH11;MYLK
regulation of transferase activity (GO:0051338)	1.0	PPP1R3F;FEM1A;FEM1B;PINX1
intermediate filament organization (GO:0045109)	1.0	NEFL;KLHL24;GFAP;MTM1
negative regulation of cell projection organization (GO:0031345)	1.0	NGFR;PRNP;STX1B;SEMA3A;CRMP1;PTPN9;APOE;ITM2C
glycosaminoglycan catabolic process (GO:0006027)	1.0	VCAN;CEMIP;TGFB1;NAGLU;IDUA;GLB1;HEXB;HEXA;GPC4;FGF2
regulation of neurotransmitter secretion (GO:0046928)	1.0	STX1B;GPER1;CAMK2A;CPLX1;SEPT5;SYN1
negative regulation of endothelial cell migration (GO:0010596)	1.0	TGFB1;ANGPT2;JUP;ADGRB1;APOE;THBS1;FGF2
regulation of interleukin-8 production (GO:0032677)	1.0	DDX58;ARRB1;LBP;CACTIN;TLR4;TLR3;HSPA1A
regulation of cell cycle (GO:0051726)	1.0	PPP1R13B;CITED2;ADARB1;ARNTL;TGM1;STK10;CCND1;PIM1;PIM3;SOX9;PHACTR4;MAP2K3;MBD4;TGFB1;GADD45B;NEK6;DYNLT3;MINK1;HMGA2;GADD45G;HIPK2;PER2;BOP1;STK24;RARA;SIK1;MAP3K14;SIPA1;BIRC2
negative regulation of neuron differentiation (GO:0045665)	1.0	STX1B;DLX1;NGFR;MBD4;SEMA3A;CRMP1;PTPN9;SOX9;APOE;NEPRO;ITM2C
ERBB signaling pathway (GO:0038127)	1.0	SHC3;TGFB1;PXN;TGFA;EGFR;VIL1;GAREM1;REPS2;ABL2;KRAS;SOX9;BCAR1;HBEGF
I-kappaB kinase/NF-kappaB signaling (GO:0007249)	1.0	NFKBIA;REL;LY96;ERC1;TLR4;MAP3K14;TLR3;BIRC2;RELA;RELB
positive regulation of phosphorylation (GO:0042327)	1.0	PFKFB3;CHRNA7;FAM129A;ARRB1;THBS1;EGFR;DSTYK;CCND1;GPER1;SOX9;EPHB1;EPHB4;TGFB1;FBXO18;ENTPD5;AXIN1;AXIN2;MT3;CLIP3;KIT;TYRO3;ITGA6;KRAS;TEK;GAS6;MET;EPHA2;FGFR1
positive regulation of protein localization to nucleus (GO:1900182)	1.0	NGFR;TGFB1;JUP;PINX1;SESN2;LIF;NMD3;ZPR1
regulation of interleukin-6 production (GO:0032675)	1.0	DDX58;WNT5A;ARRB1;LBP;GAS6;RAB7B;TLR4;TLR3
regulation of transcription from RNA polymerase II promoter (GO:0006357)	1.0	CRTC3;WWC1;HFE;ATN1;RORB;NOC2L;IKZF2;BACH1;FGF2;ETS2;RPS6KA4;YY2;CCND1;ZMIZ1;MYC;SOX9;WNT5A;EBF3;RUNX2;GPRIN1;RFX5;ERF;MAML3;NUPR1;EZR;ZFPM1;ATF3;ATF4;KMT2D;DLX1;AKNA;PRKDC;FOXG1;TSHZ1;TCF7;NOP2;GLIS3;FOXO6;TGFA;NPAS2;FOXO1;GLIS1;ZBTB2;RAI1;SCRT2;SBNO2;TTC21B;HIVEP1;APOE;PPARGC1A;ZBED5;LYAR;PPARGC1B;TFAP2A;PLK3;TGFB1;SMAD3;JUP;FOXF2;BCL11B;TGFB3;SMURF1;CBX2;HMGA1;LIF;HMGA2;NFATC2;ST18;SCRT1;NR2F6…
hyaluronan metabolic process (GO:0030212)	1.0	CEMIP;TGFB1;HEXB;HEXA;FGF2
energy reserve metabolic process (GO:0006112)	1.0	UGP2;PPP1R3C;MYC;PYGM;MT3
positive regulation of histone acetylation (GO:0035066)	1.0	RPS6KA4;TADA2B;LIF;ARRB1;PPARGC1A
response to nicotine (GO:0035094)	1.0	CHRNA4;CHRNA7;BCL2;HMOX1;RELA
ERK1 and ERK2 cascade (GO:0070371)	1.0	MBD4;MYC;SOX9;MT3;ZFP36L1
hepaticobiliary system development (GO:0061008)	1.0	PHF2;CITED2;RARA;RARB;MET
negative regulation of apoptotic signaling pathway (GO:2001234)	1.0	FZD9;BCL2;ITGA6;NOC2L;MAPK8IP2;CLU;SCG2;THBS1;RELA;MCL1;HSPA1A
negative regulation of cell death (GO:0060548)	1.0	AMIGO2;TM7SF3;CLU;FGF2;MT3;POU4F1;WISP1;NPAS2;NUP62;APOE;PPARGC1A;NCK1;HSPA1A
regulation of cell migration (GO:0030334)	1.0	CEMIP;SERPINE2;CSF1;CITED2;SEMA3A;LEF1;PDGFA;PRKX;LAMC2;SEMA3E;ADARB1;RND3;THBS1;CX3CL1;EGFR;MYLK;PARD6B;GPER1;LMNA;PDPN;CYP1B1;TGFB1;IGFBP5;DDX58;MINK1;ADAM10;FUZ;ACTN4;GTPBP4;SMAD7;VIL1;CEACAM1;STK24;NAV3;SPATA13;SGK3;ITGA6;SGK1;BCAR1;HBEGF
positive regulation of apoptotic process (GO:0043065)	1.0	HRK;TRIO;CSRNP3;USP27X;DDX20;KALRN;FOXO1;ABR;ING5;AIFM2;MYC;GPER1;CYP1B1;BMF;BCAP31;TFAP2A;NGFR;PRNP;GADD45B;TNFRSF12A;TGFB3;PLEKHG5;FZD9;PAWR;HMGA2;RRP1B;GADD45G;VAV2;CLIP3;RYBP;SHQ1;LATS2;MYBBP1A;BCL6;SIK1;ITGA6;ARHGEF7;NGEF;ATF4
membrane protein proteolysis (GO:0033619)	1.0	NGFR;BACE2;TGFB1;SPPL2A;ADAM10;ADAM9;RELA
negative regulation of tumor necrosis factor production (GO:0032720)	1.0	CHRNA7;RARA;PTPN22;LBP;CACTIN;GAS6;TLR4
carboxylic acid catabolic process (GO:0046395)	1.0	CEMIP;TGFB1;GNPDA2;HEXB;HEXA;FGF2
regulation of cellular protein metabolic process (GO:0032268)	1.0	CYFIP2;NFKBIA;TGFB1;CSF1;TCOF1;DDX25;GEMIN5;NOLC1;APOE
regulation of macrophage cytokine production (GO:0010935)	1.0	TGFB1;TGFB3;WNT5A
sphingomyelin metabolic process (GO:0006684)	1.0	SMPD3;SGMS1;SGMS2
positive regulation of astrocyte differentiation (GO:0048711)	1.0	SERPINE2;CLCF1;TTBK1
regulation of striated muscle tissue development (GO:0016202)	1.0	TGFB1;MEGF10;LEF1
regulation of sequestering of calcium ion (GO:0051282)	1.0	DIAPH1;UBASH3B;CASQ1
engulfment of apoptotic cell (GO:0043652)	1.0	MEGF10;ADGRB1;THBS1
postsynaptic density organization (GO:0097106)	1.0	NRXN1;NRXN2;SHANK2
negative regulation of interferon-beta production (GO:0032688)	1.0	REL;CACTIN;RELB
response to interleukin-4 (GO:0070670)	1.0	CITED1;LEF1;TCF7
mast cell mediated immunity (GO:0002448)	1.0	NR4A3;KIT;PIK3CG
positive regulation of protein homooligomerization (GO:0032464)	1.0	HRK;BMF;CLU
negative regulation of transcription by competitive promoter binding (GO:0010944)	1.0	MAD2L2;TFAP2A;SMAD7
tRNA modification (GO:0006400)	1.0	QTRT1;YRDC;CTU1;ALKBH1;NSUN2;THUMPD2;CDK5RAP1;NAT10;NSUN6;TRMT61A
positive regulation of peptidyl-lysine acetylation (GO:2000758)	1.0	RPS6KA4;TADA2B;ARRB1;PPARGC1A
regulation of protein homooligomerization (GO:0032462)	1.0	HRK;BMF;APOE;CLU
positive regulation of CREB transcription factor activity (GO:0032793)	1.0	RPS6KA4;CAMK1D;CRTC3;LRP8
negative regulation of insulin secretion (GO:0046676)	1.0	MIDN;KCNB1;SIRT4;PIM3
negative regulation of muscle cell differentiation (GO:0051148)	1.0	PTBP1;TGFB1;RBPMS2;SOX9
negative regulation of platelet activation (GO:0010544)	1.0	CEACAM1;SERPINE2;PDGFA;APOE
negative regulation of cytokine production involved in immune response (GO:0002719)	1.0	TGFB1;TGFB3;HFE;SMAD7
negative regulation of RNA metabolic process (GO:0051253)	1.0	NCOR2;PTBP1;TGFB1;SHQ1
septin ring assembly (GO:0000921)	1.0	SEPT10;SEPT11;SEPT5;SEPT3
regulation of gene expression, epigenetic (GO:0040029)	1.0	HDAC5;ZFP57;MYBBP1A;POLR1A;TAF1C;POLR1B;TAF1A;CD3EAP;POLR1E;DDX21;SLC50A1;POLR2L
regulation of response to DNA damage stimulus (GO:2001020)	1.0	EID3;FEM1B;MYC;CRY1;HMGA2;NPAS2;MCL1
regulation of vascular endothelial growth factor receptor signaling pathway (GO:0030947)	1.0	PTPN1;GRB10;ITGA5;MT3;FAM129B
NAD biosynthetic process (GO:0009435)	1.0	PARP10;NNMT;NMNAT2;NADSYN1;NUDT12
rRNA modification (GO:0000154)	1.0	FBL;NOP58;DKC1;GAR1;NAT10
regulation of ERBB signaling pathway (GO:1901184)	1.0	RHBDF1;CEACAM1;EGFR;LGMN;HBEGF
regulation of calcium ion transport into cytosol (GO:0010522)	1.0	PRNP;DIAPH1;UBASH3B;GPRIN1;CASQ1
regulation of defense response (GO:0031347)	1.0	RNF135;SBNO2;BCL6;TRAF3;ELMOD2;WNT5A;PTPN22;APOE;ADAMTS12;BIRC2;RELA;BRD4
negative regulation of Notch signaling pathway (GO:0045746)	1.0	LFNG;YTHDF2;ARRB1;EGFR;FAM129B;DLK2
positive regulation of programmed cell death (GO:0043068)	1.0	HRK;TRIO;CSRNP3;USP27X;DDX20;KALRN;FOXO1;ABR;ING5;AIFM2;GPER1;CYP1B1;BMF;NGFR;GADD45B;TNFRSF12A;TGFB3;PLEKHG5;FZD9;PAWR;HMGA2;RRP1B;GADD45G;VAV2;CLIP3;RYBP;SHQ1;LATS2;BCL6;ITGA6;ARHGEF7;NGEF;ATF4
positive regulation of supramolecular fiber organization (GO:1902905)	1.0	VASP;WDR1;SYNPO2;BAIAP2;CLU;MYLK3;VIL1;CLIP1;NAV3;APOE;SYNPO;MET;NCK1
positive regulation of smooth muscle cell proliferation (GO:0048661)	1.0	NR4A3;MMP2;RBPMS2;HMOX1;THBS1;FGF2;MEF2D
regulation of toll-like receptor 4 signaling pathway (GO:0034143)	1.0	WDFY1;PTPN22;LBP;RAB7B
neuron apoptotic process (GO:0051402)	1.0	NGFR;ATN1;BCL2;TNFRSF21
bone morphogenesis (GO:0060349)	1.0	TFAP2A;SKI;RARA;RARB
positive regulation of leukocyte activation (GO:0002696)	1.0	WNT5A;LBP;THBS1;TLR4
lipopolysaccharide-mediated signaling pathway (GO:0031663)	1.0	TGFB1;PTPN22;LBP;TLR4
regulation of reactive oxygen species biosynthetic process (GO:1903426)	1.0	GPRIN1;ADGRB1;SLC25A33;TLR4
positive regulation of phospholipase C activity (GO:0010863)	1.0	EDNRA;KIT;ABL2;FGF2;EGFR;FGFR1
ribosomal large subunit assembly (GO:0000027)	1.0	BOP1;NOP2;PPAN;RRS1;MDN1;NLE1
negative regulation of stress-activated MAPK cascade (GO:0032873)	1.0	DUSP3;MYC;DUSP19;PTPN22;EZR;FOXO1
regulation of apoptotic process (GO:0042981)	1.0	HRK;STEAP3;PPP1R13B;CSRNP3;TRIO;ARL6IP1;CITED1;CITED2;ZFAND6;CLU;STK10;ING5;DSTYK;GRM4;AIFM2;GPER1;MYC;NUP62;PIM1;CYP1B1;PIM3;ERC1;SOX9;EPHB1;EPHB4;MAP2K3;TNFRSF12A;ACTN1;PLEKHG5;MINK1;WNT5A;PAWR;ACTN4;VAV2;CLIP3;SHQ1;LATS2;KIT;TYRO3;ITGA6;SGK3;ARHGEF7;GAS6;SGK1;MET;NGEF;BIRC2;TNFRSF21;ATF4;EPHA2;USP27X;PRKDC;LEF1;DDX20;OMA1;KALRN;THBS1;EGFR;FOXO1;RELA;FAM129B;SOCS2;ABR;WRN;PDPN;ABL2;BMF;RELT;MCL…
3'-UTR-mediated mRNA destabilization (GO:0061158)	1.0	TRIM71;UPF1;ZFP36L1
I-kappaB phosphorylation (GO:0007252)	1.0	ERC1;TLR4;TLR3
regulation of amyloid-beta clearance (GO:1900221)	1.0	APOE;CLU;LDLR
regulation of granulocyte differentiation (GO:0030852)	1.0	CEACAM1;LEF1;RARA
glycoprotein catabolic process (GO:0006516)	1.0	MANBA;EDEM2;ADAMTS12
positive regulation of protein exit from endoplasmic reticulum (GO:0070863)	1.0	BCAP31;TMEM30A;EDEM2
maintenance of apical/basal cell polarity (GO:0035090)	1.0	WDR1;LIN7B;ANK1
negative regulation of transcription from RNA polymerase II promoter in response to stress (GO:0097201)	1.0	CITED2;HSPA1A;NCK1
tRNA wobble base modification (GO:0002097)	1.0	CTU1;ALKBH1;NAT10
maintenance of epithelial cell apical/basal polarity (GO:0045199)	1.0	WDR1;LIN7B;ANK1
peptidyl-serine dephosphorylation (GO:0070262)	1.0	PPP2R2C;PPP2R2A;NCK1
positive regulation of glial cell differentiation (GO:0045687)	1.0	SERPINE2;CLCF1;CXCR4
histone H3-K4 methylation (GO:0051568)	1.0	KMT2D;TET3;WDR5;BEND3;SETMAR
regulation of release of sequestered calcium ion into cytosol by sarcoplasmic reticulum (GO:0010880)	1.0	CAMK2D;GSTO1;HRC;DMD;CASQ1
regulation of tumor necrosis factor production (GO:0032680)	1.0	CHRNA7;RARA;LY96;PTPN22;LBP;GAS6;CACTIN;CLU;TLR4;TLR3
regulation of cellular amide metabolic process (GO:0034248)	1.0	CYFIP2;CTSA;TCOF1;DDX25;NOLC1;GEMIN5;GFAP
positive regulation of protein localization to cell periphery (GO:1904377)	1.0	CLIP3;CNPY4;EPB41;GPER1;PTPN9;EGFR;NKD2;EPHA2
cell morphogenesis involved in differentiation (GO:0000904)	1.0	YTHDF2;ITGA4;ACTN1;LEF1;TYRO3;MICALL2;TEK;SIPA1L3;EPHA2
response to cytokine (GO:0034097)	1.0	IFITM3;SMAD3;CITED1;IL1R1;LEF1;ADAM10;CXCR4;ADAR;PTPN23;POU4F1;RELA;IL18BP;RELB;BCL2;REL;ADAM9;PTPN9;XAF1;MCL1
positive regulation of bone mineralization (GO:0030501)	1.0	FBN2;TFAP2A;TGFB1;TGFB3;FZD9;GPM6B
positive regulation of fatty acid metabolic process (GO:0045923)	1.0	NR4A3;PPARA;PPARGC1A;PPARGC1B
regulation of myelination (GO:0031641)	1.0	MYRF;LGI4;TNFRSF21;ZPR1
long-term memory (GO:0007616)	1.0	PRNP;APOE;SGK1;LDLR
regulation of synaptic vesicle exocytosis (GO:2000300)	1.0	NAPB;STX1B;SEPT5;SYN1
regulation of cardiac muscle contraction by regulation of the release of sequestered calcium ion (GO:0010881)	1.0	CAMK2D;GSTO1;HRC;DMD
positive regulation by host of viral transcription (GO:0043923)	1.0	CTDP1;LEF1;RRP1B;CHD1
septin ring organization (GO:0031106)	1.0	SEPT10;SEPT11;SEPT5;SEPT3
platelet-derived growth factor receptor signaling pathway (GO:0048008)	1.0	PTPN1;PDGFA;ABL2;BCAR1
peptide metabolic process (GO:0006518)	1.0	GSTO1;PROS1;SPPL2A;MGST1;CTNS;GSTT1;OPLAH;GDAP1;BACE2;GSTA4;CPD;LAMP2;TPP1;DMD;GAS6
positive regulation of vasculature development (GO:1904018)	1.0	JUP;CHRNA7;WNT5A;VASH2;HMGA2;FGF2;THBS1;PGF;HIPK2;CEACAM1;KIT;CYP1B1;HMOX1;ITGB8;TEK
intrinsic apoptotic signaling pathway in response to endoplasmic reticulum stress (GO:0070059)	1.0	CEBPB;BRSK2;DNAJC10;BCL2;ATF4
regulation of chemotaxis (GO:0050920)	1.0	TGFB1;CXCR4;ZSWIM6;ZSWIM4;THBS1
regulation of neuronal synaptic plasticity (GO:0048168)	1.0	SYNGR1;CAMK2A;APOE;SHISA8;SHISA7
transition metal ion homeostasis (GO:0055076)	1.0	SLC25A37;HFE;HMOX1;MT3;B2M
regulation of cellular senescence (GO:2000772)	1.0	NUAK1;NEK6;HMGA1;HMGA2;ARNTL
camera-type eye development (GO:0043010)	1.0	FBN2;SKI;ALDH1A3;CYP1B1;FBN1
regulation of RNA metabolic process (GO:0051252)	1.0	RBM38;USP36;MBD4;PRX;AHNAK2;RRP1B;AFF2
regulation of cation channel activity (GO:2001257)	1.0	CAMK2D;JPH3;MINK1;HRC;DMD;MAPK8IP2;JPH1;SHISA8;SHISA7;SHANK2;CACNG4
protein phosphorylation (GO:0006468)	1.0	MAST2;MAST1;PIK3CB;MYLK3;PIK3CG;RPS6KA4;STK10;DSTYK;PIM1;PRKG2;PIM3;NEK3;ERC1;EPHB1;STK32C;EPHB4;CDKL5;CAMK1D;MINK1;HUNK;ADAM10;LATS2;PRKAR1B;KIT;TYRO3;RARA;SIK3;CRY1;FAM20C;SIK1;SGK3;GAS6;SGK1;TLR4;TLR3;BRSK2;CAMK2D;PRKDC;CAMK2A;PRKX;EGFR;TTBK1;NUAK1;ABL2;FNIP2;IP6K3;TGFB1;NEK6;HIPK2;SMAD7;TEC;STK24;TEK;FRK;FGFR1
negative regulation of transcription from RNA polymerase II promoter (GO:0000122)	1.0	CITED2;WWC1;ATN1;NOC2L;IKZF2;BACH1;ETS2;IRF2BPL;CCND1;MYC;SOX9;CIC;KLF10;AXIN1;ETV6;NCOR2;RARA;ERF;CRY1;RARB;PPARA;EZR;ZFPM1;ATF3;DLX1;HDAC5;CEBPB;GLIS3;DDX20;CXXC5;LRP8;GLIS1;RELA;ZBTB2;RELB;SCRT2;MNT;NFIL3;BEND3;HIVEP1;FNIP2;LYAR;MBD3;TFAP2A;PLK3;MBD4;SMAD3;PCGF2;CBX2;HMGA2;POU4F1;SCRT1;NR2F6;POU6F1;SMAD7;SKI;MAD2L2;PER2;NR4A3;SP2;BCL6;REL;MAFK;FRK;HSPA1A
ribosomal large subunit biogenesis (GO:0042273)	1.0	BOP1;NOP2;PPAN;RRS1;SURF6;NOC2L;SDAD1;RRP15;MDN1;NLE1
positive regulation of tumor necrosis factor production (GO:0032760)	1.0	DDX58;WNT5A;LY96;LBP;THBS1;CLU;TLR4;TLR3
negative regulation of transforming growth factor beta receptor signaling pathway (GO:0030512)	1.0	FBN2;SKI;TGFB1;SMAD3;SMURF1;VASN;SMAD7;HSPA1A;FBN1
fat cell differentiation (GO:0045444)	1.0	CLIP3;PER2;IL11;MBD4;MKKS;NR4A3;HMGA2;PPARGC1A;FOXO1
transmembrane receptor protein tyrosine kinase signaling pathway (GO:0007169)	1.0	CYFIP2;TRIM71;SHC3;CSF1;PXN;PDGFA;PIK3CB;TCIRG1;SHB;FGF2;KALRN;EFNA4;FOXO1;SOCS2;PTBP1;SPRED2;UBASH3B;ABL2;EPHB1;SH2B2;EPHB4;GIT1;NCK1;POLR2L;NGFR;TIA1;ANGPT2;SORT1;MMP2;CD3EAP;BAIAP2;PGF;DNM1;VAV2;FGF17;TEC;GPRIN1;KIT;RAPGEF1;HAP1;TEK;ARHGEF7;NGEF;FRK;BCAR1;EPHA2;FGFR1
positive regulation of extracellular matrix organization (GO:1903055)	1.0	SMAD3;TGFB1;PDPN
negative regulation of leukocyte cell-cell adhesion (GO:1903038)	1.0	DUSP3;PTPN22;PPARA
regulation of actin filament depolymerization (GO:0030834)	1.0	VIL1;WDR1;SH3BP1
positive regulation of transcription from RNA polymerase II promoter in response to endoplasmic reticulum stress (GO:1990440)	1.0	CEBPB;ATF3;ATF4
mitochondrion distribution (GO:0048311)	1.0	CLUH;HAP1;MTM1
positive regulation of mesenchymal cell proliferation (GO:0002053)	1.0	MYC;PDGFA;SOX9
regulation of short-term neuronal synaptic plasticity (GO:0048172)	1.0	SYNGR1;SHISA8;SHISA7
negative regulation of receptor binding (GO:1900121)	1.0	HFE;LEF1;B2M
positive regulation of sodium ion transmembrane transporter activity (GO:2000651)	1.0	DMD;GLRX;ACTN4
epithelial cell-cell adhesion (GO:0090136)	1.0	JUP;KIT;PLEKHA7
hemidesmosome assembly (GO:0031581)	1.0	LAMC2;ITGA6;PLEC
regulation of blood vessel endothelial cell proliferation involved in sprouting angiogenesis (GO:1903587)	1.0	NGFR;HMOX1;THBS1
postsynapse assembly (GO:0099068)	1.0	NRXN1;WNT5A;NRXN2
regulation of lamellipodium morphogenesis (GO:2000392)	1.0	VIL1;PDPN;ARHGEF7
cell-substrate junction assembly (GO:0007044)	1.0	LAMC2;ITGA6;PLEC
regulation of glutamate receptor signaling pathway (GO:1900449)	1.0	MINK1;MAPK8IP2;SHISA8;CACNG4;SHISA7;SHANK2
GPI anchor biosynthetic process (GO:0006506)	1.0	PIGC;PIGU;PGAP1;PIGP;PIGK;PIGG
cell morphogenesis involved in neuron differentiation (GO:0048667)	1.0	NTNG2;FARP1;BRSK2;MAP1S;ATL1;MINK1;MAPK8IP2;BAIAP2;POU4F1;PARD6B;ADGRB1;MAP6;TMEM106B;LRRN1
positive regulation of transcription, DNA-templated (GO:0045893)	1.0	CRTC3;ICE1;RASL11A;RORB;IKZF2;FGF2;ETS2;RPS6KA4;ZXDA;YY2;ZMIZ1;MYC;SOX9;MAP2K3;WNT5A;EBF3;POU3F1;RUNX2;GPRIN1;RFX5;MAML3;ATF3;ATF4;KMT2D;DLX1;CASZ1;AKNA;PRKDC;GLIS3;CREBL2;NPAS2;FOXO1;GLIS1;RAI1;SBNO2;DHX33;HIVEP3;PPARGC1A;PPARGC1B;TFAP2A;FZD2;TGFB1;SMAD3;JUP;FOXF2;BCL11B;TGFB3;HMGA1;LIF;HMGA2;NFATC2;SMARCA1;MT3;ST18;FOSL2;SMAD7;FOSL1;NFKBIA;NR4A3;MAFF;REL;CSRNP1;CSRNP2;CSRNP3;CITED1;CITED2;ARRB1…
positive regulation of endocytosis (GO:0045807)	1.0	CLIP3;TUB;CAMK1D;HFE;APOE;GAS6;CLU;B2M;LYAR;LDLR
negative regulation of ERK1 and ERK2 cascade (GO:0070373)	1.0	DUSP4;PTPN1;DUSP3;GPER1;CNKSR3;EZR;TLR4
positive regulation of epithelial to mesenchymal transition (GO:0010718)	1.0	TGFB1;SMAD3;GLIPR2;TGFB3;LEF1;PDPN;AXIN2
regulation of protein ubiquitination involved in ubiquitin-dependent protein catabolic process (GO:2000058)	1.0	SMURF1;HFE;AXIN1;CLU;HIPK2
modulation of excitatory postsynaptic potential (GO:0098815)	1.0	STX1B;CHRNA7;NRXN1;GPRIN1;SHANK2
negative regulation of insulin receptor signaling pathway (GO:0046627)	1.0	SOCS2;PTPN1;SOCS1;GRB10;NCK1
regulation of vascular smooth muscle cell proliferation (GO:1904705)	1.0	TGFB3;GPER1;MMP2;FGF2;MEF2D
regulation of cell cycle arrest (GO:0071156)	1.0	CCND1;MYBBP1A;GPER1;FZD9;HMGA2;SETMAR;POU4F1;SLC25A33
positive regulation of MAP kinase activity (GO:0043406)	1.0	MAP2K3;TGFB1;GADD45B;CHRNA7;WNT5A;DUSP19;PDGFA;TGFA;CXCR4;PIK3CB;FGF2;THBS1;PIK3CG;EGFR;GADD45G;GRM4;ADORA2B;KIT;RAPGEF1;ADAM9;MAP3K14;TLR4;FGFR1
phosphatidylinositol biosynthetic process (GO:0006661)	1.0	PIGU;PLEKHA2;PIGP;SYNJ2;PIK3CB;FGF2;PIK3CG;MTM1;PIGC;INPP4B;INPP5F;PITPNM2;PIGG;PI4K2A
platelet degranulation (GO:0002576)	1.0	LGALS3BP;TGFB1;APOOL;WDR1;TGFB3;PROS1;ACTN1;ITGA2B;PDGFA;ACTN4;CLU;THBS1;F8;LAMP2;SELENOP;PSAP;GAS6
positive regulation of metabolic process (GO:0009893)	1.0	CAMK1D;FASN;ABL2;ACACB
negative regulation of peptidyl-serine phosphorylation (GO:0033137)	1.0	CNKSR3;DMD;SMAD7;NCK1
glycogen biosynthetic process (GO:0005978)	1.0	PER2;UGP2;PPP1R3C;PGM1
mRNA destabilization (GO:0061157)	1.0	TRIM71;UPF1;YTHDF2;ZFP36L1
membrane lipid metabolic process (GO:0006643)	1.0	ARV1;KDELC2;AGMO;CYP1B1
membrane protein ectodomain proteolysis (GO:0006509)	1.0	BACE2;SPPL2A;ADAM10;ADAM9
actin filament polymerization (GO:0030041)	1.0	VIL1;MICALL2;MSRB2;WASF1
regulation of cellular response to transforming growth factor beta stimulus (GO:1903844)	1.0	DLX1;TGFB1;SMAD3;SMAD7
negative regulation of osteoclast differentiation (GO:0045671)	1.0	LRRC17;TLR4;TLR3;FBN1
glucan biosynthetic process (GO:0009250)	1.0	PER2;UGP2;PPP1R3C;PGM1
release of cytochrome c from mitochondria (GO:0001836)	1.0	FZD9;BCL2;SFN;CLU
embryonic organ morphogenesis (GO:0048562)	1.0	FBN2;ALDH1A3;RBPMS2;AXIN1;FUZ;FBN1
positive regulation of biomineral tissue development (GO:0070169)	1.0	FBN2;TFAP2A;TGFB1;TGFB3;FZD9;GPM6B
cellular glucose homeostasis (GO:0001678)	1.0	KCNB1;GPER1;GAS6;PPARGC1A;FOXO1;GCK
regulation of neurotransmitter receptor activity (GO:0099601)	1.0	MINK1;MAPK8IP2;SHISA8;CACNG4;SHISA7;SHANK2
regulation of signal transduction (GO:0009966)	1.0	CHRNA7;PXN;CLU;EGFR;LFNG;SOCS2;UBASH3B;NUP62;RGS20;EPHB1;EPHB4;GIT1;YWHAG;SOCS5;NCK1;PTPN1;TCF7L1;IGFBP5;AXIN1;FUZ;MAPK8IP2;KIT;TYRO3;TEK;RGS11;MET;BIRC2;EPHA2;FGFR1
ephrin receptor signaling pathway (GO:0048013)	1.0	MMP2;GPRIN1;ARHGEF7;EPHB1;KALRN;EFNA4;EPHB4;GIT1;DNM1;NGEF;VAV2;EPHA2
glutathione metabolic process (GO:0006749)	1.0	GSTA4;GSTO1;MGST1;CTNS;GSTT1;OPLAH;GCLM;GDAP1
regulation of megakaryocyte differentiation (GO:0045652)	1.0	KMT2D;NR4A3;ITGA2B;SETD1A;WDR5;RAB7B;ZFPM1;THBS1
positive regulation of interferon-beta production (GO:0032728)	1.0	RNF135;DDX58;POLR3D;TLR4;TLR3
regulation of p38MAPK cascade (GO:1900744)	1.0	GADD45B;MINK1;PTPN22;EZR;GADD45G
regulation of histone acetylation (GO:0035065)	1.0	RPS6KA4;TADA2B;ARRB1;NOC2L;PPARGC1A
GPI anchor metabolic process (GO:0006505)	1.0	PIGC;PIGU;PGAP1;PIGP;PIGG
negative regulation of neuron death (GO:1901215)	1.0	CITED1;TGFB3;CLCF1;TYRO3;FZD9;BCL2;APOE;PPARGC1A;MT3;POU4F1;ATF4;LGMN
negative regulation of chondrocyte differentiation (GO:0032331)	1.0	CHADL;SOX9;ADAMTS12
cellular glucan metabolic process (GO:0006073)	1.0	UGP2;PPP1R3C;PYGM
response to interleukin-6 (GO:0070741)	1.0	SBNO2;CITED1;RELA
endosome transport via multivesicular body sorting pathway (GO:0032509)	1.0	LEPROT;SORT1;TMEM50A
keratan sulfate catabolic process (GO:0042340)	1.0	GLB1;HEXB;HEXA
positive regulation of vascular endothelial growth factor receptor signaling pathway (GO:0030949)	1.0	GRB10;ITGA5;MT3
positive regulation of SMAD protein import into nucleus (GO:0060391)	1.0	TGFB1;SMAD3;TGFB3
regulation of retrograde protein transport, ER to cytosol (GO:1904152)	1.0	BCAP31;BRSK2;EDEM2
central nervous system development (GO:0007417)	1.0	MYRF;AMIGO2;ATN1;SPATA5;NPAS2;AFF2;ATXN1;CDK5RAP1;CIC;MAP1S;CTNS;PAX6;TBR1;SMARCA1;EML1;POU6F1;RCAN1;VCAN;GPRIN1;RARA;DCX;RARB;TPP1;HAP1;MDGA1;FGFR1;ZPR1
regulation of cell proliferation (GO:0042127)	1.0	TRIM71;BTG2;CDKN1A;VIPR1;CSF1;PINX1;CHD5;LAMC2;ADARB1;TCIRG1;DUSP15;FGF2;ING5;UFL1;MYC;GPER1;NUP62;CYP1B1;SOX9;KLF10;IL11;ADAM10;AXIN2;GTPBP4;PGF;GNL3;GAREM1;ADGRB1;KIT;RARA;MZB1;SGK3;SGK1;BIRC2;TNFRSF21;HBEGF;KMT2D;PRKDC;CHRNA7;DOT1L;NOP2;LEF1;PDGFA;TGFA;PTN;TOB1;THBS1;EGFR;RELA;FAM129B;ZFP36L1;TBRG4;NUAK1;MNT;SERTAD1;LMNA;PDPN;ABL2;RELT;JAG2;TFAP2A;NGFR;CD164;TGFB1;JUP;TGFB3;TNFSF13;LIF;HMGA1;F…
positive regulation of transforming growth factor beta receptor signaling pathway (GO:0030511)	1.0	CITED1;CITED2;THBS1;HIPK2
striated muscle cell differentiation (GO:0051146)	1.0	KDM6B;SKI;SORT1;SIK1
regulation of platelet activation (GO:0010543)	1.0	TEC;PDGFA;APOE;TLR4
positive regulation of phospholipase activity (GO:0010518)	1.0	KIT;ABL2;FGF2;FGFR1
positive regulation of transcription regulatory region DNA binding (GO:2000679)	1.0	TGFB1;HMGA2;POU4F1;FAM129B
positive regulation of cellular response to transforming growth factor beta stimulus (GO:1903846)	1.0	CITED1;CITED2;THBS1;HIPK2
positive regulation of neuron apoptotic process (GO:0043525)	1.0	TFAP2A;PRNP;MCL1;ATF4
apoptotic mitochondrial changes (GO:0008637)	1.0	AIFM2;CAMK2A;FZD9;BCL2;SFN;CLU
positive regulation of DNA binding (GO:0043388)	1.0	SKI;TGFB1;PINX1;HMGA2;POU4F1;FAM129B
negative regulation of response to stimulus (GO:0048585)	1.0	PTPN1;TGFB1;HMGA2;CLU;EGFR;NCOR2;UBASH3B;KIT;TYRO3;PIM3;TEK;EPHB1;MET;EPHB4;EPHA2;SOCS5;FGFR1
regulation of protein modification process (GO:0031399)	1.0	SPRED2;SOCS1;SESN2;CCDC88C;ROPN1L;FNIP2;MT3
ncRNA processing (GO:0034470)	1.0	DDX27;HEATR1;NOLC1;NOC4L;NOL9;ADAR;PWP2;WDR46;WDR43;RRP9;NOL6;FBL;EXOSC5;PDCD11;NOB1;DHX37;LYAR;EXOSC2;MDN1;NOP14;NOP58;SMAD3;IMP4;RRP1B;BYSL;BOP1;DKC1;TSR1
histone-serine phosphorylation (GO:0035404)	1.0	RPS6KA4;HMGA2
negative regulation of chromosome organization (GO:2001251)	1.0	ERCC1;SETMAR
regulation of skeletal muscle satellite cell proliferation (GO:0014842)	1.0	EPHB1;FGF2
peripheral nervous system neuron development (GO:0048935)	1.0	ETV1;POU4F1
negative regulation of stress-activated protein kinase signaling cascade (GO:0070303)	1.0	MYC;FOXO1
response to lipoteichoic acid (GO:0070391)	1.0	LBP;RELA
histone H4-K12 acetylation (GO:0043983)	1.0	JADE3;JADE2
iron ion import across plasma membrane (GO:0098711)	1.0	STEAP3;HFE
regulation of relaxation of cardiac muscle (GO:1901897)	1.0	CAMK2D;HRC
intermediate filament bundle assembly (GO:0045110)	1.0	NEFL;NEFM
antigen processing and presentation of endogenous peptide antigen (GO:0002483)	1.0	TAP1;B2M
regulation of blood vessel remodeling (GO:0060312)	1.0	CEACAM1;TGFB1
alpha-beta T cell activation (GO:0046631)	1.0	RSAD2;LEF1
positive regulation of myeloid leukocyte cytokine production involved in immune response (GO:0061081)	1.0	NR4A3;WNT5A
response to UV-A (GO:0070141)	1.0	CCND1;EGFR
trigeminal nerve development (GO:0021559)	1.0	TFAP2A;POU4F1
gland morphogenesis (GO:0022612)	1.0	TGFB1;TGFB3
positive regulation of toll-like receptor 3 signaling pathway (GO:0034141)	1.0	WDFY1;PTPN22
plus-end-directed organelle transport along microtubule (GO:0072386)	1.0	FYCO1;KIF13A
regulation of cell cycle checkpoint (GO:1901976)	1.0	FEM1B;CRY1
regulation of male gonad development (GO:2000018)	1.0	CITED2;SOX9
positive regulation of sodium ion transmembrane transport (GO:1902307)	1.0	DMD;GLRX
lipoprotein catabolic process (GO:0042159)	1.0	LYPLA2;APOE
regulation of cardiac muscle hypertrophy in response to stress (GO:1903242)	1.0	LMNA;FOXO1
imitative learning (GO:0098596)	1.0	NRXN1;NRXN2
regulation of biosynthetic process (GO:0009889)	1.0	THRSP;SLC25A33
glomerulus vasculature development (GO:0072012)	1.0	ANGPT2;TEK
maintenance of protein location in extracellular region (GO:0071694)	1.0	FBN2;FBN1
cellular response to cold (GO:0070417)	1.0	NFKBIA;FOXO1
nucleoside phosphate catabolic process (GO:1901292)	1.0	NUDT15;SMPDL3A
negative regulation of interleukin-6 secretion (GO:1900165)	1.0	PTPN22;GAS6
endoplasmic reticulum membrane organization (GO:0090158)	1.0	ARL6IP1;ATL1
cellular response to lipoteichoic acid (GO:0071223)	1.0	LBP;RELA
polyamine biosynthetic process (GO:0006596)	1.0	SRM;PAOX
vocal learning (GO:0042297)	1.0	NRXN1;NRXN2
transmembrane receptor protein tyrosine phosphatase signaling pathway (GO:0007185)	1.0	TRIO;PTN
negative regulation of translation in response to stress (GO:0032055)	1.0	SESN2;ATF4
positive regulation of receptor binding (GO:1900122)	1.0	HFE;B2M
positive regulation of extrinsic apoptotic signaling pathway via death domain receptors (GO:1902043)	1.0	THBS1;ATF3
regulation of cardiac muscle cell apoptotic process (GO:0010665)	1.0	CAMK2D;CAMK2A
negative regulation of glucocorticoid receptor signaling pathway (GO:2000323)	1.0	CRY1;ARNTL
inner ear receptor cell development (GO:0060119)	1.0	SLC4A7;WHRN
negative regulation of cytokine production (GO:0001818)	1.0	PRNP;DDX58;LEF1;ARRB1;THBS1;RPS6KA4;RNF135;CEACAM1;NAV3;TRAF3;RARA;GAS6;CACTIN;TLR4;LGR4
positive regulation of transferase activity (GO:0051347)	1.0	TGFB1;CHRNA7;ARRDC3;AXIN1;EGFR;DSTYK;DKC1;MYC;KIT;TYRO3;NAF1;TEK;EPHB1;MET;EPHB4;SERINC5;EPHA2;FGFR1
transforming growth factor beta receptor signaling pathway (GO:0007179)	1.0	KLF10;SKI;TGFB1;SMAD3;CITED1;TGFB3;SMURF1;PXN;ZYX;ADAM9;DUSP15
modulation by host of viral transcription (GO:0043921)	1.0	CTDP1;LEF1;HMGA2;RRP1B;CHD1
negative regulation of osteoblast differentiation (GO:0045668)	1.0	SKI;CITED1;NOCT;RORB;AXIN2
regulation of calcium ion transmembrane transporter activity (GO:1901019)	1.0	CAMK2D;JPH3;HRC;DMD;JPH1
endocytic recycling (GO:0032456)	1.0	EHD4;MICALL1;MICALL2;PTPN23;RAB11FIP4
regulation of cell growth (GO:0001558)	1.0	CDKN1A;CAMK2D;LEF1;EGFR;SOCS2;SERTAD2;CCDC85B;SESN2;APBB2;EXOSC2;TGFB1;SMAD3;ADAM10;MT3;MAD2L2;CEACAM1;BCL6;BCL2;SGK3;CHPT1;SGK1;SLC25A33;SIPA1;BCAR1;HSPA1A
extracellular matrix organization (GO:0030198)	1.0	FBN2;COL11A2;ITGA2B;PDGFA;LAMC2;ICAM5;FGF2;THBS1;ADAMTS4;CYP1B1;TNR;ITGB8;GPM6B;JAM2;CSGALNACT1;TGFB1;ITGA4;LAMB2;MMP2;ADAM10;VCAN;COL9A3;ITGA6;COL9A2;ITGA5;GAS6;FBN1;ITGA9
neural crest cell development (GO:0014032)	1.0	TCOF1;SEMA3A;LEF1;NOLC1;SEMA3E;PHACTR4
positive regulation of protein localization to plasma membrane (GO:1903078)	1.0	CLIP3;CNPY4;GPER1;PTPN9;EGFR;NKD2;EPHA2
branching morphogenesis of an epithelial tube (GO:0048754)	1.0	CITED1;MYC;LEF1;SEMA3E;FGF2;MET;EPHA2
negative regulation of protein metabolic process (GO:0051248)	1.0	MAD2L2;PRNP;ADGRB1;APOE;CLU;LDLR;EGFR
cellular response to cytokine stimulus (GO:0071345)	1.0	CDKN1A;CSF1;ZFAND6;LRRC4;PIK3CB;PTPN23;FGF2;YBX3;MYLK3;CX3CL1;IL18BP;CCND1;MYC;GPER1;PIM1;LBP;SOX9;UPF1;IL11;IL1R1;MMP2;WNT5A;KIT;RAPGEF1;RHOU;GAS6;CACTIN;TNFRSF21;USP10;TCF7;LEF1;CXCR4;ADAMTS12;LRP8;FOXO1;RELA;ZFP36L1;SOCS2;SBNO2;SOCS1;HMOX1;MCL1;SOCS5;TGFB1;SMAD3;LIF;POU4F1;TEC;BCL6;CLCF1;BCL2;PTPN9
skin development (GO:0043588)	1.0	ERRFI1;MBD4;ST14;WNT5A;PDGFA;LOR;TGM1;ADAM9;TXNIP;ITGA6;SFN;MET;EPHA2
positive regulation of angiogenesis (GO:0045766)	1.0	JUP;CHRNA7;WNT5A;VASH2;HMGA2;FGF2;THBS1;PGF;HIPK2;CYP1B1;HMOX1;ITGB8;ITGA5;TEK
positive regulation of dendritic spine development (GO:0060999)	1.0	FOXO6;APOE;LRP8;SHANK2
inactivation of MAPK activity (GO:0000188)	1.0	DUSP4;SPRED2;DUSP3;DUSP8
telomere maintenance via telomerase (GO:0007004)	1.0	DKC1;PINX1;GAR1;SMG7
negative regulation of interferon-gamma production (GO:0032689)	1.0	PRNP;RARA;GAS6;TLR4
cell projection assembly (GO:0030031)	1.0	CYFIP2;RHOJ;PDGFA;RHOU
mesoderm formation (GO:0001707)	1.0	KDM6B;LEF1;AXIN1;HMGA2
proteoglycan metabolic process (GO:0006029)	1.0	CSGALNACT1;CHST14;ADAMTS12;GAL3ST4
cell chemotaxis (GO:0060326)	1.0	DOCK4;PLEKHG5;KIT;LEF1;PIK3CB;EPHB1;BCAR1;EPHA2;HBEGF
regulated exocytosis (GO:0045055)	1.0	LGALS3BP;TGFB1;APOOL;WDR1;TGFB3;PROS1;ACTN1;ITGA2B;PDGFA;ARHGAP17;ACTN4;CLU;THBS1;SYNGR1;F8;LAMP2;SELENOP;PSAP;GAS6
generation of neurons (GO:0048699)	1.0	GPM6A;UNC119B;BRSK2;TCF7L1;CDKL5;FZD2;SEMA3A;WNT5A;SMARCA1;RUNX2;ARNTL;PER2;TUBB3;DCX;MDGA1;FGFR1;ITM2C
cellular response to growth factor stimulus (GO:0071363)	1.0	MAP2K3;DLX1;MBD4;TGFB1;SMAD3;WNT5A;ADAMTS12;RUNX2;EGFR;ZFP36L1;SMAD7;VIL1;DSTYK;GAREM1;RAPGEF1;SOX9;BCAR1;ZPR1
dermatan sulfate metabolic process (GO:0030205)	1.0	VCAN;IDUA;CHST14
regulation of granulocyte chemotaxis (GO:0071622)	1.0	CAMK1D;CSF1;THBS1
myelination in peripheral nervous system (GO:0022011)	1.0	SKI;AHNAK2;PRX
regulation of production of miRNAs involved in gene silencing by miRNA (GO:1903798)	1.0	NCOR2;TGFB1;EGFR
positive regulation of endothelial cell chemotaxis (GO:2001028)	1.0	FGF2;MET;FGFR1
regulation of endothelial cell chemotaxis (GO:2001026)	1.0	THBS1;FGF2;MET
regulation of neurotransmitter transport (GO:0051588)	1.0	CAMK2A;CPLX1;SYN1
regulation of oxidoreductase activity (GO:0051341)	1.0	SIRT4;ABL2;MT3
regulation of T cell cytokine production (GO:0002724)	1.0	HFE;B2M;SMAD7
negative regulation of cartilage development (GO:0061037)	1.0	CHADL;SOX9;ADAMTS12
regulation of axon guidance (GO:1902667)	1.0	SEMA3A;ZSWIM6;ZSWIM4
positive regulation of ossification (GO:0045778)	1.0	FBN2;TFAP2A;TGFB1;TGFB3;WNT5A;FZD9;RUNX2;GPM6B
regulation of cell-matrix adhesion (GO:0001952)	1.0	CSF1;JUP;PLEKHA2;MINK1;SEMA3E;PIK3CB;THBS1;GPM6B
regulation of endothelial cell migration (GO:0010594)	1.0	CEACAM1;SH3BP1;WNT5A;ADGRB1;ATOH8;PRCP;TEK;THBS1;BCAR1;EPHA2
response to organic cyclic compound (GO:0014070)	1.0	SOCS2;PAQR6;TGFB1;IGFBP5;CHRNA4;CHRNA7;BCL2;CYP1B1;HMOX1;TLR3
negative regulation of homeostatic process (GO:0032845)	1.0	UBASH3B;ERCC1;BCL2;PIM3;ZFP36L1
positive regulation of protein tyrosine kinase activity (GO:0061098)	1.0	PTPN1;PRNP;TGFA;GAS6;LRP8
antigen processing and presentation of peptide antigen via MHC class I (GO:0002474)	1.0	BCAP31;SEC24B;HFE;TAP1;B2M
positive regulation of fibroblast proliferation (GO:0048146)	1.0	CDKN1A;MYC;WNT5A;PDGFA;GAS6
sprouting angiogenesis (GO:0002040)	1.0	RNF213;LEF1;SEMA3E;TEK;THBS1;FGF2;EPHB4
negative regulation of immune system process (GO:0002683)	1.0	OTUD4;GPER1;TYRO3;HMOX1;SOX9;CACTIN;LGR4
positive regulation of kinase activity (GO:0033674)	1.0	MAP2K3;CDKN1A;CSF1;DUSP19;EGFR;DSTYK;KIT;TYRO3;TEK;GAS6;EPHB1;MET;EPHB4;EPHA2;FGFR1
regulation of small GTPase mediated signal transduction (GO:0051056)	1.0	TRIO;PLEKHG5;ARHGAP39;ARHGAP17;GMIP;KALRN;ARHGAP23;VAV2;ARHGAP33;SYDE1;ABR;ARHGAP31;SH3BP1;NUP62;RHOJ;RHOU;ARHGEF7;NGEF
negative regulation of MAP kinase activity (GO:0043407)	1.0	DUSP4;SPRED2;PTPN1;UCHL1;DUSP3;DUSP19;PTPN22;APOE;DUSP8
actin cytoskeleton reorganization (GO:0031532)	1.0	FARP2;PTPN1;BRSK2;MINK1;KIT;MICALL2;FRY;EZR;BCAR1
positive regulation of protein phosphorylation (GO:0001934)	1.0	CDKN1A;CEMIP;CSF1;HFE;WWC1;CHRNA7;FAM129A;DUSP19;PDGFA;CREBL2;ARRB1;ADRA1B;LRP8;EGFR;RPS6KA4;GRM4;DHX33;CCND1;GPER1;SOX9;FNIP2;EPHB1;EPHB4;MAP2K3;NGFR;IL11;PRNP;TGFB1;FBXO18;TGFB3;LIF;AXIN1;GPR37L1;AXIN2;MT3;CLIP3;MAD2L2;TEC;KIT;TYRO3;KRAS;ITGA5;TEK;GAS6;MET;EPHA2;FGFR1
cellular response to BMP stimulus (GO:0071773)	1.0	SKI;DLX1;TGFB1;TGFB3;SMURF1;HFE;LEF1;SOX9;ADAMTS12;TOB1;RUNX2;SMAD7
positive regulation of endothelial cell migration (GO:0010595)	1.0	MAP2K3;TGFB1;WNT5A;ATOH8;TEK;FGF2;MET;THBS1;BCAR1;FGFR1
regulation of Notch signaling pathway (GO:0008593)	1.0	LFNG;JAG2;YTHDF2;ZMIZ1;ARRB1;MAML3;NEPRO;EGFR;FAM129B;DLK2
positive regulation of proteasomal ubiquitin-dependent protein catabolic process (GO:0032436)	1.0	BCAP31;PLK3;RNF19B;LONRF3;LONRF1;CLU;NKD2;SOCS5;SMAD7;HSPA1A
negative regulation of cellular response to transforming growth factor beta stimulus (GO:1903845)	1.0	SKI;DLX1;TGFB1;SMAD3;SMURF1;VASN;SMAD7;HSPA1A
negative regulation of protein phosphorylation (GO:0001933)	1.0	ERRFI1;PRNP;TGFB1;DUSP3;PRKDC;LRRC4;DUSP19;FAM129A;SMAD7;SOCS2;SPRED2;CEACAM1;DEPTOR;UBASH3B;PPP1R1A;DNAJC10;CNKSR3;SFN;DMD;CACTIN;YWHAG;NCK1
regulation of transforming growth factor beta receptor signaling pathway (GO:0017015)	1.0	SKI;TGFB1;SMAD3;CITED1;CITED2;SMURF1;THBS1;VASN;HIPK2;SMAD7;HSPA1A
regulation of cardiac muscle contraction by calcium ion signaling (GO:0010882)	1.0	CAMK2D;GSTO1;HRC;DMD
sterol transport (GO:0015918)	1.0	STARD3;ARV1;NPC1;LDLR
regulation of macrophage activation (GO:0043030)	1.0	WNT5A;LBP;THBS1;TLR4
positive regulation of lipid metabolic process (GO:0045834)	1.0	SIRT4;CREBL2;APOE;PPARA
negative regulation of cell cycle arrest (GO:0071157)	1.0	CCND1;GPER1;FZD9;SETMAR
RNA-dependent DNA biosynthetic process (GO:0006278)	1.0	DKC1;PINX1;GAR1;SMG7
positive regulation of blood vessel endothelial cell migration (GO:0043536)	1.0	MAP2K3;TGFB1;RHOJ;HMOX1;THBS1;FGF2;FGFR1
regulation of proteasomal ubiquitin-dependent protein catabolic process (GO:0032434)	1.0	UFL1;RYBP;HFE;RNF19B;LONRF3;LONRF1;CLU;UBQLN4;NKD2;SOCS5;SMAD7;HSPA1A
regulation of actin filament-based process (GO:0032970)	1.0	CNN2;SH3BP1;RHOJ;PDGFA;RHOU;ARHGAP17;BAIAP2;RND3;GPM6B
positive regulation of lamellipodium morphogenesis (GO:2000394)	1.0	VIL1;ARHGEF7
ornithine transport (GO:0015822)	1.0	SLC25A20;SLC7A1
elastic fiber assembly (GO:0048251)	1.0	TNXB;MYH11
pri-miRNA transcription from RNA polymerase II promoter (GO:0061614)	1.0	FOSL1;RELA
sequestering of extracellular ligand from receptor (GO:0035581)	1.0	FBN2;FBN1
regulation of toll-like receptor 9 signaling pathway (GO:0034163)	1.0	RSAD2;RAB7B
regulation of chemokine biosynthetic process (GO:0045073)	1.0	WNT5A;HMOX1
activation of MAPKKK activity (GO:0000185)	1.0	GADD45B;GADD45G
box C/D snoRNP assembly (GO:0000492)	1.0	NUFIP1;ZNHIT6
regulation of response to biotic stimulus (GO:0002831)	1.0	TRAF3;ELMOD2
negative regulation of protein kinase activity by regulation of protein phosphorylation (GO:0044387)	1.0	ADAR;ADARB1
negative regulation of nitrogen compound metabolic process (GO:0051172)	1.0	TGFB1;LDLR
positive regulation of macrophage migration (GO:1905523)	1.0	CSF1;THBS1
membrane fusion involved in viral entry into host cell (GO:0039663)	1.0	CXCR4;GAS6
regulation of glucocorticoid receptor signaling pathway (GO:2000322)	1.0	CRY1;ARNTL
negative regulation of B cell apoptotic process (GO:0002903)	1.0	BCL6;NOC2L
regulation of toll-like receptor 3 signaling pathway (GO:0034139)	1.0	WDFY1;PTPN22
endonucleolytic cleavage in ITS1 to separate SSU-rRNA from 5.8S rRNA and LSU-rRNA from tricistronic rRNA transcript (SSU-rRNA, 5.8S rRNA, LSU-rRNA) (GO:0000447)	1.0	NOP14;RRS1
fusion of virus membrane with host plasma membrane (GO:0019064)	1.0	CXCR4;GAS6
pentose metabolic process (GO:0019321)	1.0	RPIA;DCXR
cell differentiation in spinal cord (GO:0021515)	1.0	DRAXIN;MDGA1
negative regulation of T cell cytokine production (GO:0002725)	1.0	HFE;SMAD7
negative regulation of glycoprotein biosynthetic process (GO:0010561)	1.0	BACE2;ITM2C
positive regulation of macrophage chemotaxis (GO:0010759)	1.0	CSF1;THBS1
regulation of microglial cell activation (GO:1903978)	1.0	LDLR;TTBK1
spermidine metabolic process (GO:0008216)	1.0	SRM;PAOX
chylomicron remnant clearance (GO:0034382)	1.0	APOE;LDLR
store-operated calcium entry (GO:0002115)	1.0	STIM2;ORAI2
regulation of transcription involved in cell fate commitment (GO:0060850)	1.0	CEBPB;CHD5
hyperosmotic response (GO:0006972)	1.0	YBX3;TLR3
negative regulation of mitochondrial outer membrane permeabilization involved in apoptotic signaling pathway (GO:1901029)	1.0	FZD9;HSPA1A
negative regulation of production of miRNAs involved in gene silencing by miRNA (GO:1903799)	1.0	NCOR2;TGFB1
erythrocyte development (GO:0048821)	1.0	MBD4;LYAR
regulation of interleukin-13 production (GO:0032656)	1.0	LEF1;RARA
regulation of chromatin assembly or disassembly (GO:0001672)	1.0	PARP10;MAP1S
regulation of dendritic spine maintenance (GO:1902950)	1.0	PRNP;APOE
radial glial cell differentiation (GO:0060019)	1.0	LEF1;GPR157
bone cell development (GO:0098751)	1.0	MBD4;KIT
positive regulation of cellular senescence (GO:2000774)	1.0	HMGA1;HMGA2
regulation of endothelial cell chemotaxis to fibroblast growth factor (GO:2000544)	1.0	FGF2;FGFR1
melanocyte differentiation (GO:0030318)	1.0	CITED1;KIT
retrograde axonal transport (GO:0008090)	1.0	NEFL;HAP1
epithelial to mesenchymal transition (GO:0001837)	1.0	TGFB1;FOXF2;LEF1;WNT5A;HMGA2;SOX9
positive regulation of receptor activity (GO:2000273)	1.0	MBD4;GSTO1;HFE;TGFA;SOX9;HAP1
regulation of embryonic development (GO:0045995)	1.0	LFNG;PHLDB1;CCSAP;PHLDB2;FAM129B
positive regulation of transcription from RNA polymerase II promoter in response to stress (GO:0036003)	1.0	CEBPB;SESN2;MT3;ATF3;ATF4
lysosome localization (GO:0032418)	1.0	NR4A3;KIT;MAP6;TMEM106B;PIK3CG
semaphorin-plexin signaling pathway (GO:0071526)	1.0	FARP2;SH3BP1;SEMA3A;SEMA3E;MET
TRIF-dependent toll-like receptor signaling pathway (GO:0035666)	1.0	TRAF3;LY96;TLR4;BIRC2;TLR3
positive regulation of response to stimulus (GO:0048584)	1.0	EID3;TGFB1;DDX58;MYC;WNT5A;HMGA1;HMGA2;EGFR
regulation of platelet aggregation (GO:0090330)	1.0	CEACAM1;SERPINE2;PDPN
positive regulation of response to cytokine stimulus (GO:0060760)	1.0	DDX58;WNT5A;GAS6
regulation of monocyte differentiation (GO:0045655)	1.0	CSF1;MYC;ZFP36L1
cellular response to osmotic stress (GO:0071470)	1.0	YBX3;ZFP36L1;MYLK
necroptotic process (GO:0070266)	1.0	LY96;TLR4;TLR3
DNA modification (GO:0006304)	1.0	MBD4;EXOSC5;NEIL1
adaptive immune response based on somatic recombination of immune receptors built from immunoglobulin superfamily domains (GO:0002460)	1.0	GNL1;TLR4;IL18BP
positive regulation of vascular smooth muscle cell proliferation (GO:1904707)	1.0	MMP2;FGF2;MEF2D
fatty acid transport (GO:0015908)	1.0	SLC27A6;APOE;PPARA
positive regulation of purine nucleotide metabolic process (GO:1900544)	1.0	FZD2;WNT5A;BEND3
positive regulation of muscle hypertrophy (GO:0014742)	1.0	CAMK2D;NR4A3;PDE9A
negative regulation of hydrogen peroxide-induced cell death (GO:1903206)	1.0	NR4A3;GPR37L1;MET
negative regulation of MAPK cascade (GO:0043409)	1.0	DUSP4;PTPN1;UCHL1;DUSP3;MYC;GPER1;CNKSR3;APOE;EZR;TLR4;FOXO1
protein dephosphorylation (GO:0006470)	1.0	DUSP4;PHLPP2;PTPN1;DUSP3;CTDP1;PTPN21;PPP2R2A;PTPN22;DUSP8;MTM1;DUSP14;CTTNBP2NL;UBASH3B;PPP2R2C;PTPN9;NCK1
sphingolipid metabolic process (GO:0006665)	1.0	CTSA;ARSA;ASAH1;ASAH2;SGMS1;HEXB;HEXA;ORMDL1;SGMS2;SUMF1;SMPD3;ARV1;GLB1;ARSK;PSAP
cartilage development (GO:0051216)	1.0	TGFB1;COL11A2;ITGB8;HMGA2;SOX9;FGF2;RUNX2
regulation of fibroblast proliferation (GO:0048145)	1.0	SKI;PARP10;CDKN1A;MYC;WNT5A;PDGFA;GAS6
nucleocytoplasmic transport (GO:0006913)	1.0	ATXN1;CITED1;MYBBP1A;DDX20;GEMIN5;GEMIN8;BACH2
homotypic cell-cell adhesion (GO:0034109)	1.0	MEGF10;UBASH3B;TYRO3;PIK3CB;GAS6;PIK3CG
T cell differentiation (GO:0030217)	1.0	LFNG;JAG2;LEF1;KIT;PTPN22;ZFP36L1
positive regulation of neuron death (GO:1901216)	1.0	TFAP2A;PRNP;WNT5A;CLU;TLR4;ATF4
glutathione derivative biosynthetic process (GO:1901687)	1.0	GSTA4;GSTO1;MGST1;GSTT1
histone lysine methylation (GO:0034968)	1.0	KMT2D;DOT1L;WDR5;SETMAR
glutathione derivative metabolic process (GO:1901685)	1.0	GSTA4;GSTO1;MGST1;GSTT1
regulation of JNK cascade (GO:0046328)	1.0	DUSP3;GADD45B;SEMA3A;MINK1;DUSP19;AXIN1;DUSP15;MAPK8IP2;EPHB1;EGFR;HIPK2;GADD45G
regulation of ERK1 and ERK2 cascade (GO:0070372)	1.0	CHRNA7;PDGFA;PTPN22;ARRB1;FGF2;CX3CL1;EGFR;DSTYK;GLIPR2;GPER1;EPHB1;EPHB4;DUSP4;PTPN1;DUSP3;TGFB1;MT3;CEACAM1;GAREM1;CNKSR3;KIT;TYRO3;TEK;EZR;GAS6;TLR4;MET;EPHA2;FGFR1
regulation of RNA splicing (GO:0043484)	1.0	RBM38;PTBP1;TIA1;PRX;AHNAK2;RRP1B;AFF2;ZPR1
MyD88-independent toll-like receptor signaling pathway (GO:0002756)	1.0	TRAF3;LY96;TLR4;BIRC2;TLR3
positive regulation of protein insertion into mitochondrial membrane involved in apoptotic signaling pathway (GO:1900740)	1.0	PPP1R13B;BCL2;BMF;SFN;YWHAG
response to estradiol (GO:0032355)	1.0	SOCS2;TGFB1;GPER1;POU4F1;EGFR
chondroitin sulfate metabolic process (GO:0030204)	1.0	CSGALNACT1;VCAN;IDUA;HEXB;HEXA
positive regulation of reactive oxygen species biosynthetic process (GO:1903428)	1.0	SMAD3;GPRIN1;ADGRB1;CLU;TLR4
regulation of protein insertion into mitochondrial membrane involved in apoptotic signaling pathway (GO:1900739)	1.0	PPP1R13B;BCL2;BMF;SFN;YWHAG
regulation of cell migration involved in sprouting angiogenesis (GO:0090049)	1.0	HDAC5;RHOJ;HMOX1;THBS1;FGF2
negative regulation of endothelial cell proliferation (GO:0001937)	1.0	NGFR;ATOH8;APOE;THBS1;SCG2
regulation of anatomical structure morphogenesis (GO:0022603)	1.0	LFNG;PHLDB1;CEACAM1;INF2;TGFB1;BCL6;VASH2;HMOX1;FGF2;PHLDB2;EPHA2
regulation of programmed cell death (GO:0043067)	1.0	STEAP3;PPP1R13B;CITED1;AMIGO2;OMA1;TM7SF3;CLU;STK10;WRN;AIFM2;NUP62;ABL2;SOX9;RELT;MAP2K3;NGFR;TGFB1;TGFB3;ACTN1;MINK1;ACTN4;POU4F1;STK24;BCL6;SGK3;ANP32B;SGK1;MAP3K14;BIRC2;TNFRSF21;BCAR1
regulation of BMP signaling pathway (GO:0030510)	1.0	SKI;DLX1;SMURF1;RBPMS2;UBE2O;RNF165;HIPK2;SMAD7
phosphatidylinositol-mediated signaling (GO:0048015)	1.0	INPP5F;PITPNM2;TYRO3;PIK3CB;EZR;PIK3CG;ZFP36L1;FGFR1
regulation of secretion by cell (GO:1903530)	1.0	RHBDF1;RAB3C;RAB15;CAMK2A;HAP1;SEPT5;CPLX1;SYN1
signal transduction by p53 class mediator (GO:0072331)	1.0	PPP1R13B;MYBBP1A;USP10;SESN2;KRCC1;POU4F1
positive regulation of reactive oxygen species metabolic process (GO:2000379)	1.0	CDKN1A;TGFB1;GPRIN1;ADGRB1;THBS1;TLR4
inositol lipid-mediated signaling (GO:0048017)	1.0	INPP5F;PITPNM2;PIK3CB;EZR;PIK3CG;FGFR1
cellular response to amino acid starvation (GO:0034198)	1.0	CDKN1A;SESN1;SESN2;WDR24;ITFG2;ATF4
myotube differentiation (GO:0014902)	1.0	SKI;SORT1;CACNA1H
pseudouridine synthesis (GO:0001522)	1.0	DKC1;GAR1;PUS7
NAD biosynthesis via nicotinamide riboside salvage pathway (GO:0034356)	1.0	PARP10;NNMT;NUDT12
histone H4-K8 acetylation (GO:0043982)	1.0	WDR5;JADE3;JADE2
negative regulation of TORC1 signaling (GO:1904262)	1.0	SESN1;SESN2;ITFG2
regulation of interleukin-4 production (GO:0032673)	1.0	CEBPB;LEF1;RARA
positive regulation of telomerase RNA localization to Cajal body (GO:1904874)	1.0	SHQ1;DKC1;NAF1
dermatan sulfate proteoglycan biosynthetic process (GO:0050651)	1.0	CSGALNACT1;VCAN;CHST14
negative regulation of interleukin-2 production (GO:0032703)	1.0	PRNP;NAV3;EZR
protein O-linked fucosylation (GO:0036066)	1.0	LFNG;SPON1;THBS1
negative regulation of protein processing (GO:0010955)	1.0	PRNP;SERPINE2;THBS1
toll-like receptor 4 signaling pathway (GO:0034142)	1.0	LY96;LBP;TLR4
negative regulation of anoikis (GO:2000811)	1.0	BCL2;ITGA5;MCL1
histone H4-K5 acetylation (GO:0043981)	1.0	WDR5;JADE3;JADE2
myeloid cell development (GO:0061515)	1.0	MBD4;KIT;LYAR
heparan sulfate proteoglycan biosynthetic process (GO:0015012)	1.0	CSGALNACT1;GLCE;HS6ST1
positive regulation of protein import (GO:1904591)	1.0	TGFB1;JUP;ZPR1
regulation of JAK-STAT cascade (GO:0046425)	1.0	SOCS2;PIGU;LEPROT;SOCS1;KIT;DOT1L;LRRC4;CYP1B1;SOCS5
regulation of neuron projection development (GO:0010975)	1.0	NGFR;CDKL5;CAMK1D;SEMA3A;WNT5A;CRMP1;CX3CL1;CAMSAP2;STX1B;NCS1;RAPGEF1;ABL2;PTPN9;APOE;ITM2C
positive regulation of epithelial cell migration (GO:0010634)	1.0	VIL1;DOCK5;GLIPR2;WNT5A;ATOH8;ADAM9;SOX9;TEK;THBS1;BCAR1
regulation of ubiquitin-protein transferase activity (GO:0051438)	1.0	FEM1A;FEM1B;ARRDC3;AXIN1;SMAD7
positive regulation of release of sequestered calcium ion into cytosol (GO:0051281)	1.0	CEMIP;GSTO1;GPER1;HAP1;CASQ1
regulation of MAPK cascade (GO:0043408)	1.0	NGFR;IL11;DUSP3;TGFB1;TGFB3;WWC1;LIF;DUSP19;PDGFA;GPR37L1;ADRA1B;EGFR;CEACAM1;GRM4;DHX33;GPER1;KIT;TYRO3;TEK;EPHB1;MET;EPHB4;EPHA2;FGFR1
positive regulation of cellular metabolic process (GO:0031325)	1.0	NFKBIA;CDKN1A;TGFB1;CSF1;INPP5F;FASN;ARRB1;APOE;PPARA;ACACB;THBS1;MT3
protein autophosphorylation (GO:0046777)	1.0	CAMK2D;CDKL5;NEK6;MINK1;CAMK2A;PRKX;EGFR;STK10;TEC;STK24;KIT;PIM1;TYRO3;ABL2;PIM3;SIK1;TEK;EPHB1;EPHB4;FRK;FGFR1
positive regulation of ATP metabolic process (GO:1903580)	1.0	PFKFB3;ENTPD5;BEND3;PPARGC1A
response to alkaloid (GO:0043279)	1.0	CHRNA4;CHRNA7;BCL2;HMOX1
positive regulation of macrophage differentiation (GO:0045651)	1.0	CSF1;LIF
cellular response to nitric oxide (GO:0071732)	1.0	MT3;FOXO1
ribosomal large subunit export from nucleus (GO:0000055)	1.0	RRS1;NMD3
stress-induced premature senescence (GO:0090400)	1.0	CDKN1A;ARNTL
integrin activation (GO:0033622)	1.0	MZB1;CX3CL1
cellular response to reactive nitrogen species (GO:1902170)	1.0	MT3;FOXO1
negative regulation of glucose import (GO:0046325)	1.0	GRB10;MZB1
protein localization to microtubule (GO:0035372)	1.0	DIAPH1;MID2
positive regulation of early endosome to late endosome transport (GO:2000643)	1.0	PTPN23;EZR
insulin metabolic process (GO:1901142)	1.0	CEACAM1;CPD
regulation of striated muscle cell differentiation (GO:0051153)	1.0	HDAC5;SIK1
central nervous system myelination (GO:0022010)	1.0	MYRF;CLU
positive regulation of IRE1-mediated unfolded protein response (GO:1903896)	1.0	PTPN1;HSPA1A
positive regulation of metanephros development (GO:0072216)	1.0	MYC;LIF
regulation of metaphase/anaphase transition of cell cycle (GO:1902099)	1.0	NEK6;HECW2
protein localization to microtubule cytoskeleton (GO:0072698)	1.0	DIAPH1;MID2
positive regulation of tumor necrosis factor biosynthetic process (GO:0042535)	1.0	THBS1;TLR4
negative regulation of biosynthetic process (GO:0009890)	1.0	CEACAM1;GPER1
protein localization to endosome (GO:0036010)	1.0	TMEM30A;MICALL1
late endosome to vacuole transport via multivesicular body sorting pathway (GO:0032511)	1.0	LEPROT;TMEM50A
positive regulation of regulatory T cell differentiation (GO:0045591)	1.0	SOCS1;BCL6
positive regulation of monocyte differentiation (GO:0045657)	1.0	CSF1;ZFP36L1
regulation of nitrogen compound metabolic process (GO:0051171)	1.0	APOE;LDLR
polyol transport (GO:0015791)	1.0	PGAP1;SLC5A3
leptin-mediated signaling pathway (GO:0033210)	1.0	MKKS;MT3
membrane lipid catabolic process (GO:0046466)	1.0	NAGA;CYP1B1
positive regulation of respiratory burst (GO:0060267)	1.0	CAMK1D;LBP
positive regulation of production of miRNAs involved in gene silencing by miRNA (GO:1903800)	1.0	TGFB1;EGFR
regulation of T-helper 2 cell differentiation (GO:0045628)	1.0	RARA;SOCS5
U4 snRNA 3'-end processing (GO:0034475)	1.0	EXOSC5;EXOSC2
phosphatidylinositol-3-phosphate biosynthetic process (GO:0036092)	1.0	PIK3CB;PIK3CG
aldehyde biosynthetic process (GO:0046184)	1.0	PDXK;CACNA1H
nose development (GO:0043584)	1.0	SKI;AXIN1
depyrimidination (GO:0045008)	1.0	MBD4;NEIL1
regulation of receptor binding (GO:1900120)	1.0	HFE;B2M
negative regulation of double-strand break repair via homologous recombination (GO:2000042)	1.0	PARPBP;FBXO18
regulation of vascular associated smooth muscle cell migration (GO:1904752)	1.0	DOCK5;DOCK4
negative regulation of appetite (GO:0032099)	1.0	MKKS;PPARA
late endosome to vacuole transport (GO:0045324)	1.0	LEPROT;TMEM50A
regulation of amyloid precursor protein catabolic process (GO:1902991)	1.0	PRNP;CHRNA7
cellular response to angiotensin (GO:1904385)	1.0	CAMK2A;RELA
negative regulation of interleukin-1 production (GO:0032692)	1.0	CEACAM1;GAS6
negative regulation of leukocyte mediated cytotoxicity (GO:0001911)	1.0	CEACAM1;CLEC12B
negative regulation of platelet aggregation (GO:0090331)	1.0	CEACAM1;SERPINE2
SMAD protein complex assembly (GO:0007183)	1.0	TGFB1;SMAD3
cellular cation homeostasis (GO:0030003)	1.0	MT3;LETM2
negative regulation of T-helper cell differentiation (GO:0045623)	1.0	SMAD7;SOCS5
regulation of PERK-mediated unfolded protein response (GO:1903897)	1.0	PTPN1;NCK1
regulation of muscle organ development (GO:0048634)	1.0	TGFB1;LEF1
excitatory synapse assembly (GO:1904861)	1.0	WNT5A;SHANK2
macromolecular complex assembly (GO:0065003)	1.0	NIFK;HFE;HMGA1;AXIN1;VIL1;PARD6B;CNKSR3;REPS2;GEMIN5;DMD;APBA1;SOX9;WASF1;PPARGC1A;MDN1
regulation of protein phosphorylation (GO:0001932)	1.0	PRKDC;CHRNA7;FAM129A;PDGFA;ARRB1;EGFR;SOCS1;CCND1;GPER1;SESN2;CDK5RAP1;ROPN1L;SOX9;FNIP2;BRD4;PRNP;TGFB1;FBXO18;TGFB3;AXIN1;AXIN2;MT3;CLIP3;CCDC88C;DNAJC10;HRC;KRAS;TEK;GAS6;CACTIN
response to cAMP (GO:0051591)	1.0	CITED1;IGFBP5;VGF;RAPGEF1;EZR;ZFP36L1
response to peptide hormone (GO:0043434)	1.0	CITED1;IGFBP5;SORT1;GPER1;CRY1;ZFP36L1
neuron migration (GO:0001764)	1.0	GPM6A;CDKL5;SEMA3A;DCX;MDGA1;FGFR1
positive regulation of cytokine biosynthetic process (GO:0042108)	1.0	WNT5A;HMOX1;THBS1;ZFPM1;TLR4;TLR3
regulation of actin cytoskeleton organization (GO:0032956)	1.0	SH3BP1;RHOJ;PDGFA;ABL2;RHOU;SEMA3E;ARHGAP17;BAIAP2;RND3;GPM6B
regulation of cell differentiation (GO:0045595)	1.0	TFAP2A;DLX1;PHLDB1;TGFB1;CSF1;MEGF10;RUNX2;SMAD7;SKI;BCL6;SIK1;ANP32B;PHLDB2;BIRC2;FGFR1
positive regulation of response to DNA damage stimulus (GO:2001022)	1.0	SPRED2;EID3;FBXO18;MYC;HMGA2;NPAS2;EGFR
positive regulation of sequence-specific DNA binding transcription factor activity (GO:0051091)	1.0	HDAC5;CRTC3;CAMK2A;CLU;LRP8;RELA;RPS6KA4;TRIM8;DHX33;ERC1;PPARGC1A;PPARGC1B;FZD2;CAMK1D;JUP;DDX58;WNT5A;PPRC1;MID2;HIPK2;NFKBIA;KIT;RAB7B;TLR4;HSPA1A
negative regulation of receptor activity (GO:2000272)	1.0	ERRFI1;GSTO1;HFE;CLEC12B;SOCS5
positive regulation of tumor necrosis factor superfamily cytokine production (GO:1903557)	1.0	LY96;LBP;CLU;TLR4;TLR3
mitochondrial transmembrane transport (GO:1990542)	1.0	PRKAB2;THRSP;SLC25A20;ACACB;SLC25A33
positive regulation of myeloid leukocyte differentiation (GO:0002763)	1.0	CSF1;LEF1;LIF;POU4F1;ZFP36L1
positive regulation of dendrite development (GO:1900006)	1.0	CDKL5;FOXO6;APOE;LRP8;SHANK2
negative regulation of programmed cell death (GO:0043069)	1.0	ARL6IP1;PRKDC;CITED2;ZFAND6;AMIGO2;LEF1;TM7SF3;YBX3;THBS1;EGFR;FOXO1;RELA;FAM129B;SOCS2;DSTYK;MYC;PDPN;NUP62;PIM1;PIM3;ERC1;SOX9;EPHB1;EPHB4;MCL1;TFAP2A;NGFR;PLK3;MBD4;WNT5A;FZD9;HMGA2;POU4F1;MT3;NFKBIA;KIT;TYRO3;BCL2;TEK;GAS6;MET;BIRC2;HSPA1A;EPHA2;FGFR1
regulation of epidermal growth factor receptor signaling pathway (GO:0042058)	1.0	RHBDF1;ERRFI1;CEACAM1;GPER1;NUP62;HAP1;ARHGEF7;EGFR
positive regulation of synaptic transmission (GO:0050806)	1.0	STX1B;GPER1;GPRIN1;CHRNA7;NRXN1;HAP1;SHISA7;SHANK2;CACNG4
positive regulation of autophagy (GO:0010508)	1.0	TRIM8;PLK3;LARP1;SESN1;SESN2;TFEB;PIK3CB;MID2;FOXO1
response to interleukin-1 (GO:0070555)	1.0	UPF1;CITED1;IL1R1;USP10;SOX9;CACTIN;ADAMTS12;CX3CL1;MYLK3;RELA
positive regulation of nuclear-transcribed mRNA catabolic process, deadenylation-dependent decay (GO:1900153)	1.0	BTG2;TOB1;ZFP36L1
positive regulation of regulated secretory pathway (GO:1903307)	1.0	KCNB1;RAB15;CACNA1H
neuromuscular process (GO:0050905)	1.0	PRRT2;NRXN1;TPP1
regulation of energy homeostasis (GO:2000505)	1.0	NR4A3;PPARGC1A;FOXO1
positive regulation of cardiac muscle hypertrophy (GO:0010613)	1.0	CAMK2D;NR4A3;PDE9A
negative regulation of DNA replication (GO:0008156)	1.0	TGFB1;TGFB3;GTPBP4
regulation of SMAD protein import into nucleus (GO:0060390)	1.0	TGFB1;SMAD3;TGFB3
negative regulation of peptide hormone secretion (GO:0090278)	1.0	MIDN;KCNB1;SIRT4
positive regulation of cell migration involved in sprouting angiogenesis (GO:0090050)	1.0	RHOJ;HMOX1;FGF2
regulation of necroptotic process (GO:0060544)	1.0	FZD9;YBX3;BIRC2
regulation of glucose transport (GO:0010827)	1.0	CLIP3;RSC1A1;NR4A3
programmed necrotic cell death (GO:0097300)	1.0	LY96;TLR4;TLR3
postsynaptic membrane organization (GO:0001941)	1.0	NRXN1;NRXN2;APOE
dendritic spine organization (GO:0097061)	1.0	PRNP;CHRNA7;EPHB1;SHANK2
regulation of chromosome organization (GO:0033044)	1.0	UPF1;MYC;SETD1A;SETMAR
receptor catabolic process (GO:0032801)	1.0	RNF43;TGFB1;SMURF1;LGMN
regulation of transmembrane transport (GO:0034762)	1.0	KCNJ9;KCNJ14;BCL2;CTTNBP2NL
negative regulation of interleukin-6 production (GO:0032715)	1.0	PTPN22;ARRB1;GAS6;TLR4
positive regulation of microtubule polymerization (GO:0031116)	1.0	CLIP1;NAV3;MET;HSPA1A
regulation of actin filament bundle assembly (GO:0032231)	1.0	VIL1;SYNPO2;ASAP3;SYNPO
negative regulation of transcription, DNA-templated (GO:0045892)	1.0	CITED1;CITED2;NAB1;WWC1;NAB2;ZBTB21;ATN1;RORB;NOC2L;IKZF2;BACH1;ETS2;IRF2BPL;CCND1;MYC;SOX9;CIC;KLF10;WNT5A;RUNX2;ETV6;NCOR2;CRY1;RARA;ERF;RARB;PPARA;GAS6;EZR;ZFPM1;ATF3;DLX1;HDAC5;CEBPB;FOXG1;LEF1;GLIS3;DDX20;CXXC5;LRP8;FOXO1;GLIS1;RELA;ZBTB2;RELB;FAM129B;ARNTL;SCRT2;SBNO2;MNT;ATXN1;NFIL3;CCDC85B;BAHD1;ATOH8;BEND3;HIVEP1;ZBTB7A;LYAR;FNIP2;MBD3;TFAP2A;MBD4;PLK3;TGFB1;SMAD3;PCGF2;CBX2;HMGA1;HMGA2;…
mesenchymal cell differentiation (GO:0048762)	1.0	TGFB1;FOXF2;LEF1;WNT5A;HMGA2;SOX9
regulation of calcium-mediated signaling (GO:0050848)	1.0	RCAN1;CAMK2D;JPH3;HRC;DMD;JPH1
cellular response to peptide (GO:1901653)	1.0	NGFR;PRNP;GPER1;PTPN22;TLR4;ZFP36L1
wound healing (GO:0042060)	1.0	SMAD3;FUT10;WNT5A;PDGFA;HMOX1;PRCP;FGF2
regulation of cytoskeleton organization (GO:0051493)	1.0	SYDE1;DIAPH1;PHLDB1;SH3BP1;RHOJ;PDGFA;RHOU;ARHGAP17;BAIAP2;RND3;PHLDB2;GPM6B
regulation of extrinsic apoptotic signaling pathway (GO:2001236)	1.0	DEPTOR;TNFRSF12A;FEM1B;GPER1;ITGA6;SCG2;THBS1;RELA
keratinocyte differentiation (GO:0030216)	1.0	TGM1;MBD4;ST14;WNT5A;ADAM9;TXNIP;LOR;EPHA2
negative regulation of transmembrane receptor protein serine/threonine kinase signaling pathway (GO:0090101)	1.0	SKI;DLX1;TGFB1;SMAD3;SMURF1;RBPMS2;VASN;HIPK2;SMAD7;HSPA1A
positive regulation of cellular process (GO:0048522)	1.0	VIPR1;CSF1;CITED2;LAMC2;PTPN23;TCIRG1;FGF2;TGM1;UFL1;CCND1;MYC;GPER1;LBP;SOX9;IL11;ADAM10;ACTN4;AXIN2;PGF;EID3;GAREM1;GPRIN1;RARA;EZR;HBEGF;KMT2D;DLX1;MYRF;CHRNA7;DOT1L;NOP2;LEF1;PDGFA;TGFA;PTN;ACACB;THBS1;EGFR;RELA;TBRG4;SERTAD1;LMNA;PDPN;EXOSC2;TGFB1;TNFSF13;LIF;HMGA2;MT3;FOSL1;FASN;CLCF1;BCL2;KRAS;SLC25A33;FGFR1
glycogen metabolic process (GO:0005977)	1.0	PER2;UGP2;PPP1R3C;PYGM;PGM1
positive regulation of cell-cell adhesion (GO:0022409)	1.0	CITED2;PIEZO1;PTPN23;CX3CL1;SMAD7
entry into host cell (GO:0030260)	1.0	GPR15;NPC1;CXCR4;GAS6;MET
platelet aggregation (GO:0070527)	1.0	UBASH3B;TYRO3;PIK3CB;GAS6;PIK3CG
positive regulation of intrinsic apoptotic signaling pathway (GO:2001244)	1.0	BCAP31;FBXO18;BCL2;BMF;NCK1
cellular response to glucose starvation (GO:0042149)	1.0	MYBBP1A;SESN1;SESN2;ITFG2;ATF4
carboxylic acid metabolic process (GO:0019752)	1.0	CSGALNACT1;ST6GAL1;GSTO1;FPGS;SIRT4
regulation of phosphatidylinositol 3-kinase activity (GO:0043551)	1.0	TGFB1;PIK3IP1;KIT;TEK;FGF2
positive regulation of nucleocytoplasmic transport (GO:0046824)	1.0	TGFB1;JUP;ANP32B;GAS6;ZPR1
positive regulation of calcium ion transport (GO:0051928)	1.0	STIM2;GPRIN1;CAMK2A;CACNA1D;MYLK
negative regulation of circadian rhythm (GO:0042754)	1.0	PER2;CRY1
inositol metabolic process (GO:0006020)	1.0	IPPK;SLC5A3
L-fucose metabolic process (GO:0042354)	1.0	FUT9;FUT10
regulation of amyloid precursor protein biosynthetic process (GO:0042984)	1.0	BACE2;ITM2C
cellular response to interleukin-4 (GO:0071353)	1.0	LEF1;TCF7
postsynaptic membrane assembly (GO:0097104)	1.0	NRXN1;NRXN2
negative regulation of pri-miRNA transcription from RNA polymerase II promoter (GO:1902894)	1.0	SOX9;PPARA
positive regulation of long-term synaptic potentiation (GO:1900273)	1.0	CHRNA7;SHISA7
negative regulation of natural killer cell mediated cytotoxicity (GO:0045953)	1.0	CEACAM1;CLEC12B
Cdc42 protein signal transduction (GO:0032488)	1.0	RHOJ;RHOU
negative regulation of tyrosine phosphorylation of STAT protein (GO:0042532)	1.0	SOCS1;INPP5F
regulation of integrin activation (GO:0033623)	1.0	FARP2;PIEZO1
negative regulation of gluconeogenesis (GO:0045721)	1.0	SIK1;GCK
myelin assembly (GO:0032288)	1.0	PRX;AHNAK2
nicotinamide nucleotide biosynthetic process (GO:0019359)	1.0	NMNAT2;NADSYN1
response to leucine (GO:0043201)	1.0	SESN1;SESN2
maturation of LSU-rRNA from tricistronic rRNA transcript (SSU-rRNA, 5.8S rRNA, LSU-rRNA) (GO:0000463)	1.0	BOP1;NOL9
heterochromatin organization (GO:0070828)	1.0	BAHD1;HMGA2
positive regulation of T cell chemotaxis (GO:0010820)	1.0	WNT5A;ADAM10
nuclear-transcribed mRNA catabolic process, exonucleolytic, 3'-5' (GO:0034427)	1.0	EXOSC5;EXOSC2
regulation of Rac protein signal transduction (GO:0035020)	1.0	SH3BP1;ARHGAP17
positive regulation of ribosome biogenesis (GO:0090070)	1.0	HEATR1;WDR43
positive regulation of cell activation (GO:0050867)	1.0	TLR4;TTBK1
positive regulation of rRNA processing (GO:2000234)	1.0	HEATR1;WDR43
negative regulation of lymphocyte apoptotic process (GO:0070229)	1.0	BCL6;NOC2L
cellular response to superoxide (GO:0071451)	1.0	MT3;SOD3
negative regulation of vascular endothelial growth factor receptor signaling pathway (GO:0030948)	1.0	PTPN1;FAM129B
fucose catabolic process (GO:0019317)	1.0	FUT9;FUT10
cholesterol catabolic process (GO:0006707)	1.0	APOE;MT3
ether lipid metabolic process (GO:0046485)	1.0	TMEM86A;AGMO
negative regulation of chromatin silencing (GO:0031936)	1.0	PHF2;HMGA1
cellular response to leucine (GO:0071233)	1.0	SESN1;SESN2
regulation of cell communication by electrical coupling involved in cardiac conduction (GO:1901844)	1.0	CAMK2D;HRC
positive regulation of vascular endothelial cell proliferation (GO:1905564)	1.0	FGF2;FGFR1
axonal transport of mitochondrion (GO:0019896)	1.0	NEFL;HAP1
mesodermal cell differentiation (GO:0048333)	1.0	KDM6B;HMGA2
antigen processing and presentation of exogenous peptide antigen via MHC class I, TAP-independent (GO:0002480)	1.0	HFE;B2M
neuron projection organization (GO:0106027)	1.0	PRNP;CHRNA7
detection of mechanical stimulus involved in sensory perception (GO:0050974)	1.0	MKKS;KIT
cytoskeletal anchoring at plasma membrane (GO:0007016)	1.0	JUP;EZR
negative regulation of peptidyl-lysine acetylation (GO:2000757)	1.0	NOC2L;KLF15
histone H3-K4 trimethylation (GO:0080182)	1.0	TET3;BEND3
negative regulation of interleukin-17 production (GO:0032700)	1.0	PRNP;TLR4
removal of superoxide radicals (GO:0019430)	1.0	MT3;SOD3
positive regulation of transcription of nuclear large rRNA transcript from RNA polymerase I promoter (GO:1901838)	1.0	IPPK;NCL
actin filament reorganization (GO:0090527)	1.0	FRY;BCAR1
regulation of organ growth (GO:0046620)	1.0	LATS2;WWC1
long-chain fatty acid biosynthetic process (GO:0042759)	1.0	ASAH2;ACOT7
sterol catabolic process (GO:0016127)	1.0	APOE;MT3
regulation of endothelial cell differentiation (GO:0045601)	1.0	CEACAM1;ATOH8
positive regulation of synapse maturation (GO:0090129)	1.0	NRXN1;ADGRL1
L-fucose catabolic process (GO:0042355)	1.0	FUT9;FUT10
mitochondrion morphogenesis (GO:0070584)	1.0	NUBPL;MTM1
negative regulation of protein secretion (GO:0050709)	1.0	RHBDF1;MIDN;RSAD2;KCNB1;SIRT4;LGR4
cellular response to retinoic acid (GO:0071300)	1.0	WNT5A;RARA;ABL2;RARB;RORB;SOX9
positive regulation of cellular component biogenesis (GO:0044089)	1.0	SMPD3;VIL1;TGFB1;SMAD3;ICE1;SYNPO2;NRXN1;ERCC1;SYNPO;EPHB1;FNIP2
negative regulation of wound healing (GO:0061045)	1.0	SERPINE2;APOE;FGF2;PHLDB2
regulation of telomere maintenance (GO:0032204)	1.0	UPF1;MYC;ERCC1;GNL3
protein import into nucleus, translocation (GO:0000060)	1.0	TGFB1;BCL6;MT3;IPO4
response to amyloid-beta (GO:1904645)	1.0	NGFR;PRNP;CHRNA7;TLR4
regulation of apoptotic signaling pathway (GO:2001233)	1.0	DEPTOR;SGMS1;BCL2;MAPK8IP2
negative regulation of epithelial to mesenchymal transition (GO:0010719)	1.0	MAD2L2;FUZ;VASN;SMAD7
regulation of nervous system development (GO:0051960)	1.0	PER2;LGI4;ARNTL;ZPR1
positive regulation of phosphatidylinositol 3-kinase activity (GO:0043552)	1.0	TGFB1;KIT;TEK;FGF2
negative regulation of neuron projection development (GO:0010977)	1.0	STX1B;NGFR;SEMA3A;CRMP1;PTPN9;APOE;ITM2C
peptidyl-tyrosine modification (GO:0018212)	1.0	TEC;KIT;ABL2;TEK;EGFR;TTBK1;FGFR1
response to reactive oxygen species (GO:0000302)	1.0	PLK3;TXNRD3;STK24;PXN;ADAM9;HMOX1;APOE;EGFR
muscle organ development (GO:0007517)	1.0	SMTN;MRAS;FHL3;DMD;MEF2D;CACNA1H;HBEGF;POU6F1
positive regulation of cellular catabolic process (GO:0031331)	1.0	UPF1;PTPN1;PFKFB3;ENTPD5;TFEB;PIK3CB;MID2;FOXO1;TRIM8;ADAM9;APOE;EZR;PPARA
response to interferon-alpha (GO:0035455)	1.0	IFITM3;ADAR;GAS6
negative regulation of lipid biosynthetic process (GO:0051055)	1.0	CEACAM1;GPER1;SIK1
histone H2A monoubiquitination (GO:0035518)	1.0	RYBP;PCGF2;DDB2
negative regulation of interleukin-8 production (GO:0032717)	1.0	PTPN22;ARRB1;CACTIN
maturation of 5.8S rRNA (GO:0000460)	1.0	PDCD11;NOL9;RRP15
negative regulation of cellular carbohydrate metabolic process (GO:0010677)	1.0	SIK1;PPARA;GCK
peptidyl-lysine trimethylation (GO:0018023)	1.0	TET3;BEND3;ETFBKMT
positive regulation of calcium ion transmembrane transporter activity (GO:1901021)	1.0	GSTO1;HAP1;CASQ1
chaperone-mediated protein complex assembly (GO:0051131)	1.0	BBS10;CLU;HSPA1A
regulation of lamellipodium organization (GO:1902743)	1.0	VIL1;PDPN;EPHA2
viral entry into host cell (GO:0046718)	1.0	GPR15;NPC1;GAS6
DNA catabolic process (GO:0006308)	1.0	TATDN2;FBXO18;SETMAR
preassembly of GPI anchor in ER membrane (GO:0016254)	1.0	PIGC;PIGP;PIGG
positive regulation of gene expression (GO:0010628)	1.0	CSF1;CITED1;CITED2;HFE;PTPN22;RORB;PIK3CB;CLU;FGF2;ETS2;WDR43;ZXDA;ING5;GPER1;MYC;NUP62;ITGB8;SOX9;MAP2K3;DDX58;WNT5A;AXIN1;CD3EAP;PAX6;EBF3;POU3F1;RUNX2;POLR1A;POLR1B;RARA;POLR1E;PPARA;GAS6;EZR;TLR4;TLR3;ATF4;RBMS3;CASZ1;MYRF;HEATR1;LEF1;FAM129A;DDX21;CREBL2;THBS1;EGFR;NPAS2;FOXO1;TTBK1;RELA;FAM129B;ARNTL;RAI1;TAF1C;ATOH8;TAF1A;HIVEP3;PPARGC1A;POLR2L;TFAP2A;MBD4;FZD2;TGFB1;SMAD3;FOXF2;TGFB3;HMGA…
cellular protein complex assembly (GO:0043623)	1.0	SEPT10;SEPT11;TGFB1;SMAD3;PXN;CLTB;TBCC;MAPK8IP2;CLU;SEPT5;DNAJC28;SEPT3;BBS10;CASQ1;NCK1;CCDC40;HSPA1A
neuron projection morphogenesis (GO:0048812)	1.0	GPM6A;NTNG2;FARP1;BRSK2;MAP1S;ATL1;MINK1;MAPK8IP2;BAIAP2;POU4F1;PARD6B;STK24;ADGRB1;MAP6;TMEM106B;LRRN1;SGK1;EPHB1;SHANK2
negative regulation of DNA binding (GO:0043392)	1.0	NFKBIA;PER2;MAD2L2;LEF1;HMGA2
regulation of wound healing (GO:0061041)	1.0	VIL1;TNFRSF12A;FGF2;MYLK;HBEGF
bone development (GO:0060348)	1.0	TFAP2A;SKI;LRRC17;RARA;RARB
negative regulation of T cell activation (GO:0050868)	1.0	CEBPB;CEACAM1;DUSP3;PTPN22;TNFRSF21
regulation of insulin receptor signaling pathway (GO:0046626)	1.0	SOCS2;PTPN1;SOCS1;GRB10;NCK1
macromolecule catabolic process (GO:0009057)	1.0	BACE2;TGFB1;SMURF1;TPP1;LGMN
cellular response to organic cyclic compound (GO:0071407)	1.0	MBD4;TGFB1;IGFBP5;JUP;POU4F1;RELA;EGFR;ZFP36L1;ADCY5;DIAPH1;LARP1;NR4A3;GPER1;RAPGEF1;CYP1B1;EZR
eye development (GO:0001654)	1.0	FBN2;SKI;PAX6;SIPA1L3;HIPK2;FBN1
negative regulation of DNA metabolic process (GO:0051053)	1.0	TGFB1;TGFB3;GPER1;ERCC1;GTPBP4;FAM129B
positive regulation of interleukin-6 production (GO:0032755)	1.0	DDX58;WNT5A;LBP;RAB7B;TLR4;TLR3
histone H3 acetylation (GO:0043966)	1.0	ING5;BRD1;LEF1;WDR5;JADE3;JADE2
vascular endothelial growth factor receptor signaling pathway (GO:0048010)	1.0	CYFIP2;PXN;PIK3CB;SHB;BAIAP2;PGF;BCAR1;NCK1;VAV2
positive regulation of MAPK cascade (GO:0043410)	1.0	WWC1;CHRNA7;DUSP19;PDGFA;PTPN22;ARRB1;ADRA1B;FGF2;CX3CL1;EGFR;PIK3CG;DSTYK;GRM4;DHX33;GLIPR2;GPER1;EPHB1;EPHB4;NGFR;IL11;TGFB1;LIF;GPR37L1;MT3;GAREM1;KIT;TYRO3;TEK;GAS6;MET;EPHA2;FGFR1
regulation of calcium ion transport (GO:0051924)	1.0	STIM2;CAMK2A;BCL2;HRC;CACNA1D;CASQ1;MYLK
positive regulation of secretion by cell (GO:1903532)	1.0	STX1B;TGFB1;TGFB3;KCNB1;GPER1;ADAM9;EZR
phosphate-containing compound metabolic process (GO:0006796)	1.0	IPPK;DUSP4;TGFB1;DUSP3;PIK3CB;DUSP15;DUSP8;PIK3CG;GCK;THTPA;NUDT10;INPP4B;ITPKC;INPP5A;HINT3;LPCAT4;ITPKA;FAM20C;PLCD4;IP6K3;PLCD1
regulation of insulin secretion (GO:0050796)	1.0	PER2;MIDN;BRSK2;KCNB1;GPER1;SIRT4;CACNA1D;TM7SF3;GCK;RAPGEF4;ADCY5;ARNTL
response to UV (GO:0009411)	1.0	WRN;CCND1;PAPD7;MYC;ERCC8;BMF;NOC2L;RELA;EGFR;ATF4;DDB2;PRIMPOL
regulation of supramolecular fiber organization (GO:1902903)	1.0	MAP1S;CHRNA7;APOE;CAMSAP2
regulation of phosphatidylinositol 3-kinase signaling (GO:0014066)	1.0	CEACAM1;PIK3IP1;GPER1;ENTPD5;KIT;PDGFA;SOX9;TEK;EGFR;FGFR1
response to insulin (GO:0032868)	1.0	HDAC5;CEACAM1;CITED1;PRKDC;SORT1;SLC25A33;FOXO1;GCK;ZFP36L1
regulation of cyclin-dependent protein kinase activity (GO:1904029)	1.0	CDKN1A;SERTAD1;CCNG1;TTBK1;GTPBP4
positive regulation of peptide secretion (GO:0002793)	1.0	TGFB1;TGFB3;HFE;ADAM9;EZR
regulation of microtubule polymerization (GO:0031113)	1.0	CLIP3;CLIP1;NAV3;MET;CAMSAP2
regulation of mitotic spindle organization (GO:0060236)	1.0	NUP62;CEP97;CCSAP;MAP9;HSPA1A
sulfur compound catabolic process (GO:0044273)	1.0	VCAN;IDUA;GLB1;HEXB;HEXA
lipid phosphorylation (GO:0046834)	1.0	DGKG;PIK3CB;EFR3B;PIK3CG;PI4K2A
regulation of endothelial cell apoptotic process (GO:2000351)	1.0	GPER1;TEK;GAS6;THBS1;SCG2
erythrocyte differentiation (GO:0030218)	1.0	MBD4;KIT;LYAR;ZFPM1;HIPK2
endothelial cell migration (GO:0043542)	1.0	PLEKHG5;PXN;CYP1B1;PRKX;SCG2
activation of protein kinase activity (GO:0032147)	1.0	CHRNA7;TGFA;CXCR4;PIK3CB;FGF2;THBS1;ADCY5;STK10;GRM4;MAP2K3;GADD45B;MINK1;WNT5A;AXIN1;MT3;GADD45G;PRKAR1B;STK24;ADORA2B;KIT;RAPGEF1;ADAM9;GAS6;TLR4;MAP3K14;TLR3
hexose biosynthetic process (GO:0019319)	1.0	PER2;SORD;CRY1;PPARGC1A;PGM1;ATF4
regulation of smooth muscle cell proliferation (GO:0048660)	1.0	NR4A3;IGFBP5;PRKDC;RBPMS2;HMOX1;THBS1
negative regulation of type I interferon production (GO:0032480)	1.0	RNF135;DDX58;TRAF3;REL;CACTIN;RELB
positive regulation of transport (GO:0051050)	1.0	CLIP3;NR4A3;SGK3;APOE;SGK1;LDLR
posttranscriptional regulation of gene expression (GO:0010608)	1.0	CYFIP2;TRIM71;TCOF1;DDX25;NOLC1;GEMIN5
positive regulation of protein import into nucleus (GO:0042307)	1.0	TGFB1;SMAD3;JUP;DDX58;TGFB3;EGFR;ZPR1
embryonic organ development (GO:0048568)	1.0	ALDH1A3;TGFB1;KIT;RARA;RARB;PDGFA;ZFPM1
regulation of telomerase RNA localization to Cajal body (GO:1904872)	1.0	SHQ1;DKC1;NAF1
regulation of keratinocyte proliferation (GO:0010837)	1.0	TGM1;MBD4;ZFP36L1
negative regulation of fibroblast proliferation (GO:0048147)	1.0	SKI;PARP10;MYC
modulation by virus of host morphology or physiology (GO:0019048)	1.0	TGFB1;SMAD3;HIPK2
positive regulation of p38MAPK cascade (GO:1900745)	1.0	GADD45B;MINK1;GADD45G
positive regulation of synaptic transmission, glutamatergic (GO:0051968)	1.0	NRXN1;CACNG4;SHANK2
calcium-mediated signaling using intracellular calcium source (GO:0035584)	1.0	BCAP31;PRNP;ADGRL1
endoplasmic reticulum calcium ion homeostasis (GO:0032469)	1.0	BCAP31;CAMK2D;BCL2
induction of positive chemotaxis (GO:0050930)	1.0	SCG2;PGF
cellular response to growth hormone stimulus (GO:0071378)	1.0	SOCS2;PXN
negative regulation of oxidative stress-induced neuron death (GO:1903204)	1.0	NR4A3;ATF4
positive regulation of cytoplasmic transport (GO:1903651)	1.0	PTPN23;EZR
mitotic nuclear envelope reassembly (GO:0007084)	1.0	LMNA;PPP2R2A
positive regulation of amyloid-beta formation (GO:1902004)	1.0	CHRNA7;CLU
detection of light stimulus involved in sensory perception (GO:0050962)	1.0	REEP6;CACNA2D4
regulation of protein exit from endoplasmic reticulum (GO:0070861)	1.0	BRSK2;TMEM30A
base-excision repair, AP site formation (GO:0006285)	1.0	MBD4;NEIL1
neuroepithelial cell differentiation (GO:0060563)	1.0	WHRN;LEF1
epithelial cell morphogenesis (GO:0003382)	1.0	MET;SIPA1L3
mitotic G1 DNA damage checkpoint (GO:0031571)	1.0	CCND1;PRKDC
chylomicron assembly (GO:0034378)	1.0	PLAGL2;APOE
negative regulation of gene silencing by miRNA (GO:0060965)	1.0	NCOR2;TGFB1
actin filament depolymerization (GO:0030042)	1.0	VIL1;WDR1
regulation of natural killer cell mediated cytotoxicity directed against tumor cell target (GO:0002858)	1.0	CEACAM1;CRTAM
protein localization to synapse (GO:0035418)	1.0	NRXN1;NRXN2
positive regulation of T cell receptor signaling pathway (GO:0050862)	1.0	KCNN4;RELA
IRES-dependent viral translational initiation (GO:0075522)	1.0	PTBP1;EIF3B
ectoderm development (GO:0007398)	1.0	SMURF1;ITGA6
regulation of DNA damage checkpoint (GO:2000001)	1.0	FEM1B;CRY1
negative regulation of protein maturation (GO:1903318)	1.0	PRNP;SERPINE2
positive regulation of smooth muscle cell migration (GO:0014911)	1.0	DOCK5;DOCK4
intraciliary retrograde transport (GO:0035721)	1.0	TTC21B;WDR19
ceramide catabolic process (GO:0046514)	1.0	ASAH2;NAGA
negative regulation of sodium ion transmembrane transporter activity (GO:2000650)	1.0	CAMK2D;HECW2
negative regulation of embryonic development (GO:0045992)	1.0	LFNG;FUZ
detection of light stimulus involved in visual perception (GO:0050908)	1.0	REEP6;CACNA2D4
regulation of mitochondrial depolarization (GO:0051900)	1.0	BCL2;FZD9
stress fiber assembly (GO:0043149)	1.0	ZYX;ARRB1
regulation of astrocyte differentiation (GO:0048710)	1.0	SERPINE2;CLCF1
mitotic G1/S transition checkpoint (GO:0044819)	1.0	PLK3;CCND1
chaperone-mediated protein transport (GO:0072321)	1.0	CLIP3;CLU
cellular response to leucine starvation (GO:1990253)	1.0	SESN1;SESN2
neurotransmitter receptor internalization (GO:0099590)	1.0	DNM1;CACNG4
negative regulation of homotypic cell-cell adhesion (GO:0034111)	1.0	CEACAM1;SERPINE2
negative regulation of endoplasmic reticulum unfolded protein response (GO:1900102)	1.0	PTPN1;NCK1
regulation of plasminogen activation (GO:0010755)	1.0	SERPINE2;THBS1
positive regulation of nuclease activity (GO:0032075)	1.0	PTPN1;HSPA1A
regulation of axon regeneration (GO:0048679)	1.0	STK24;INPP5F
negative regulation of glucose transport (GO:0010829)	1.0	RSC1A1;GRB10
positive regulation of type 2 immune response (GO:0002830)	1.0	RSAD2;RARA
regulation of T cell chemotaxis (GO:0010819)	1.0	WNT5A;ADAM10
regulation of B cell apoptotic process (GO:0002902)	1.0	BCL6;NOC2L
regulation of synapse maturation (GO:0090128)	1.0	NRXN1;ADGRL1
negative regulation of sodium ion transmembrane transport (GO:1902306)	1.0	CAMK2D;HECW2
amino sugar metabolic process (GO:0006040)	1.0	CSGALNACT1;ST6GAL1
regulation of myeloid leukocyte differentiation (GO:0002761)	1.0	CEBPB;UBASH3B
negative regulation of cytosolic calcium ion concentration (GO:0051481)	1.0	SMAD3;HRC
N-acetylneuraminate metabolic process (GO:0006054)	1.0	ST6GAL1;GNPDA2
contractile actin filament bundle assembly (GO:0030038)	1.0	ZYX;ARRB1
regulation of NLRP3 inflammasome complex assembly (GO:1900225)	1.0	DHX33;TLR4
negative regulation of protein kinase activity (GO:0006469)	1.0	PTPN1;CDKN1A;LRRC4;DUSP19;ADAR;ADARB1;SOCS2;CEACAM1;DEPTOR;UBASH3B;PPP1R1A;SFN;YWHAG
DNA-templated transcription, initiation (GO:0006352)	1.0	MBD4;CDKN1A;CD3EAP;RORB;MED26;RUNX2;NR2F6;NR4A3;CCND1;POLR1A;TAF1C;POLR1B;TAF1A;RARA;RARB;POLR1E;SOX9;MAML3;PPARA;PPARGC1A;POLR2L
neuron projection development (GO:0031175)	1.0	GPM6A;BTG2;MAP1S;WHRN;MINK1;FRY;POU4F1;CAMSAP2;STK24;GPRIN1;MICALL1;MICALL2;APOE;NCDN;SGK1;EPHB1;GPM6B;SHANK2;ZPR1
phosphatidylinositol phosphorylation (GO:0046854)	1.0	PIK3CB;EFR3B;PIK3CG;PI4K2A
positive regulation of lipid kinase activity (GO:0090218)	1.0	TGFB1;KIT;TEK;FGF2
peptidyl-glutamic acid modification (GO:0018200)	1.0	GGCX;TTLL3;PROS1;TTLL11
regulation of protein localization to nucleus (GO:1900180)	1.0	NGFR;TGFB1;SESN2;LIF
muscle fiber development (GO:0048747)	1.0	SKI;LEF1;DMD;MYH11
regulation of intracellular steroid hormone receptor signaling pathway (GO:0033143)	1.0	UFL1;KDM5D;CARM1;AXIN1
telomere maintenance via telomere lengthening (GO:0010833)	1.0	DKC1;PINX1;GAR1;SMG7
negative regulation of smooth muscle cell proliferation (GO:0048662)	1.0	IGFBP5;TGFB3;GPER1;HMOX1
signal transduction involved in mitotic G1 DNA damage checkpoint (GO:0072431)	1.0	PLK3;BTG2;CDKN1A;PRKDC;PLAGL1;CARM1;SFN;ARID3A
action potential (GO:0001508)	1.0	CHRNA4;KCNB1;GPER1;SCN8A;CACNA1D;DMD;CACNA1H
regulation of receptor-mediated endocytosis (GO:0048259)	1.0	HFE;PIK3CB;CLU;B2M;SNAP91
endoderm formation (GO:0001706)	1.0	DUSP4;ITGA4;MMP2;HMGA2;ITGA5
epithelial cell migration (GO:0010631)	1.0	PXN;KIT;CYP1B1;PRKX;SCG2
Wnt signaling pathway, calcium modulating pathway (GO:0007223)	1.0	GNAO1;FZD2;LEF1;CAMK2A;WNT5A
regulation of cysteine-type endopeptidase activity (GO:2000116)	1.0	NGFR;GPRIN1;MT3;TTBK1;BIRC2
actin polymerization or depolymerization (GO:0008154)	1.0	VIL1;WDR1;MICALL2;MSRB2;WASF1
regulation of synaptic transmission, glutamatergic (GO:0051966)	1.0	GRM4;UNC13A;NRXN1;MAPK8IP2;CACNG4;SHANK2
negative regulation of ossification (GO:0030279)	1.0	SKI;CITED1;NOCT;RORB;SOX9;AXIN2
DNA damage response, signal transduction by p53 class mediator (GO:0030330)	1.0	PLK3;BTG2;CDKN1A;USP10;PLAGL1;CARM1;SESN2;SFN;ARID3A;HIPK2
positive regulation of transmembrane receptor protein serine/threonine kinase signaling pathway (GO:0090100)	1.0	TGFB1;SMAD3;CITED1;CITED2;TGFB3;HFE;UBE2O;THBS1;RNF165;HIPK2
positive regulation of cell cycle arrest (GO:0071158)	1.0	PLK3;BTG2;CDKN1A;MYBBP1A;PLAGL1;CARM1;HMGA2;SFN;ARID3A;POU4F1
regulation of protein ubiquitination (GO:0031396)	1.0	PER2;UFL1;FEM1A;FEM1B;ADGRB1;PINX1;AXIN1;CRY1;ARRB1;GTPBP4;SMAD7;HSPA1A
enzyme linked receptor protein signaling pathway (GO:0007167)	1.0	TRIO;SHC3;CSF1;LIF;CD3EAP;CNPY1;PIK3CB;PTN;TEC;RAPGEF1;ABL2;TEK;FRK;BCAR1
lymphocyte differentiation (GO:0030098)	1.0	LFNG;JAG2;IL11;HDAC5;ITGA4;CLCF1;KIT;PTPN22;RELB
regulation of protein complex assembly (GO:0043254)	1.0	FARP2;STX1B;NAPB;BBS10;TGFB1;ICE1;PREB;FNIP2;GFAP
positive regulation of cell proliferation (GO:0008284)	1.0	KMT2D;CDKN1A;VIPR1;CSF1;CHRNA7;DOT1L;NOP2;LEF1;PDGFA;TGFA;LAMC2;TCIRG1;PTN;FGF2;THBS1;EGFR;RELA;TBRG4;UFL1;SERTAD1;MYC;GPER1;RBPMS2;PIM1;HMOX1;SOX9;IL11;TGFB1;TNFSF13;WNT5A;FZD9;LIF;ADAM10;HMGA2;PGF;FOSL1;GAREM1;NR4A3;CLCF1;RARA;KRAS;GAS6;SLC25A33;HBEGF;FGFR1
glucose metabolic process (GO:0006006)	1.0	PER2;DCXR;SORD;CRY1;OMA1;PPARGC1A;PGM1;ATF4
regulation of mitotic spindle assembly (GO:1901673)	1.0	CEP97;CCSAP;HSPA1A
protein ADP-ribosylation (GO:0006471)	1.0	PARP10;SIRT4;PARP8
regulation of sprouting angiogenesis (GO:1903670)	1.0	CEACAM1;ITGA5;FGF2
cellular polysaccharide catabolic process (GO:0044247)	1.0	MANBA;PYGM;PGM1
protein targeting to lysosome (GO:0006622)	1.0	SNX16;LAMP2;CLU
vesicle transport along microtubule (GO:0047496)	1.0	FYCO1;KIF13A;HAP1
endothelial cell development (GO:0001885)	1.0	RAPGEF1;EZR;MET
regulation of transcription factor import into nucleus (GO:0042990)	1.0	NFKBIA;SMAD3;DDX58
positive regulation of interferon-alpha production (GO:0032727)	1.0	DDX58;TLR4;TLR3
fatty-acyl-CoA metabolic process (GO:0035337)	1.0	FASN;THEM5;CBR4
calcium ion transport into cytosol (GO:0060402)	1.0	JPH3;GPRIN1;JPH1
positive regulation of epithelial cell differentiation (GO:0030858)	1.0	ATOH8;SFN;SOX9
regulation of gluconeogenesis (GO:0006111)	1.0	SIK1;PPARGC1A;GCK
regulation of long-term synaptic potentiation (GO:1900271)	1.0	CHRNA7;APOE;SHISA7
negative regulation of double-strand break repair (GO:2000780)	1.0	PARPBP;FBXO18;HMGA2
negative regulation of cell migration (GO:0030336)	1.0	IGFBP5;CITED2;FUZ;ADARB1;PTPN23;FGF2;GTPBP4;CX3CL1;SMAD7;STK24;NAV3;CYP1B1;HMOX1;PHLDB2
positive regulation of cysteine-type endopeptidase activity (GO:2001056)	1.0	CYFIP2;BCAP31;MYC;GPER1;GPRIN1;TBC1D10A;TTBK1
nervous system development (GO:0007399)	1.0	TRIM71;GPM6A;CAMK2D;FUT10;NRXN1;NAB2;PCDHGB2;CAMK2A;ATN1;NRXN2;CRMP1;MSI1;PTN;FGF2;KALRN;NPAS2;NAGLU;DPF1;PCDH1;EPHB1;GPM6B;CSGALNACT1;FARP1;TCF7L1;TGFB1;RBFOX3;BCL11B;MAP1S;PCDHGC4;FZD9;BTBD11;PAX6;GFRA1;NAV2;POU4F1;ABTB2;FGF17;RCAN1;VCAN;NAV3;SCN8A;ADGRB1;DCX;TPP1;APBA1;HAP1;SHANK2;FGFR1
negative regulation of apoptotic process (GO:0043066)	1.0	ARL6IP1;CITED1;CITED2;ZFAND6;DSTYK;MYC;NUP62;PIM1;PIM3;ERC1;SOX9;EPHB1;EPHB4;WNT5A;MAPK8IP2;KIT;TYRO3;ITGA5;GAS6;MET;BIRC2;EPHA2;PRKDC;LEF1;THBS1;EGFR;FOXO1;RELA;FAM129B;SOCS2;PDPN;SFN;APOE;PPARGC1A;MCL1;TFAP2A;NGFR;PLK3;MBD4;TGFB3;FZD9;HMGA2;POU4F1;MT3;NFKBIA;CLCF1;BCL2;TEK;LGMN;HSPA1A;FGFR1
protein complex assembly (GO:0006461)	1.0	ANKRD28;FARP2;TLE3;KMT2D;CAMK2D;SEC24B;TCF7L1;NUFIP1;TCF7;LEF1;AXIN1;TGFA;AXIN2;CX3CL1;F8;MYC;ZNHIT6;MZB1;PREB;TEK;DGKH
synaptic transmission, cholinergic (GO:0007271)	1.0	NQO1;CHRNA4;CHRNA7;APOE
positive regulation of sprouting angiogenesis (GO:1903672)	1.0	RHOJ;HMOX1;ITGA5;FGF2
chondrocyte differentiation (GO:0002062)	1.0	TGFB1;HMGA2;SOX9;RUNX2
lytic vacuole organization (GO:0080171)	1.0	TFEB;TMEM106B;TPP1;ZKSCAN4
positive regulation of phospholipid metabolic process (GO:1903727)	1.0	TGFB1;KIT;TEK;FGF2
regulation of NIK/NF-kappaB signaling (GO:1901222)	1.0	PTPN22;ACTN4;RELA;EGFR
neural crest cell migration (GO:0001755)	1.0	SEMA3A;LEF1;SEMA3E;PHACTR4
positive regulation of lipid biosynthetic process (GO:0046889)	1.0	SIRT4;CREBL2;APOE;LDLR
protein export from nucleus (GO:0006611)	1.0	CRB1;TGFB1;SMURF1;NUP62
primary neural tube formation (GO:0014020)	1.0	SKI;TGFB1;FUZ;PHACTR4
regulation of vasculature development (GO:1901342)	1.0	VASH2;HMOX1;FGF2;EPHA2
phosphorylation (GO:0016310)	1.0	DGKG;BRSK2;CAMK2D;PRKDC;MAST2;MAST1;CAMK2A;PIK3CB;MYLK3;PIK3CG;TTBK1;RPS6KA4;STK10;DSTYK;NUAK1;PIM1;PRKG2;PIM3;NEK3;FNIP2;IP6K3;CDKL5;TGFB1;NEK6;MINK1;HUNK;ADAM10;HIPK2;LATS2;TEC;PRKAR1B;STK24;RARA;SIK3;FAM20C;SIK1;SGK3;GAS6;SGK1;FRK;FGFR1
regulation of dendrite development (GO:0050773)	1.0	CAMK1D;CDKL5;HECW2;LRP8;CAMSAP2
regulation of peptidyl-threonine phosphorylation (GO:0010799)	1.0	SPRED2;CEMIP;TGFB1;AXIN1;SMAD7
response to steroid hormone (GO:0048545)	1.0	MBD4;PAQR6;TGFB1;TGFB3;THBS1
myelination (GO:0042552)	1.0	SKI;MYRF;SCN8A;CXCR4;TNFRSF21
positive regulation of mitochondrial outer membrane permeabilization involved in apoptotic signaling pathway (GO:1901030)	1.0	PPP1R13B;BCL2;BMF;SFN;YWHAG
phosphatidylinositol metabolic process (GO:0046488)	1.0	PGAP1;PLEKHA2;SYNJ2;PIK3CB;FGF2;EFR3B;PIK3CG;MTM1;INPP4B;INPP5F;PITPNM2;PI4K2A;IP6K3
formation of extrachromosomal circular DNA (GO:0001325)	1.0	WRN;ERCC1
nitric oxide biosynthetic process (GO:0006809)	1.0	NQO1;CYP1B1
negative regulation of JUN kinase activity (GO:0043508)	1.0	DUSP19;PTPN22
positive regulation of nuclear-transcribed mRNA poly(A) tail shortening (GO:0060213)	1.0	BTG2;TOB1
T-helper cell differentiation (GO:0042093)	1.0	LEF1;ZFPM1
brain morphogenesis (GO:0048854)	1.0	MKKS;SHANK2
phosphatidylinositol dephosphorylation (GO:0046856)	1.0	INPP5F;MTM1
rRNA base methylation (GO:0070475)	1.0	NOP2;METTL15
negative regulation of peptide secretion (GO:0002792)	1.0	RHBDF1;RSAD2
positive regulation of actin filament depolymerization (GO:0030836)	1.0	VIL1;WDR1
regulation of ceramide biosynthetic process (GO:2000303)	1.0	SMPD3;ORMDL1
sphingolipid catabolic process (GO:0030149)	1.0	SMPD3;ASAH2
regulation of nuclear-transcribed mRNA poly(A) tail shortening (GO:0060211)	1.0	BTG2;TOB1
negative regulation of cell division (GO:0051782)	1.0	MYC;TXNIP
negative regulation of protein localization to cell surface (GO:2000009)	1.0	LEPROT;GPM6B
cell part morphogenesis (GO:0032990)	1.0	NUBPL;MTM1
t-circle formation (GO:0090656)	1.0	WRN;ERCC1
response to nitric oxide (GO:0071731)	1.0	MT3;FOXO1
negative regulation of cardiac muscle hypertrophy (GO:0010614)	1.0	LMNA;FOXO1
regulation of synaptic vesicle cycle (GO:0098693)	1.0	SEPT5;SYN1
negative regulation of chemotaxis (GO:0050922)	1.0	ANGPT2;THBS1
establishment of synaptic vesicle localization (GO:0097480)	1.0	KIF5A;TMEM230
retinal metabolic process (GO:0042574)	1.0	ALDH1A3;CYP1B1
L-serine metabolic process (GO:0006563)	1.0	SERINC3;SERINC5
embryonic hemopoiesis (GO:0035162)	1.0	KIT;ZFPM1
carbohydrate derivative catabolic process (GO:1901136)	1.0	MANBA;NAGA
glutathione biosynthetic process (GO:0006750)	1.0	GCLM;OPLAH
regulation of autophagosome maturation (GO:1901096)	1.0	FYCO1;UBQLN4
telomere maintenance via telomere trimming (GO:0090737)	1.0	WRN;ERCC1
protein carboxylation (GO:0018214)	1.0	GGCX;PROS1
peptidyl-glutamic acid carboxylation (GO:0017187)	1.0	GGCX;PROS1
positive regulation of T-helper cell differentiation (GO:0045624)	1.0	RARA;SOCS5
alcohol catabolic process (GO:0046164)	1.0	APOE;MT3
positive regulation of interferon-gamma biosynthetic process (GO:0045078)	1.0	ZFPM1;TLR3
positive regulation of endothelial cell apoptotic process (GO:2000353)	1.0	GPER1;THBS1
regulation of hippo signaling (GO:0035330)	1.0	NEK8;WWC1
regulation of tumor necrosis factor biosynthetic process (GO:0042534)	1.0	THBS1;TLR4
positive regulation of protein localization to chromosome, telomeric region (GO:1904816)	1.0	DKC1;GNL3
negative regulation of protein ubiquitination involved in ubiquitin-dependent protein catabolic process (GO:2000059)	1.0	HFE;HIPK2
UV-damage excision repair (GO:0070914)	1.0	ERCC1;DDB2
intrinsic apoptotic signaling pathway in response to oxidative stress (GO:0008631)	1.0	STK24;CYP1B1
positive regulation of tumor necrosis factor secretion (GO:1904469)	1.0	DDX58;WNT5A
myeloid cell activation involved in immune response (GO:0002275)	1.0	SBNO2;LBP
regulation of cell division (GO:0051302)	1.0	PLK3;MYC;KIF13A;KLHL21;TXNIP;SFN;GIT1;RAB11FIP4
negative regulation of cellular catabolic process (GO:0031330)	1.0	BCL2;PTPN22;BMF;ZKSCAN4;MET;MT3;MCL1
ribosome assembly (GO:0042255)	1.0	BOP1;NOP2;PPAN;RRS1;PWP2;MDN1;NLE1
cellular defense response (GO:0006968)	1.0	LGALS3BP;FOSL1;ADORA2B;LY96;TCIRG1;LBP;RELA
axon development (GO:0061564)	1.0	NTNG2;BRSK2;PARD6B;MAP1S;ATL1;ADGRB1;LRRN1;BAIAP2;POU4F1;CAMSAP2;ZPR1
positive regulation of intracellular protein transport (GO:0090316)	1.0	PRNP;PLK3;USP36;CEMIP;LEPROT;TGFB1;TMEM30A;ICE1;JUP;KCNB1;WDR46;MICALL2;PLAGL2;RHOU;ANP32B;GAS6;ZPR1
regulation of intrinsic apoptotic signaling pathway (GO:2001242)	1.0	BCAP31;SGMS1;BCL2;BMF;NOC2L;MCL1
negative regulation of JAK-STAT cascade (GO:0046426)	1.0	SOCS2;LEPROT;SOCS1;INPP5F;LRRC4;SOCS5
histone H4 acetylation (GO:0043967)	1.0	LEF1;WDR5;BEND3;CHD5;JADE3;JADE2
positive regulation of ERK1 and ERK2 cascade (GO:0070374)	1.0	TGFB1;CHRNA7;PDGFA;PTPN22;ARRB1;FGF2;MT3;CX3CL1;EGFR;DSTYK;GAREM1;GLIPR2;GPER1;KIT;TYRO3;TEK;GAS6;EPHB1;MET;EPHB4;EPHA2;FGFR1
regulation of epidermal cell differentiation (GO:0045604)	1.0	ERRFI1;SFN;ZFP36L1
regulation of regulatory T cell differentiation (GO:0045589)	1.0	SOCS1;BCL6;NFATC2
response to progesterone (GO:0032570)	1.0	TGFB1;TGFB3;THBS1
glial cell development (GO:0021782)	1.0	MYRF;MXRA8;MT3
branching involved in ureteric bud morphogenesis (GO:0001658)	1.0	CITED1;MYC;FGF2
growth hormone receptor signaling pathway (GO:0060396)	1.0	SOCS2;PTPN1;PXN
covalent chromatin modification (GO:0016569)	1.0	MBD3;MT3;CHD1
cellular response to estradiol stimulus (GO:0071392)	1.0	GPER1;POU4F1;EGFR
entrainment of circadian clock by photoperiod (GO:0043153)	1.0	PER2;CRY1;SIK1
regulation of transport (GO:0051049)	1.0	RSC1A1;YRDC;WWC1
ureteric bud morphogenesis (GO:0060675)	1.0	CITED1;MYC;FGF2
wound healing, spreading of cells (GO:0044319)	1.0	CEACAM1;PDPN;ITGA5
positive regulation of cell migration (GO:0030335)	1.0	DOCK5;CEMIP;TGFB1;CSF1;SEMA3A;LEF1;PDGFA;ADAM10;LAMC2;SEMA3E;ACTN4;THBS1;EGFR;MYLK;VIL1;SYDE1;GLIPR2;GPER1;PDPN;ITGA6;SOX9;ARHGEF7;BCAR1;HBEGF
negative regulation of epithelial cell proliferation (GO:0050680)	1.0	MBD4;CEACAM1;TGFB1;ATOH8;SOX9;APOE;SCG2;THBS1
regulation of type I interferon production (GO:0032479)	1.0	RNF135;DHX33;DDX58;TRAF3;PRKDC;POLR3D;POLR3E;PTPN22;RELA;POLR2L
positive regulation of histone modification (GO:0031058)	1.0	RPS6KA4;TADA2B;ARRB1;PPARGC1A
positive regulation of epidermal growth factor receptor signaling pathway (GO:0045742)	1.0	GPER1;NUP62;TGFA;HAP1
regulation of cellular biosynthetic process (GO:0031326)	1.0	MBD4;PRKAB2;STC2;IGF2BP2
tube closure (GO:0060606)	1.0	SKI;TGFB1;FUZ;PHACTR4
dephosphorylation (GO:0016311)	1.0	DUSP4;PHLPP2;PTPN1;DUSP3;CTDP1;PTPN21;PPP2R2A;PTPN22;DUSP15;DUSP8;MTM1;CTTNBP2NL;THTPA;PTPN9
regulation of neurogenesis (GO:0050767)	1.0	PER2;CASZ1;GPER1;CDK5RAP1;PAX6;YWHAG;ARNTL
regulation of protein kinase B signaling (GO:0051896)	1.0	PHLPP2;TGFB1;PDGFA;PIK3CB;FGF2;THBS1;PIK3CG;EGFR;FGF17;GPER1;KIT;TEK;GAS6;MET;EPHA2;FGFR1;HBEGF;OTUD3
hemopoiesis (GO:0030097)	1.0	CD164;TGFB1;CSF1;FUT10;KIT;PRKX;TEK;ZFPM1;RUNX2
negative regulation of extrinsic apoptotic signaling pathway (GO:2001237)	1.0	SCRT2;BCL2;HMOX1;ITGA6;SCG2;THBS1;RELA;MCL1;HSPA1A
transmembrane receptor protein serine/threonine kinase signaling pathway (GO:0007178)	1.0	KLF10;TGFB1;SMAD3;CITED1;TGFB3;SMURF1;HFE;PXN;LEF1;DUSP15;TOB1;RUNX2;SMAD7;SKI;ZYX;ADAM9
intrinsic apoptotic signaling pathway in response to DNA damage (GO:0008630)	1.0	BCL2;SFN;FNIP2;MCL1;HIPK2;EPHA2
pattern recognition receptor signaling pathway (GO:0002221)	1.0	TRAF3;LY96;LBP;TLR4;TLR3;LGMN
cellular response to mechanical stimulus (GO:0071260)	1.0	CNN2;PIEZO1;SOX9;TLR4;MAP3K14;TLR3
negative regulation of mitotic cell cycle (GO:0045930)	1.0	BTG2;TGFB1;SMAD3;BCL6;CDC14A;ZFP36L1
endosome to lysosome transport (GO:0008333)	1.0	SNX16;SORT1;KIF13A;RAB7B;CACNG4;MTM1
regulation of epithelial cell migration (GO:0010632)	1.0	VIL1;DOCK5;CEACAM1;GLIPR2;PTPN23;SOX9
regulation of autophagy (GO:0010506)	1.0	CTSA;USP36;PRKAB2;USP10;TFEB;PTPN22;PIK3CB;WDR24;MT3;MID2;FOXO1;GFAP;TRIM8;UCHL1;PSAP;BCL2;ABL2;BMF;ZKSCAN4;DRAM2;MET;MCL1
cellular response to oxidative stress (GO:0034599)	1.0	SRXN1;PXN;MT3;SOD3;FOXO1;EGFR;ARNTL;SESN2;HMOX1;TXNDC2;PPARGC1A;SLC25A24;HSPA1A
positive regulation of endothelial cell proliferation (GO:0001938)	1.0	WNT5A;VASH2;HMOX1;TEK;FGF2;SCG2;PGF;FGFR1
cellular response to UV (GO:0034644)	1.0	CDKN1A;PAPD7;MYC;ERCC1;BMF;NOC2L;DDB2;ATF4
regulation of protein localization to plasma membrane (GO:1903076)	1.0	CLIP3;TGFB1;CNPY4;GPER1;PTPN9;EGFR;EPHA2;NKD2
epidermal cell differentiation (GO:0009913)	1.0	TGM1;MBD4;ST14;WNT5A;ADAM9;TXNIP;LOR;EPHA2
regulation of intracellular signal transduction (GO:1902531)	1.0	TRIO;PPP1R13B;SGMS1;ZFAND6;WWC1;NOP2;PTPN22;ARHGAP39;ARHGAP17;CHD3;NOC2L;KALRN;EGFR;RELA;ABR;ING5;SYDE1;WRN;NUAK1;RRS1;MBD3;NEK8;PLK3;PRKAB2;TGFB1;TGFB3;PLEKHG5;ENTPD5;WNT5A;GMIP;POU4F1;HIPK2;VAV2;ARHGAP23;ARHGAP33;BOP1;CEACAM1;ARHGAP31;RHOJ;RHOU;TEK;ARHGEF7;NGEF;BIRC2
positive regulation of protein metabolic process (GO:0051247)	1.0	NFKBIA;TGFB1;CSF1;SMURF1;HECW2;CHRNA7;WNT5A;AXIN1;APOE;CLU;FOXO1
regulation of cell death (GO:0010941)	1.0	CHRNA7;AXIN2;CLU;FGF2;EPHB1;MT3;WISP1;NPAS2;NCK1;SLC25A24;HSPA1A
positive regulation of fat cell differentiation (GO:0045600)	1.0	CEBPB;NOCT;CARM1;CREBL2;ZFP36L1
regulation of double-strand break repair via nonhomologous end joining (GO:2001032)	1.0	HMGA2;SETMAR
regulation of oligodendrocyte differentiation (GO:0048713)	1.0	CXCR4;TNFRSF21
regulation of cytokine biosynthetic process (GO:0042035)	1.0	MAST2;IGF2BP2
cellular response to arsenic-containing substance (GO:0071243)	1.0	GSTO1;ATF3
serine family amino acid biosynthetic process (GO:0009070)	1.0	SERINC3;SERINC5
mitochondrion transport along microtubule (GO:0047497)	1.0	MAP1S;NEFL
nonribosomal peptide biosynthetic process (GO:0019184)	1.0	OPLAH;GCLM
positive regulation of amyloid precursor protein catabolic process (GO:1902993)	1.0	CHRNA7;CLU
polyamine metabolic process (GO:0006595)	1.0	SRM;PAOX
positive regulation of cardiocyte differentiation (GO:1905209)	1.0	TGFB1;GPER1
regulation of cell communication by electrical coupling (GO:0010649)	1.0	CAMK2D;HRC
nitric oxide metabolic process (GO:0046209)	1.0	NQO1;CYP1B1
vasoconstriction (GO:0042310)	1.0	EDNRA;ADRA1B
regulation of skeletal muscle tissue development (GO:0048641)	1.0	TGFB1;MEGF10
lysine metabolic process (GO:0006553)	1.0	HYKK;PIPOX
activation of cysteine-type endopeptidase activity (GO:0097202)	1.0	CYFIP2;TBC1D10A
regulation of mononuclear cell migration (GO:0071675)	1.0	CSF1;THBS1
negative regulation of vascular smooth muscle cell proliferation (GO:1904706)	1.0	TGFB3;GPER1
regulation of protein import into nucleus, translocation (GO:0033158)	1.0	PARP10;GAS6
ribosomal subunit export from nucleus (GO:0000054)	1.0	RRS1;NMD3
PERK-mediated unfolded protein response (GO:0036499)	1.0	ATF3;ATF4
regulation of vascular endothelial cell proliferation (GO:1905562)	1.0	FGF2;FGFR1
regulation of hormone secretion (GO:0046883)	1.0	IL11;LIF
pyrimidine deoxyribonucleotide catabolic process (GO:0009223)	1.0	MBD4;NEIL1
negative regulation of fibroblast growth factor receptor signaling pathway (GO:0040037)	1.0	FUZ;THBS1
dermatan sulfate biosynthetic process (GO:0030208)	1.0	VCAN;CHST14
negative regulation of myoblast differentiation (GO:0045662)	1.0	TGFB1;SOX9
positive regulation of T cell cytokine production (GO:0002726)	1.0	RSAD2;B2M
negative regulation of fatty acid metabolic process (GO:0045922)	1.0	CEACAM1;SIRT4
positive regulation of protein depolymerization (GO:1901881)	1.0	VIL1;WDR1
rRNA 3'-end processing (GO:0031125)	1.0	EXOSC5;EXOSC2
regulation of transcription of nuclear large rRNA transcript from RNA polymerase I promoter (GO:1901836)	1.0	IPPK;NCL
regulation of IRE1-mediated unfolded protein response (GO:1903894)	1.0	PTPN1;FICD
retinol metabolic process (GO:0042572)	1.0	RETSAT;CYP1B1
iron ion transport (GO:0006826)	1.0	SLC25A37;SCARA5
carbohydrate derivative transport (GO:1901264)	1.0	SLC17A5;LBP
cellular modified amino acid catabolic process (GO:0042219)	1.0	HOGA1;PCYOX1
positive regulation of skeletal muscle tissue development (GO:0048643)	1.0	FAM129B;ARNTL
lysine catabolic process (GO:0006554)	1.0	HYKK;PIPOX
positive regulation of cytoskeleton organization (GO:0051495)	1.0	VASP;VIL1;WDR1;SYNPO2;TEK;SYNPO;BAIAP2;MYLK3;NCK1
peptidyl-serine phosphorylation (GO:0018105)	1.0	CAMK2D;CAMK1D;PRKDC;NEK6;MAST2;MAST1;CAMK2A;PRKX;MYLK3;TTBK1;HIPK2;LATS2;SGK3;GAS6;SGK1;STK32C
integrin-mediated signaling pathway (GO:0007229)	1.0	CEACAM1;TEC;ITGA2B;ZYX;ADAM10;ADAM9;BCAR1
regulation of actin cytoskeleton reorganization (GO:2000249)	1.0	ABL2;SEMA3E;TEK;BAIAP2
negative regulation of secretion by cell (GO:1903531)	1.0	RHBDF1;IL11;RSAD2;LIF
regulation of cell adhesion mediated by integrin (GO:0033628)	1.0	CYP1B1;ADAM9;PIK3CG;EPHA2
'de novo' posttranslational protein folding (GO:0051084)	1.0	CHCHD4;HSPH1;ENTPD5;HSPA1A
regulation of intracellular estrogen receptor signaling pathway (GO:0033146)	1.0	KMT2D;UFL1;CARM1;AXIN1
phosphatidylinositol 3-kinase signaling (GO:0014065)	1.0	TYRO3;PIK3CB;PIK3CG;ZFP36L1
regulation of blood coagulation (GO:0030193)	1.0	TEC;SERPINE2;APOE;THBS1
replication fork processing (GO:0031297)	1.0	WRN;FBXO18;SETMAR;PRIMPOL
cellular response to cAMP (GO:0071320)	1.0	IGFBP5;RAPGEF1;EZR;ZFP36L1
cellular response to hexose stimulus (GO:0071331)	1.0	KCNB1;GPER1;GAS6
histone lysine demethylation (GO:0070076)	1.0	KDM6B;KDM5D;HR
regulation of cardiac muscle hypertrophy (GO:0010611)	1.0	CAMK2D;NR4A3;PDE9A
phospholipid translocation (GO:0045332)	1.0	TMEM30A;ATP8B2;ATP10A
negative regulation of G-protein coupled receptor protein signaling pathway (GO:0045744)	1.0	CRY1;RPGRIP1L;MET
embryonic skeletal system morphogenesis (GO:0048704)	1.0	TFAP2A;AXIN1;FUZ
ventricular septum morphogenesis (GO:0060412)	1.0	CITED2;ZFPM1;SMAD7
protein-DNA complex disassembly (GO:0032986)	1.0	GRWD1;MYC;HMGA1
negative regulation of cyclin-dependent protein kinase activity (GO:1904030)	1.0	CDKN1A;LATS2;CDK5RAP1
photoperiodism (GO:0009648)	1.0	PER2;CRY1;SIK1
glutamate metabolic process (GO:0006536)	1.0	GAD1;FPGS;GCLM
regulation of interleukin-17 production (GO:0032660)	1.0	PRNP;TGFB1;TLR4
cellular protein complex localization (GO:0034629)	1.0	KLHL21;EZR;SMAD7
cytoskeleton organization (GO:0007010)	1.0	JUP;MAST2;MAST1;ANK1;SIPA1L3;CNN2;DIAPH1;PCLO;PALLD;RHOJ;RHOU;APOE;EZR;SIPA1
negative regulation of cysteine-type endopeptidase activity involved in apoptotic process (GO:0043154)	1.0	NGFR;ARL6IP1;LEF1;SFN;GAS6;THBS1;MT3;BIRC2
monocarboxylic acid biosynthetic process (GO:0072330)	1.0	CYP39A1;PER2;ALDH1A3;VCAN;OSBPL6;HOGA1;CHST14;CBR4
response to tumor necrosis factor (GO:0034612)	1.0	ZFAND6;GPER1;ADAM10;ADAM9;ADAMTS12;CACTIN;YBX3;CX3CL1;TNFRSF21;RELA;ZFP36L1
cellular response to organonitrogen compound (GO:0071417)	1.0	DIAPH1;LARP1;IGFBP5;JUP;SESN1;SESN2;RAPGEF1;SOX9;EZR;RELA;ZFP36L1
RNA methylation (GO:0001510)	1.0	FBL;NSUN2;NOP2;THUMPD2;NSUN6;TRMT61A
regulation of reactive oxygen species metabolic process (GO:2000377)	1.0	TFAP2A;CDKN1A;CYP1B1;THBS1;MT3;SLC25A33
protein autoubiquitination (GO:0051865)	1.0	TRIM71;RNF213;RNF13;ERCC8;KLHL24;DDB2
cellular protein modification process (GO:0006464)	1.0	PGAP1;CSF1;PPP2R2A;MYLK3;TGM1;RPS6KA4;STK10;PIM1;PIM3;NEK3;ARSA;CDKL5;IGFBP5;ADAM10;LOR;PRKAR1B;MXRA8;SIK3;RAB38;SIK1;SCG2;BRSK2;PRKDC;FUT10;TTBK1;MTM1;SOCS2;NUAK1;FUT9;STC2;ARSK;ABL2;APOE;IP6K3;SOCS5;TGFB1;NEK6;KLHL21;CP;MT3;STK24;GGCX;HRC;FBXL4;FBN1;FGFR1;PIGU;MAST2;MAST1;PTPN21;PTPN22;PIK3CB;PRSS23;PIK3CG;DSTYK;B3GALT2;SENP8;WDR5;PRKG2;DUSP4;MANBA;MINK1;HUNK;DUSP8;SUMF2;SUMF1;DDB2;CTTNBP2NL;VC…
cellular response to starvation (GO:0009267)	1.0	KLF10;CDKN1A;WRN;STK24;MYBBP1A;SESN1;LAMP2;SESN2;ITFG2;WDR24;FOXO1;ATF4
positive regulation of epithelial cell proliferation (GO:0050679)	1.0	TGM1;NR4A3;MYC;WNT5A;VASH2;TGFA;SOX9;TEK;FGF2;SCG2;PGF;EGFR
regulation of protein secretion (GO:0050708)	1.0	RHBDF1;PER2;TGFB1;RSAD2;TGFB3;KCNB1;ADAM9;CACNA1D;EZR;GCK;RAPGEF4;ARNTL
activation of MAPK activity (GO:0000187)	1.0	MAP2K3;CHRNA7;WNT5A;AXIN1;TGFA;CXCR4;PIK3CB;FGF2;THBS1;GRM4;ADORA2B;KIT;TLR4
positive regulation of protein kinase B signaling (GO:0051897)	1.0	TGFB1;PDGFA;PIK3CB;FGF2;THBS1;PIK3CG;EGFR;FGF17;KIT;TEK;GAS6;MET;FGFR1;HBEGF
cell junction assembly (GO:0034329)	1.0	VASP;PARD6B;SH3BP1;CDH20;CDH22;ITGA6;SMAD7
cell morphogenesis (GO:0000902)	1.0	CYFIP2;MBD4;CDH20;PDPN;CDH22;FRY;CLU
regulation of protein metabolic process (GO:0051246)	1.0	ABTB2;TRAF3;CHRNA7;BTBD11;IGF2BP2;APOE;LDLR
negative regulation of TOR signaling (GO:0032007)	1.0	DEPTOR;SESN1;SESN2;ITFG2;ARNTL
cognition (GO:0050890)	1.0	CHRNA4;CHRNA7;CTNS;MAGT1;LINS1
ameboidal-type cell migration (GO:0001667)	1.0	ITGA4;SEMA3A;LEF1;SEMA3E;PHACTR4
negative regulation of cytokine secretion (GO:0050710)	1.0	PTPN22;GAS6;EZR;TNFRSF21;LGR4
positive regulation of protein complex assembly (GO:0031334)	1.0	FOSL1;TGFB1;ICE1;DHX33;ERCC1;PIEZO1;TLR4;FNIP2;TTBK1;DDB2
regulation of angiogenesis (GO:0045765)	1.0	JUP;CHRNA7;WNT5A;VASH2;HMGA2;SEMA3E;THBS2;FGF2;THBS1;PGF;FAM129B;HIPK2;CEACAM1;ADGRB1;CYP1B1;HMOX1;ITGB8;TEK;EPHA2
negative regulation of cell-cell adhesion (GO:0022408)	1.0	MAD2L2;TGFB1;PPARA;GTPBP4
lysosome organization (GO:0007040)	1.0	TFEB;TMEM106B;TPP1;ZKSCAN4
regulation of protein tyrosine kinase activity (GO:0061097)	1.0	PTPN1;PRNP;GAS6;LRP8
myeloid leukocyte differentiation (GO:0002573)	1.0	FARP2;SBNO2;CSF1;KIT;EFNA4;EPHA2
neurogenesis (GO:0022008)	1.0	ABTB2;TCF7L1;BCL11B;BTBD11;HAP1;EPHB1
regulation of bone mineralization (GO:0030500)	1.0	FBN2;TFAP2A;TGFB1;TGFB3;FZD9;GPM6B
regulation of endothelial cell proliferation (GO:0001936)	1.0	WNT5A;ATOH8;VASH2;APOE;TEK;FGF2;SCG2;THBS1;PGF
regulation of signal transduction by p53 class mediator (GO:1901796)	1.0	MBD3;PLK3;PRKAB2;PPP1R13B;NOP2;CHD5;CHD3;NOC2L;POU4F1;HIPK2;ING5;BOP1;NUAK1;WRN;RRS1
negative regulation of cellular protein metabolic process (GO:0032269)	1.0	TRIM71;BTG2;LARP1;MEX3A;SERPINE2;IGFBP5;NCL;IGF2BP2;APOE;TOB1
positive regulation of protein targeting to membrane (GO:0090314)	1.0	PRNP;CEMIP;KCNB1
early endosome to late endosome transport (GO:0045022)	1.0	EEA1;SNX16;PTPN23
nuclear transport (GO:0051169)	1.0	CITED1;MYBBP1A;HMGA1
negative regulation of response to endoplasmic reticulum stress (GO:1903573)	1.0	CLU;HSPA1A;NCK1
regulation of DNA biosynthetic process (GO:2000278)	1.0	MYC;PINX1;FAM129B
negative regulation of sprouting angiogenesis (GO:1903671)	1.0	NGFR;HDAC5;THBS1
protein localization to cell surface (GO:0034394)	1.0	PIGU;SMURF1;PIGK
STAT cascade (GO:0097696)	1.0	SOCS2;CLCF1;NMI
regulation of microtubule depolymerization (GO:0031114)	1.0	NAV3;MAP1S;CAMSAP2
negative regulation of protein import into nucleus (GO:0042308)	1.0	PARP10;AXIN2;GAS6
protein complex localization (GO:0031503)	1.0	TTC30B;EZR;SMAD7
cellular response to unfolded protein (GO:0034620)	1.0	HSPH1;TM7SF3;HSPA1A
inner ear morphogenesis (GO:0042472)	1.0	TFAP2A;WHRN;SOX9
negative regulation of nervous system development (GO:0051961)	1.0	WNT5A;PAX6;TNFRSF21
maturation of LSU-rRNA (GO:0000470)	1.0	BOP1;NOP2;RRP15
negative regulation of GTPase activity (GO:0034260)	1.0	FICD;RRP1B;GMIP
regulation of insulin secretion involved in cellular response to glucose stimulus (GO:0061178)	1.0	BRSK2;PIM3;ADCY5
protein homotrimerization (GO:0070207)	1.0	SKI;SCARA5;MGST1
positive regulation of proteolysis involved in cellular protein catabolic process (GO:1903052)	1.0	SMURF1;AXIN1;CLU
lipid translocation (GO:0034204)	1.0	TMEM30A;ATP8B2;ATP10A
small GTPase mediated signal transduction (GO:0007264)	1.0	ARHGAP33;ABR;ARHGAP31;CDKN1A;SHC3;MRAS;CNKSR3;RAB38;KRAS;FGF2;RALGDS
negative regulation of hemostasis (GO:1900047)	1.0	SERPINE2;APOE
positive regulation of cardiac muscle cell proliferation (GO:0060045)	1.0	PIM1;FGF2
embryonic appendage morphogenesis (GO:0035113)	1.0	SKI;LEF1
muscle cell development (GO:0055001)	1.0	MEGF10;AXIN1
regulation of glucose import in response to insulin stimulus (GO:2001273)	1.0	NGFR;MZB1
maintenance of gastrointestinal epithelium (GO:0030277)	1.0	SOX9;TLR4
negative regulation of epidermal growth factor-activated receptor activity (GO:0007175)	1.0	ERRFI1;SOCS5
regulation of triglyceride biosynthetic process (GO:0010866)	1.0	SIK1;LDLR
positive regulation of cholesterol efflux (GO:0010875)	1.0	NFKBIA;APOE
regulation of macrophage differentiation (GO:0045649)	1.0	CSF1;LIF
pathway-restricted SMAD protein phosphorylation (GO:0060389)	1.0	TGFB1;SMAD7
cardiocyte differentiation (GO:0035051)	1.0	KDM6B;SIK1
cardiolipin metabolic process (GO:0032048)	1.0	PGS1;THEM5
response to UV-B (GO:0010224)	1.0	CDKN1A;RELA
synaptic vesicle localization (GO:0097479)	1.0	KIF5A;TMEM230
negative regulation of viral release from host cell (GO:1902187)	1.0	TRIM8;MID2
leukocyte differentiation (GO:0002521)	1.0	GAS6;RELB
neuron fate commitment (GO:0048663)	1.0	PAX6;POU4F1
mRNA modification (GO:0016556)	1.0	DKC1;TRMT61A
regulation of necrotic cell death (GO:0010939)	1.0	MT3;BIRC2
motile cilium assembly (GO:0044458)	1.0	BBS5;CCDC40
prostanoid biosynthetic process (GO:0046457)	1.0	MGST1;PTGDS
cranial nerve development (GO:0021545)	1.0	TFAP2A;POU4F1
negative regulation of hormone secretion (GO:0046888)	1.0	IL11;LIF
positive regulation of ERAD pathway (GO:1904294)	1.0	BCAP31;EDEM2
negative regulation of ubiquitin-protein transferase activity (GO:0051444)	1.0	MAD2L2;SMAD7
regulation of leukocyte migration (GO:0002685)	1.0	STK10;HMOX1
regulation of synaptic vesicle transport (GO:1902803)	1.0	SEPT5;SYN1
negative regulation of macrophage derived foam cell differentiation (GO:0010745)	1.0	NFKBIA;PPARA
nucleotide-sugar metabolic process (GO:0009225)	1.0	CSGALNACT1;UGP2
Notch receptor processing, ligand-dependent (GO:0035333)	1.0	JAG2;ADAM10
viral translation (GO:0019081)	1.0	PTBP1;EIF3B
regulation of biomineral tissue development (GO:0070167)	1.0	SOX9;GAS6
regulation of macromolecule biosynthetic process (GO:0010556)	1.0	MBD4;IGF2BP2
endoplasmic reticulum tubular network organization (GO:0071786)	1.0	ARL6IP1;ATL1
positive regulation of actin nucleation (GO:0051127)	1.0	WIPF2;WASF1
positive regulation of viral transcription (GO:0050434)	1.0	CTDP1;LEF1;RRP1B;CHD1;POLR2L
negative regulation of STAT cascade (GO:1904893)	1.0	SOCS2;LEPROT;SOCS1;LRRC4;SOCS5
gluconeogenesis (GO:0006094)	1.0	PER2;CRY1;PPARGC1A;PGM1;ATF4
regulation of stress-activated MAPK cascade (GO:0032872)	1.0	MYC;MAPK8IP2;EPHB1;EGFR;FOXO1
negative regulation of developmental process (GO:0051093)	1.0	SKI;CEACAM1;TGFB1;FUZ;SOX9;OMA1;ANP32B;GAS6
positive regulation of cell motility (GO:2000147)	1.0	CEMIP;TGFB1;CSF1;SEMA3A;LEF1;ADAM10;PDGFA;LAMC2;SEMA3E;ACTN4;THBS1;EGFR;MYLK;VIL1;GPER1;PDPN;ITGA6;BCAR1;HBEGF
regulation of cell cycle process (GO:0010564)	1.0	PLK3;YTHDF2;GPER1;KIF13A;KLHL21;HMGA2;SOX9;SLC25A33;GIT1;RAB11FIP4
carboxylic acid transport (GO:0046942)	1.0	SLC38A1;PSAP;SLC17A5;SLC38A3;SLC7A1;SLC16A4
cellular response to metal ion (GO:0071248)	1.0	TFAP2A;PRNP;CAMK2D;HFE;WNT5A;CARF;B2M;MT3;CACNA1H;EGFR;SLC25A24
cellular response to peptide hormone stimulus (GO:0071375)	1.0	HDAC5;CEACAM1;NR4A3;PRKAR1B;PRKDC;GPER1;SLC25A33;FOXO1;RELA;GCK;ZFP36L1;ADCY5
central nervous system neuron differentiation (GO:0021953)	1.0	DRAXIN;LEF1;CHD5;MDGA1
protein trimerization (GO:0070206)	1.0	SKI;SCARA5;MGST1;WIZ
microtubule bundle formation (GO:0001578)	1.0	CLIP1;TTLL3;MAP1S;CCDC40
endodermal cell differentiation (GO:0035987)	1.0	ITGA4;MMP2;HMGA2;ITGA5
substrate adhesion-dependent cell spreading (GO:0034446)	1.0	ITGA4;MICALL2;TYRO3;TEK
positive regulation of transcription factor import into nucleus (GO:0042993)	1.0	SMAD3;DDX58;TLR4;TLR3
regulation of erythrocyte differentiation (GO:0045646)	1.0	MBD4;ZFPM1;ZFP36L1;HSPA1A
aminoglycan catabolic process (GO:0006026)	1.0	NAGLU;IDUA;GLB1;GPC4
positive regulation of calcium ion transport into cytosol (GO:0010524)	1.0	CEMIP;GPER1;GPRIN1;CASQ1
glycosaminoglycan metabolic process (GO:0030203)	1.0	VCAN;NAGLU;IDUA;GLB1;HEXA;GPC4;HS6ST1
response to lipid (GO:0033993)	1.0	NGFR;PAQR6;TGFB1;CITED1;LY96;PTPN22;SOCS2;NOCT;RARA;RARB;LBP;PPARA;TLR4;RELT;TNFRSF21
actomyosin structure organization (GO:0031032)	1.0	ALKBH4;WDR1;EPB41;EPB41L1;ZYX;ARRB1;CASQ1;MYLK3
histone acetylation (GO:0016573)	1.0	ING5;BRD1;LEF1;WDR5;BEND3;CHD5;JADE3;JADE2
positive regulation of binding (GO:0051099)	1.0	SKI;EPB41;HFE;RARA;NMD3;APOE;B2M;MET;HIPK2
positive regulation of protein catabolic process (GO:0045732)	1.0	PLK3;SMURF1;HECW2;WNT5A;AXIN1;ADAM9;APOE;EZR;FOXO1
BMP signaling pathway (GO:0030509)	1.0	SKI;TGFB1;TGFB3;SMURF1;HFE;LEF1;TOB1;RUNX2;SMAD7
glycolipid biosynthetic process (GO:0009247)	1.0	PIGC;PIGU;PIGP;PIGG;A3GALT2
ceramide metabolic process (GO:0006672)	1.0	ASAH1;ASAH2;SGMS1;ORMDL1;SGMS2
regulation of protein catabolic process (GO:0042176)	1.0	CTSA;MAD2L2;SMURF1;HECW2;WNT5A;ADGRB1;AXIN1;EGFR;FOXO1;GFAP
regulation of kinase activity (GO:0043549)	1.0	DSTYK;KIT;CDK5RAP1;TYRO3;TEK;EPHB1;MET;EPHB4;EGFR;EPHA2;FGFR1
chromosome condensation (GO:0030261)	1.0	PAPD7;GPER1;PHF13
positive regulation of ERBB signaling pathway (GO:1901186)	1.0	GPER1;NUP62;HAP1
lamellipodium assembly (GO:0030032)	1.0	KIT;SPATA13;ARHGEF7
protein K48-linked deubiquitination (GO:0071108)	1.0	OTUD4;USP27X;OTUD3
vesicle-mediated transport between endosomal compartments (GO:0098927)	1.0	EEA1;SNX16;PTPN23
cellular nitrogen compound biosynthetic process (GO:0044271)	1.0	NQO1;ASAH2;CYP1B1
negative regulation of signal transduction in absence of ligand (GO:1901099)	1.0	BCL2;HSPA1A;MCL1
negative regulation of extrinsic apoptotic signaling pathway in absence of ligand (GO:2001240)	1.0	BCL2;HSPA1A;MCL1
cellular response to interleukin-6 (GO:0071354)	1.0	SBNO2;ST18;RELA
rRNA methylation (GO:0031167)	1.0	FBL;NOP2;METTL15
divalent inorganic cation homeostasis (GO:0072507)	1.0	GPRIN1;TMTC2;MT3
cellular response to amyloid-beta (GO:1904646)	1.0	NGFR;PRNP;TLR4
regulation of cell size (GO:0008361)	1.0	RAP1GAP2;DEPTOR;VAV2
NAD metabolic process (GO:0019674)	1.0	NMNAT2;NADSYN1;NUDT12
regulation of chondrocyte differentiation (GO:0032330)	1.0	CHADL;SOX9;ADAMTS12
negative regulation of axon extension (GO:0030517)	1.0	SEMA3A;SEMA3E;MT3
negative regulation of viral transcription (GO:0032897)	1.0	IFITM3;HMGA2;MID2
neuronal action potential (GO:0019228)	1.0	SCN8A;GPER1;CACNA1H
positive regulation of protein oligomerization (GO:0032461)	1.0	HRK;BMF;CLU
glutamine family amino acid metabolic process (GO:0009064)	1.0	FPGS;SIRT4;GCLM
positive regulation of mRNA catabolic process (GO:0061014)	1.0	UPF1;TOB1;ZFP36L1
RNA metabolic process (GO:0016070)	1.0	DDX18;NUFIP1;DDX27;DDX25;DDX20;DDX31;DDX10;DDX54;DDX21;DDX51;NOL9;CASC3;TBRG4;PTBP1;ATXN1;DHX33;DKC1;ALKBH1;DHX37;POLR2L
negative regulation of intracellular signal transduction (GO:1902532)	1.0	PHLPP2;DUSP3;USP10;WWC1;NOC2L;THBS1;RELA;ARNTL;DEPTOR;SH3BP1;PIK3IP1;CARD19;GPER1;BCL2;EPHA2;MCL1;OTUD3
regulation of DNA binding (GO:0051101)	1.0	SKI;NFKBIA;TGFB1;LEF1;DOT1L;HMGA2
cellular amide metabolic process (GO:0043603)	1.0	ASAH1;ASAH2;CPD;FASN;FPGS;ORMDL1;ACACB
DNA damage response, signal transduction by p53 class mediator resulting in cell cycle arrest (GO:0006977)	1.0	PLK3;BTG2;CDKN1A;PLAGL1;CARM1;SFN;ARID3A
regulation of neuron death (GO:1901214)	1.0	PRNP;GRM4;CHRNA7;WNT5A;APOE;CLU;EPHB1;PPARGC1A
negative regulation of cell cycle (GO:0045786)	1.0	BTG2;PPP1R13B;LATS2;TGFB1;SMAD3;GPER1;CDK5RAP1;SIPA1
modulation of chemical synaptic transmission (GO:0050804)	1.0	STX1B;GRM4;UNC13A;CHRNA7;CAMK2A;MAPK8IP2;LRP8;CPLX1;SYN1
positive regulation of protein secretion (GO:0050714)	1.0	TGFB1;TGFB3;GPER1;CRTAM;ADAM9;PTPN23;TM7SF3;EZR;GCK
negative regulation of mitochondrion organization (GO:0010823)	1.0	FZD9;OMA1;CLU;HSPA1A
neural tube closure (GO:0001843)	1.0	SKI;TGFB1;FUZ;PHACTR4
positive regulation of cell-matrix adhesion (GO:0001954)	1.0	CSF1;JUP;PLEKHA2;TEK
mRNA stabilization (GO:0048255)	1.0	LARP1;NOCT;AXIN2;YBX3
positive regulation of catalytic activity (GO:0043085)	1.0	WRN;ABL2;MT3;PHACTR4
establishment or maintenance of epithelial cell apical/basal polarity (GO:0045197)	1.0	WDR1;SH3BP1;LIN7B;ANK1
positive regulation of Notch signaling pathway (GO:0045747)	1.0	JAG2;ZMIZ1;MAML3;NEPRO
regulation of intracellular protein transport (GO:0033157)	1.0	PTPN1;PLK3;TGFB1;ICE1
regulation of interleukin-12 production (GO:0032655)	1.0	MAST2;THBS1;TLR4;TLR3
positive regulation of cytokine-mediated signaling pathway (GO:0001961)	1.0	CSF1;WNT5A;GAS6;HSPA1A
branching involved in blood vessel morphogenesis (GO:0001569)	1.0	LEF1;SEMA3E
positive regulation of cell adhesion mediated by integrin (GO:0033630)	1.0	PIEZO1;ADAM9
retrograde transport, endosome to plasma membrane (GO:1990126)	1.0	MICALL1;ANKRD50
regulation of extracellular matrix disassembly (GO:0010715)	1.0	TGFB1;PDPN
regulation of calcineurin-NFAT signaling cascade (GO:0070884)	1.0	PRNP;RCAN1
negative regulation of focal adhesion assembly (GO:0051895)	1.0	THBS1;PHLDB2
N-acetylglucosamine metabolic process (GO:0006044)	1.0	GNPDA2;MGAT3
copper ion transport (GO:0006825)	1.0	STEAP3;SLC31A2
regulation of defense response to virus (GO:0050688)	1.0	TRAF3;ELMOD2
regulation of neural precursor cell proliferation (GO:2000177)	1.0	TRIM71;FZD9
negative regulation of biomineral tissue development (GO:0070168)	1.0	SOX9;GAS6
cell migration involved in sprouting angiogenesis (GO:0002042)	1.0	FGF2;EPHB4
neuromuscular process controlling balance (GO:0050885)	1.0	NRXN1;TPP1
regulation of fatty acid metabolic process (GO:0019217)	1.0	PRKAB2;PPARA
metallo-sulfur cluster assembly (GO:0031163)	1.0	NUBPL;HSCB
DNA damage response, signal transduction resulting in transcription (GO:0042772)	1.0	MAD2L2;HIPK2
negative regulation of cell migration involved in sprouting angiogenesis (GO:0090051)	1.0	HDAC5;THBS1
oligosaccharide-lipid intermediate biosynthetic process (GO:0006490)	1.0	ALG6;PQLC3
epiboly involved in wound healing (GO:0090505)	1.0	CEACAM1;PDPN
regulation of gastrulation (GO:0010470)	1.0	PHLDB1;PHLDB2
glycoside metabolic process (GO:0016137)	1.0	NAGA;CBR4
positive regulation of calcium ion-dependent exocytosis (GO:0045956)	1.0	KCNB1;CACNA1H
regulation of interferon-gamma biosynthetic process (GO:0045072)	1.0	ZFPM1;TLR3
positive regulation of transporter activity (GO:0032411)	1.0	SGK3;SGK1
positive regulation of smooth muscle contraction (GO:0045987)	1.0	GPER1;ADRA1B
negative regulation of cation transmembrane transport (GO:1904063)	1.0	CAMK2D;CBARP
positive regulation of blood vessel diameter (GO:0097755)	1.0	GPER1;HMOX1
neuron cell-cell adhesion (GO:0007158)	1.0	NRXN1;NRXN2
ncRNA transcription (GO:0098781)	1.0	NIFK;CD3EAP
regulation of nuclear-transcribed mRNA catabolic process, deadenylation-dependent decay (GO:1900151)	1.0	TOB1;ZFP36L1
positive regulation of osteoclast differentiation (GO:0045672)	1.0	CSF1;POU4F1
stem cell development (GO:0048864)	1.0	TCOF1;NOLC1
regulation of activin receptor signaling pathway (GO:0032925)	1.0	SKI;SMAD7
acyl-CoA biosynthetic process (GO:0071616)	1.0	FASN;CBR4
regulation of B cell proliferation (GO:0030888)	1.0	CLCF1;BCL2;MZB1;NFATC2;TNFRSF21
membrane depolarization (GO:0051899)	1.0	CHRNA4;SCN8A;CACNA1D;CACNA1H;CACNG4
intrinsic apoptotic signaling pathway by p53 class mediator (GO:0072332)	1.0	PPP1R13B;MYBBP1A;KRCC1;POU4F1;HIPK2
response to hydrogen peroxide (GO:0042542)	1.0	STK24;HMOX1;CYP1B1;ADAM9;RELA
regulation of multicellular organismal development (GO:2000026)	1.0	PHLDB1;ADAMTS12;CCSAP;PHLDB2;SMAD7
negative regulation of ERBB signaling pathway (GO:1901185)	1.0	ERRFI1;ARHGEF7;EGFR;LGMN;HBEGF
positive regulation of phosphatidylinositol 3-kinase signaling (GO:0014068)	1.0	GPER1;KIT;PDGFA;SOX9;TEK;FGFR1
positive regulation of protein modification process (GO:0031401)	1.0	TGFB1;FBXO18;CHRNA7;AXIN1;FAM129A;ARRB1;AXIN2;MT3;EGFR;ARNTL;CLIP3;CCND1;GPER1;KRAS;SOX9;TEK;GAS6
carbohydrate homeostasis (GO:0033500)	1.0	NGFR;VGF;KCNB1;CRY1;PAX6;ADRA1B;GCK
iron ion homeostasis (GO:0055072)	1.0	SLC25A37;SCARA5;HFE;MYC;HMOX1;B2M;CP
negative regulation of dephosphorylation (GO:0035305)	1.0	FARP1;CSRNP2;CSRNP3;LMTK3;RIMBP2;RRP1B;ELFN1
positive regulation of cell projection organization (GO:0031346)	1.0	CAMK1D;NAV3;WNT5A;RAPGEF1;ABL2;APOE;CX3CL1
synapse assembly (GO:0007416)	1.0	GPM6A;FARP1;NRXN1;WNT5A;NRXN2;POU4F1;SHANK2
negative regulation of protein modification process (GO:0031400)	1.0	PRNP;TGFB1;PRKDC;DNAJC10;FAM129A;DMD;CACTIN
canonical Wnt signaling pathway (GO:0060070)	1.0	TCF7L1;FZD2;MYC;LEF1;TCF7;DIXDC1;AXIN1;FZD9
positive regulation of proteasomal protein catabolic process (GO:1901800)	1.0	RNF19B;LONRF3;LONRF1;CLU;NKD2;SOCS5;SMAD7;HSPA1A
cellular response to organic substance (GO:0071310)	1.0	TGFB1;SMAD3;IGFBP5;LEF1;CXCR4;PTPN23;POU4F1;CACNA1H;IL18BP;SOCS2;CYP1B1;PTPN9;SIK1;PPARA
positive regulation of peptidyl-serine phosphorylation (GO:0033138)	1.0	MAD2L2;IL11;TGFB1;AXIN1;LIF;CREBL2;GAS6;FNIP2;EGFR
regulation of cysteine-type endopeptidase activity involved in apoptotic process (GO:0043281)	1.0	BCAP31;NGFR;ARL6IP1;MYC;GPER1;LEF1;SFN;GAS6;THBS1;MT3
cellular lipid catabolic process (GO:0044242)	1.0	CYP1B1;LPIN1;MT3
positive regulation of purine nucleotide biosynthetic process (GO:1900373)	1.0	GPER1;APOE;PPARGC1A
receptor clustering (GO:0043113)	1.0	ITGA4;NRXN1;NRXN2
negative regulation of G1/S transition of mitotic cell cycle (GO:2000134)	1.0	PLK3;CDKN1A;PRKDC
cellular modified amino acid biosynthetic process (GO:0042398)	1.0	PLOD3;OPLAH;GCLM
regulation of epidermal growth factor-activated receptor activity (GO:0007176)	1.0	ERRFI1;TGFA;SOCS5
positive regulation of microtubule polymerization or depolymerization (GO:0031112)	1.0	CLIP1;NAV3;MET
cellular senescence (GO:0090398)	1.0	CDKN1A;HMGA1;HMGA2
negative regulation of endothelial cell apoptotic process (GO:2000352)	1.0	TEK;GAS6;SCG2
positive regulation of vascular endothelial growth factor production (GO:0010575)	1.0	TGFB1;CYP1B1;ATF4
fatty acid derivative biosynthetic process (GO:1901570)	1.0	FASN;AACS;CBR4
proteoglycan biosynthetic process (GO:0030166)	1.0	CSGALNACT1;GLCE;GAL3ST4
negative regulation of T cell proliferation (GO:0042130)	1.0	PRNP;CEBPB;TNFRSF21
positive regulation of intracellular signal transduction (GO:1902533)	1.0	WWC1;DUSP19;PDGFA;CHD5;PIK3CB;ADRA1B;CXXC5;WDR24;FGF2;THBS1;EGFR;PIK3CG;RELA;TRIM8;GRM4;DHX33;GPER1;NUP62;HMOX1;BMF;SOX9;EPHB1;EPHB4;BRD4;BCAP31;NGFR;IL11;TGFB1;NEK6;PLEKHG5;WNT5A;LIF;ACTN4;GPR37L1;MID2;FGF17;KIT;TYRO3;REL;BCL2;TEK;GAS6;MAP3K14;MET;BIRC2;HBEGF;EPHA2;FGFR1
post-translational protein modification (GO:0043687)	1.0	CSF1;PRSS23;SOCS2;DCAF17;STC2;SENP8;ARSK;WDR5;APOE;CHML;SOCS5;ARSA;IGFBP5;FEM1A;LAMB2;FEM1B;KLHL21;ADAM10;CP;SUMF2;SUMF1;DDB2;SPSB1;VCAN;RCN1;VGF;GAN;MXRA8;HRC;FAM20C;ERCC8;RAB38;GAS6;FBXL4;SCG2;FBN1
regulation of axon extension (GO:0030516)	1.0	CDKL5;SEMA3A;APOE;MT3
positive regulation of chemokine production (GO:0032722)	1.0	WNT5A;HMOX1;TLR4;TLR3
cellular macromolecular complex assembly (GO:0034622)	1.0	SHQ1;KIF13A;AXIN1;DMD
negative regulation of cellular metabolic process (GO:0031324)	1.0	TFAP2A;APOE;PPARA;MT3
negative regulation of macromolecule metabolic process (GO:0010605)	1.0	TGFB1;CITED2;PTPN22;TTBK1;PARP10;STC2;GPER1;NOCT;REL;ITGB8;NEIL1;LDLR;RBMS3
positive regulation of interleukin-8 production (GO:0032757)	1.0	DDX58;LBP;TLR4;TLR3;HSPA1A
positive regulation of actin filament bundle assembly (GO:0032233)	1.0	VIL1;TGFB3;SYNPO2;PXN;SYNPO
myeloid cell differentiation (GO:0030099)	1.0	IL11;KIT;PRKX;ZFPM1;HIPK2
cholesterol transport (GO:0030301)	1.0	STARD3;NPC1;APOE;CLU;LDLR
cellular response to fibroblast growth factor stimulus (GO:0044344)	1.0	TRIM71;FGF17;PTBP1;SPRED2;DSTYK;TIA1;FGF2;ZFP36L1;POLR2L;FGFR1
negative regulation of supramolecular fiber organization (GO:1902904)	1.0	CLIP3;NAV3;CHADL;CLU;LDLR;CAMSAP2
cellular response to nutrient levels (GO:0031669)	1.0	KLF10;WRN;STK24;KCNB1;LAMP2;FOXO1
positive regulation of protein polymerization (GO:0032273)	1.0	VASP;CLIP1;NAV3;BAIAP2;MET;TTBK1;NCK1
glucose homeostasis (GO:0042593)	1.0	NGFR;KCNB1;CRY1;PAX6;ADRA1B;PPARGC1A;FOXO1;GCK
epithelial cilium movement (GO:0003351)	1.0	ROPN1L;CCDC40
autonomic nervous system development (GO:0048483)	1.0	SEMA3A;PHACTR4
positive regulation of glycolytic process (GO:0045821)	1.0	PFKFB3;ENTPD5
positive regulation of coenzyme metabolic process (GO:0051197)	1.0	PFKFB3;ENTPD5
L-alpha-amino acid transmembrane transport (GO:1902475)	1.0	SLC7A5;SLC7A1
regulation of mitotic metaphase/anaphase transition (GO:0030071)	1.0	NEK6;HECW2
regulation of tumor necrosis factor secretion (GO:1904467)	1.0	DDX58;WNT5A
cardiac muscle cell differentiation (GO:0055007)	1.0	KDM6B;SIK1
negative regulation of coagulation (GO:0050819)	1.0	SERPINE2;APOE
mitochondrion localization (GO:0051646)	1.0	HAP1;MTM1
regulation of clathrin-dependent endocytosis (GO:2000369)	1.0	PIK3CB;SNAP91
mitotic chromosome condensation (GO:0007076)	1.0	PAPD7;PHF13
pyrimidine-containing compound metabolic process (GO:0072527)	1.0	THTPA;UCK2
cellular biogenic amine biosynthetic process (GO:0042401)	1.0	SRM;PAOX
neural crest cell differentiation (GO:0014033)	1.0	TCOF1;NOLC1
regulation of mitotic sister chromatid separation (GO:0010965)	1.0	NEK6;HECW2
mesenchymal cell development (GO:0014031)	1.0	TCOF1;NOLC1
regulation of mitochondrial translation (GO:0070129)	1.0	ALKBH1;RMND1
positive regulation of membrane protein ectodomain proteolysis (GO:0051044)	1.0	ADAM9;APOE
regulation of macrophage chemotaxis (GO:0010758)	1.0	CSF1;THBS1
negative regulation of viral entry into host cell (GO:0046597)	1.0	IFITM3;MID2
negative regulation of axon extension involved in axon guidance (GO:0048843)	1.0	SEMA3A;SEMA3E
amide transport (GO:0042886)	1.0	TAP1;SLC38A3
positive regulation of interleukin-4 production (GO:0032753)	1.0	CEBPB;RARA
positive regulation of collagen metabolic process (GO:0010714)	1.0	TGFB1;TGFB3
positive regulation of NF-kappaB import into nucleus (GO:0042346)	1.0	TLR4;TLR3
filopodium assembly (GO:0046847)	1.0	SPATA13;EZR
positive regulation of syncytium formation by plasma membrane fusion (GO:0060143)	1.0	ADGRB1;ADAM9
positive regulation of collagen biosynthetic process (GO:0032967)	1.0	TGFB1;TGFB3
regulation of lymphocyte proliferation (GO:0050670)	1.0	MZB1;PTPN22
positive regulation of protein export from nucleus (GO:0046827)	1.0	ANP32B;GAS6
base conversion or substitution editing (GO:0016553)	1.0	ADAR;ADARB1
nucleobase-containing small molecule catabolic process (GO:0034656)	1.0	ENTPD5;NUDT15
cellular response to corticosteroid stimulus (GO:0071384)	1.0	GPER1;ZFP36L1
negative regulation of peptidyl-threonine phosphorylation (GO:0010801)	1.0	SPRED2;SMAD7
positive regulation of response to wounding (GO:1903036)	1.0	MYLK;HBEGF
negative regulation of adherens junction organization (GO:1903392)	1.0	THBS1;PHLDB2
positive regulation of cytokine production involved in immune response (GO:0002720)	1.0	WNT5A;B2M
cellular response to DNA damage stimulus (GO:0006974)	1.0	BTG2;CDKN1A;PRKDC;CHRNA4;USP10;DOT1L;BACH1;FOXO1;WRN;CCND1;MYC;ALKBH1;SFN;FNIP2;MCL1;PLK3;UPF1;MBD4;FBXO18;SIRT4;NFATC2;GNL1;DDB2;EID3;BCL6;PAPD7;PITHD1;ERCC1;BCL2;CRY1;ERCC8;FAN1;EPHA2
regulation of inflammatory response (GO:0050727)	1.0	FEM1A;WNT5A;ADAMTS12;CX3CL1;RELA;NFKBIA;SBNO2;BCL6;GPER1;TYRO3;APOE;TEK;PPARA;TLR4;BIRC2;TLR3;BRD4
regulation of peptidyl-tyrosine phosphorylation (GO:0050730)	1.0	IL11;PRNP;TGFB1;TEC;LIF;PDGFA;ITGA5;LRP8;EGFR
heterotypic cell-cell adhesion (GO:0034113)	1.0	ITGA4;JUP;ITGA5
regulation of spindle assembly (GO:0090169)	1.0	CEP97;CCSAP;HSPA1A
lamellipodium organization (GO:0097581)	1.0	KIT;SPATA13;ARHGEF7
monocarboxylic acid catabolic process (GO:0072329)	1.0	IDUA;HOGA1;LPIN1
positive regulation of glucose transport (GO:0010828)	1.0	CLIP3;NR4A3;CREBL2
long-chain fatty-acyl-CoA metabolic process (GO:0035336)	1.0	ACOT7;ACSL1;THEM5
positive regulation of calcium ion transmembrane transport (GO:1904427)	1.0	CEMIP;GPER1;CASQ1
positive regulation of embryonic development (GO:0040019)	1.0	PHLDB1;PHLDB2;FAM129B
L-amino acid transport (GO:0015807)	1.0	SLC7A5;CTNS;SLC38A3
positive regulation of nitric oxide biosynthetic process (GO:0045429)	1.0	SMAD3;CLU;TLR4
positive regulation of peptidyl-threonine phosphorylation (GO:0010800)	1.0	CEMIP;TGFB1;AXIN1
signal transduction in response to DNA damage (GO:0042770)	1.0	MAD2L2;USP10;SESN2
positive regulation of nitric oxide metabolic process (GO:1904407)	1.0	SMAD3;CLU;TLR4
regulation of protein import into nucleus (GO:0042306)	1.0	TGFB1;JUP;ZPR1
signal peptide processing (GO:0006465)	1.0	PROS1;SPPL2A;GAS6
cyclic nucleotide metabolic process (GO:0009187)	1.0	PDE9A;ADCY5;EPHA2
neutral amino acid transport (GO:0015804)	1.0	SLC7A5;SLC38A1;SLC38A3
negative regulation of phosphorylation (GO:0042326)	1.0	PRNP;CDKN1A;TGFB1;PRKDC;DNAJC10;FAM129A;PPARA;CACTIN
gland development (GO:0048732)	1.0	PHF2;CITED2;TGFB3;LEF1;RARA;RARB;SOX9;MET
regulation of myeloid cell differentiation (GO:0045637)	1.0	KMT2D;NR4A3;ITGA2B;SETD1A;WDR5;ZFPM1;THBS1
chromatin assembly (GO:0031497)	1.0	GRWD1;BAHD1;HMGA2;SOX9;ANP32B;NOC2L;HIST2H2BE
Notch signaling pathway (GO:0007219)	1.0	JAG2;WWC1;MYC;ADAM10;MAML3;NLE1
negative regulation of protein kinase B signaling (GO:0051898)	1.0	PHLPP2;GPER1;EPHA2;OTUD3
cholesterol biosynthetic process (GO:0006695)	1.0	EBP;ARV1;APOE;HSD17B7
carbohydrate catabolic process (GO:0016052)	1.0	MANBA;NAGA;PGM1;GCK
actin filament bundle organization (GO:0061572)	1.0	PAWR;BAIAP2;EZR;RND3
DNA-dependent DNA replication maintenance of fidelity (GO:0045005)	1.0	WRN;FBXO18;SETMAR;PRIMPOL
positive regulation of NIK/NF-kappaB signaling (GO:1901224)	1.0	ACTN4;RELA;EGFR;TLR3
metal ion homeostasis (GO:0055065)	1.0	GPRIN1;TMTC2;SLC12A6;MT3;LETM2
protein polymerization (GO:0051258)	1.0	VIL1;MICALL2;MSRB2;CASQ1;WASF1
response to endoplasmic reticulum stress (GO:0034976)	1.0	UFL1;BRSK2;CEBPB;FICD;DNAJC10;BCL2;FAM129A;THBS1;ATF3;ATF4;NCK1
fatty acid metabolic process (GO:0006631)	1.0	PER2;ACOT7;ACSL1;AASDH;FASN;THEM5;SLC27A6;PPARA;LPIN1;PPARGC1A;CBR4
positive regulation of cellular component organization (GO:0051130)	1.0	CLIP3;TGFB1;ICE1;TGFB3;NRXN1;ADGRL1;APOE;PTPN23;EPHB1;LDLR;FNIP2
positive regulation of JNK cascade (GO:0046330)	1.0	GADD45B;SEMA3A;MINK1;DUSP19;AXIN1;DUSP15;HIPK2;GADD45G
cellular response to lipid (GO:0071396)	1.0	UPF1;MBD4;WNT5A;RORB;POU4F1;EGFR;ADCY5;SBNO2;GPER1;RARA;ADAM9;ABL2;RARB;SOX9;LBP;PPARA;CACTIN;TLR4
regulation of protein localization to early endosome (GO:1902965)	1.0	EZR
negative regulation of cholesterol storage (GO:0010887)	1.0	PPARA
protein repair (GO:0030091)	1.0	MSRB2
positive regulation of skeletal muscle fiber development (GO:0048743)	1.0	FAM129B
protein localization to non-motile cilium (GO:0097499)	1.0	TUB
smooth muscle tissue development (GO:0048745)	1.0	MYLK
regulation of oxidative stress-induced neuron intrinsic apoptotic signaling pathway (GO:1903376)	1.0	MCL1
neuron projection maintenance (GO:1990535)	1.0	PRNP
embryonic camera-type eye development (GO:0031076)	1.0	ALDH1A3
nuclear polyadenylation-dependent ncRNA catabolic process (GO:0071046)	1.0	EXOSC2
B cell chemotaxis (GO:0035754)	1.0	GAS6
galactosylceramide metabolic process (GO:0006681)	1.0	B3GALT2
intracellular pH elevation (GO:0051454)	1.0	BCL2
regulation of extent of cell growth (GO:0061387)	1.0	APOE
embryonic skeletal joint development (GO:0072498)	1.0	AXIN1
determination of liver left/right asymmetry (GO:0071910)	1.0	CCDC40
positive regulation of myelination (GO:0031643)	1.0	MYRF
cellular hyperosmotic response (GO:0071474)	1.0	YBX3
lipoprotein metabolic process (GO:0042157)	1.0	APOE
positive regulation of ATP biosynthetic process (GO:2001171)	1.0	PPARGC1A
regulation of nuclear cell cycle DNA replication (GO:0033262)	1.0	WIZ
chromatin silencing at telomere (GO:0006348)	1.0	DOT1L
negative regulation of type I interferon-mediated signaling pathway (GO:0060339)	1.0	CACTIN
negative regulation of receptor biosynthetic process (GO:0010871)	1.0	PPARA
astral microtubule organization (GO:0030953)	1.0	EZR
N-acetylneuraminate catabolic process (GO:0019262)	1.0	GNPDA2
regulation of digestive system process (GO:0044058)	1.0	SGK1
nuclear polyadenylation-dependent rRNA catabolic process (GO:0071035)	1.0	EXOSC2
bundle of His cell-Purkinje myocyte adhesion involved in cell communication (GO:0086073)	1.0	JUP
response to DNA damage checkpoint signaling (GO:0072423)	1.0	FBXO18
negative regulation of endoplasmic reticulum calcium ion concentration (GO:0032471)	1.0	BCAP31
vesicle fusion with endoplasmic reticulum-Golgi intermediate compartment (ERGIC) membrane (GO:1990668)	1.0	TAP1
cardiolipin acyl-chain remodeling (GO:0035965)	1.0	THEM5
positive regulation of cardiac muscle tissue development (GO:0055025)	1.0	TGFB1
amino sugar catabolic process (GO:0046348)	1.0	GNPDA2
iron ion import (GO:0097286)	1.0	HFE
protein localization to endoplasmic reticulum exit site (GO:0070973)	1.0	BCAP31
negative regulation of neural precursor cell proliferation (GO:2000178)	1.0	WNT5A
choline catabolic process (GO:0042426)	1.0	SLC44A1
glomerular epithelial cell differentiation (GO:0072311)	1.0	KLF15
negative regulation of phospholipid metabolic process (GO:1903726)	1.0	PIK3IP1
regulation of mesenchymal stem cell differentiation (GO:2000739)	1.0	SOX9
renal filtration cell differentiation (GO:0061318)	1.0	KLF15
negative regulation of coenzyme metabolic process (GO:0051198)	1.0	PPARA
regulation of wound healing, spreading of epidermal cells (GO:1903689)	1.0	PHLDB2
azole transport (GO:0045117)	1.0	SLC38A3
positive regulation of granulocyte differentiation (GO:0030854)	1.0	LEF1
spermine metabolic process (GO:0008215)	1.0	PAOX
regulation of histone deacetylase activity (GO:1901725)	1.0	CAMK2D
pyrimidine-containing compound transmembrane transport (GO:0072531)	1.0	SLC25A33
negative regulation of dendritic spine development (GO:0061000)	1.0	NGEF
immune response-inhibiting cell surface receptor signaling pathway (GO:0002767)	1.0	CLEC12B
glandular epithelial cell development (GO:0002068)	1.0	PAX6
regulation of glucokinase activity (GO:0033131)	1.0	MIDN
regulation of interleukin-5 secretion (GO:2000662)	1.0	TNFRSF21
negative regulation of cell size (GO:0045792)	1.0	DEPTOR
regulation of phosphatidylinositol biosynthetic process (GO:0010511)	1.0	PDGFA
positive regulation of T-helper 2 cell differentiation (GO:0045630)	1.0	RARA
regulation of NK T cell activation (GO:0051133)	1.0	HSPH1
embryonic skeletal joint morphogenesis (GO:0060272)	1.0	AXIN1
forebrain regionalization (GO:0021871)	1.0	AXIN1
lens fiber cell development (GO:0070307)	1.0	EPHA2
regulation of protein localization to cell cortex (GO:1904776)	1.0	EPB41
negative regulation of leukocyte degranulation (GO:0043301)	1.0	CEACAM1
carbohydrate transport (GO:0008643)	1.0	SLC50A1
regulation of interferon-alpha secretion (GO:1902739)	1.0	DDX58
Golgi disassembly (GO:0090166)	1.0	PLK3
definitive hemopoiesis (GO:0060216)	1.0	TEK
regulation of hyaluronan biosynthetic process (GO:1900125)	1.0	TGFB1
adenylate cyclase-inhibiting G-protein coupled glutamate receptor signaling pathway (GO:0007196)	1.0	GRM4
macrophage derived foam cell differentiation (GO:0010742)	1.0	TGFB1
regulation of glial cell differentiation (GO:0045685)	1.0	TNFRSF21
positive regulation of catecholamine secretion (GO:0033605)	1.0	KCNB1
cerebral cortex cell migration (GO:0021795)	1.0	LHX6
purine ribonucleoside monophosphate catabolic process (GO:0009169)	1.0	NUDT10
white fat cell differentiation (GO:0050872)	1.0	PER2
response to heparin (GO:0071503)	1.0	SOX9
protein insertion into mitochondrial membrane involved in apoptotic signaling pathway (GO:0001844)	1.0	BMF
regulation of keratinocyte apoptotic process (GO:1902172)	1.0	ZFP36L1
positive regulation of histone phosphorylation (GO:0033129)	1.0	RPS6KA4
protein geranylgeranylation (GO:0018344)	1.0	CHML
regulation of transforming growth factor beta2 production (GO:0032909)	1.0	SMAD3
positive regulation of protein localization to endosome (GO:1905668)	1.0	EZR
regulation of tooth mineralization (GO:0070170)	1.0	TFAP2A
retrograde transport, vesicle recycling within Golgi (GO:0000301)	1.0	DNAJC28
vesicle fusion with Golgi apparatus (GO:0048280)	1.0	SEC22A
negative regulation of calcium ion-dependent exocytosis (GO:0045955)	1.0	CBARP
folic acid-containing compound biosynthetic process (GO:0009396)	1.0	FPGS
negative regulation of erythrocyte differentiation (GO:0045647)	1.0	ZFP36L1
NADH metabolic process (GO:0006734)	1.0	NUDT12
positive regulation of microglial cell activation (GO:1903980)	1.0	TTBK1
heparan sulfate proteoglycan biosynthetic process, enzymatic modification (GO:0015015)	1.0	HS6ST1
negative regulation of systemic arterial blood pressure (GO:0003085)	1.0	PRCP
glycosyl compound catabolic process (GO:1901658)	1.0	NAGA
regulation of interleukin-10 secretion (GO:2001179)	1.0	TNFRSF21
plasma membrane fusion (GO:0045026)	1.0	VASH2
positive regulation of phospholipid transport (GO:2001140)	1.0	APOE
polyphosphate metabolic process (GO:0006797)	1.0	PRUNE2
positive regulation of interferon-alpha secretion (GO:1902741)	1.0	DDX58
heart trabecula formation (GO:0060347)	1.0	TEK
regulation of anion channel activity (GO:0010359)	1.0	PRNP
positive regulation of keratinocyte migration (GO:0051549)	1.0	ADAM9
regulation of dendritic cell chemotaxis (GO:2000508)	1.0	GAS6
positive regulation of autophagosome maturation (GO:1901098)	1.0	FYCO1
enteric nervous system development (GO:0048484)	1.0	PHACTR4
positive regulation of kidney development (GO:0090184)	1.0	SOX9
epithelial tube formation (GO:0072175)	1.0	SOX9
positive regulation of megakaryocyte differentiation (GO:0045654)	1.0	RAB7B
regulation of natural killer cell proliferation (GO:0032817)	1.0	PTPN22
response to catecholamine (GO:0071869)	1.0	NR4A3
positive regulation of oxidative stress-induced cell death (GO:1903209)	1.0	TLR4
positive regulation of intracellular estrogen receptor signaling pathway (GO:0033148)	1.0	KMT2D
regulation of lysosomal protein catabolic process (GO:1905165)	1.0	LDLR
positive regulation of trophoblast cell migration (GO:1901165)	1.0	SYDE1
astrocyte differentiation (GO:0048708)	1.0	MT3
negative regulation of cell cycle phase transition (GO:1901988)	1.0	ZFP36L1
tRNA catabolic process (GO:0016078)	1.0	EXOSC2
sterol import (GO:0035376)	1.0	LDLR
negative regulation of smooth muscle cell differentiation (GO:0051151)	1.0	RBPMS2
chondrocyte development (GO:0002063)	1.0	SOX9
negative regulation of glial cell proliferation (GO:0060253)	1.0	SKI
long term synaptic depression (GO:0060292)	1.0	SHANK2
regulation of interleukin-13 secretion (GO:2000665)	1.0	TNFRSF21
regulation of sarcomere organization (GO:0060297)	1.0	MYLK3
glutamate catabolic process (GO:0006538)	1.0	GAD1
inner ear receptor cell differentiation (GO:0060113)	1.0	WHRN
snRNA transcription from RNA polymerase III promoter (GO:0042796)	1.0	ICE1
neutrophil extravasation (GO:0072672)	1.0	PIK3CG
regulation of t-circle formation (GO:1904429)	1.0	ERCC1
response to manganese ion (GO:0010042)	1.0	ADAM9
cholesterol import (GO:0070508)	1.0	LDLR
regulation of osteoclast development (GO:2001204)	1.0	FBN1
foam cell differentiation (GO:0090077)	1.0	TGFB1
positive regulation of protein localization to centrosome (GO:1904781)	1.0	NUP62
regulation of microtubule nucleation (GO:0010968)	1.0	HSPA1A
dendritic spine maintenance (GO:0097062)	1.0	PRNP
neuron remodeling (GO:0016322)	1.0	FARP2
sphingosine-1-phosphate signaling pathway (GO:0003376)	1.0	EZR
regulation of glomerular filtration (GO:0003093)	1.0	GAS6
positive regulation of interferon-gamma secretion (GO:1902715)	1.0	PTPN22
regulation of fat cell proliferation (GO:0070344)	1.0	PER2
embryonic camera-type eye morphogenesis (GO:0048596)	1.0	TFAP2A
regulation of non-motile cilium assembly (GO:1902855)	1.0	HAP1
mineralocorticoid biosynthetic process (GO:0006705)	1.0	CACNA1H
regulation of translational initiation in response to stress (GO:0043558)	1.0	ATF4
N-terminal peptidyl-methionine acetylation (GO:0017196)	1.0	NAA25
positive regulation of protein localization to early endosome (GO:1902966)	1.0	EZR
establishment of mitochondrion localization, microtubule-mediated (GO:0034643)	1.0	MAP1S
aldehyde catabolic process (GO:0046185)	1.0	HOGA1
regulation of nuclease activity (GO:0032069)	1.0	NEIL1
negative regulation of glycolytic process (GO:0045820)	1.0	PPARA
positive regulation of amyloid-beta clearance (GO:1900223)	1.0	LDLR
heparan sulfate proteoglycan biosynthetic process, polysaccharide chain biosynthetic process (GO:0015014)	1.0	CSGALNACT1
snRNA modification (GO:0040031)	1.0	DKC1
cellular response to monoamine stimulus (GO:0071868)	1.0	NR4A3
negative regulation of bone resorption (GO:0045779)	1.0	UBASH3B
nucleotide-binding oligomerization domain containing 2 signaling pathway (GO:0070431)	1.0	RELA
ceramide transport (GO:0035627)	1.0	PSAP
nucleobase metabolic process (GO:0009112)	1.0	UCK2
regulation of MHC class I biosynthetic process (GO:0045343)	1.0	HSPH1
phagosome-lysosome fusion (GO:0090385)	1.0	RAB7B
negative regulation of neurological system process (GO:0031645)	1.0	TNFRSF21
positive regulation of cGMP biosynthetic process (GO:0030828)	1.0	APOE
regulation of skeletal muscle contraction (GO:0014819)	1.0	DMD
positive regulation of protein acetylation (GO:1901985)	1.0	ARNTL
retinal ganglion cell axon guidance (GO:0031290)	1.0	EPHB1
positive regulation of cellular protein localization (GO:1903829)	1.0	NGFR;PLK3;ICE1;SESN2;NUP62;LIF;GNL3
chordate embryonic development (GO:0043009)	1.0	TRIM71;TGFB1;TGFB3;WNT5A;ADAM10;FGFR1
positive regulation of protein transport (GO:0051222)	1.0	PLK3;TGFB1;ICE1;TGFB3;ADAM9;EZR
regulation of response to external stimulus (GO:0032101)	1.0	SBNO2;STK24;BCL6;TRAF3;ELMOD2;WNT5A;CXCR4;ADAMTS12;BIRC2;RELA;BRD4
positive regulation of ion transport (GO:0043270)	1.0	STIM2;CAMK2A;CNKSR3;CACNA1D;MYLK
organophosphate biosynthetic process (GO:0090407)	1.0	IPPK;PDXK;FGF2;IP6K3
secondary alcohol biosynthetic process (GO:1902653)	1.0	EBP;ARV1;APOE;HSD17B7
positive regulation of neuron projection development (GO:0010976)	1.0	NGFR;UNC13A;CAMK1D;SMURF1;WNT5A;RAPGEF1;ABL2;APOE;LRP8;CX3CL1
negative regulation of cell motility (GO:2000146)	1.0	IGFBP5;STK24;NAV3;CITED2;CYP1B1;FUZ;ADARB1;GTPBP4;CX3CL1;SMAD7
regulation of NF-kappaB import into nucleus (GO:0042345)	1.0	NFKBIA;TLR4;TLR3
positive regulation of wound healing (GO:0090303)	1.0	THBS1;MYLK;HBEGF
response to ketone (GO:1901654)	1.0	TGFB1;TGFB3;THBS1
negative chemotaxis (GO:0050919)	1.0	SEMA3A;PDGFA;SEMA3E
tRNA methylation (GO:0030488)	1.0	NSUN2;THUMPD2;TRMT61A
regulation of transcription involved in G1/S transition of mitotic cell cycle (GO:0000083)	1.0	BACH1;BRD4;ZPR1
regulation of microtubule-based process (GO:0032886)	1.0	DIAPH1;PHLDB1;PHLDB2
positive regulation of release of cytochrome c from mitochondria (GO:0090200)	1.0	HRK;GPER1;BMF
cytoskeleton-dependent intracellular transport (GO:0030705)	1.0	KIF5A;KIF13A;CCDC88C
Notch receptor processing (GO:0007220)	1.0	JAG2;ADAM10
regulation of membrane depolarization (GO:0003254)	1.0	CAMK2D;SMAD7
positive regulation of dendrite morphogenesis (GO:0050775)	1.0	CDKL5;LRP8
glucose 6-phosphate metabolic process (GO:0051156)	1.0	RPIA;GCK
negative regulation of response to wounding (GO:1903035)	1.0	INPP5F;FGF2
regulation of water loss via skin (GO:0033561)	1.0	SFN;MET
stabilization of membrane potential (GO:0030322)	1.0	KCNN4;KCNK3
protein deacylation (GO:0035601)	1.0	HDAC5;LYPLA2
positive regulation of lymphocyte differentiation (GO:0045621)	1.0	ZMIZ1;GAS6
positive regulation of antigen receptor-mediated signaling pathway (GO:0050857)	1.0	KCNN4;RELA
negative regulation of transcription regulatory region DNA binding (GO:2000678)	1.0	PER2;MAD2L2
positive regulation of myotube differentiation (GO:0010831)	1.0	ADGRB1;FAM129B
dendritic spine morphogenesis (GO:0060997)	1.0	EPHB1;SHANK2
negative regulation of DNA recombination (GO:0045910)	1.0	PARPBP;FBXO18
positive regulation of cilium assembly (GO:0045724)	1.0	FUZ;HAP1
rRNA transcription (GO:0009303)	1.0	NIFK;CD3EAP
regulation of steroid metabolic process (GO:0019218)	1.0	ARV1;APOE
positive regulation of cyclic nucleotide metabolic process (GO:0030801)	1.0	FZD2;WNT5A
genitalia development (GO:0048806)	1.0	FOXF2;WNT5A
positive regulation of G2/M transition of mitotic cell cycle (GO:0010971)	1.0	CCND1;BRD4
regulation of protein homodimerization activity (GO:0043496)	1.0	ITGA4;BCL2
mRNA transcription from RNA polymerase II promoter (GO:0042789)	1.0	MBD4;ATF4
regulation of stem cell proliferation (GO:0072091)	1.0	HMGA2;ZFP36L1
activation of protein kinase A activity (GO:0034199)	1.0	PRKAR1B;ADCY5
detection of visible light (GO:0009584)	1.0	CACNA2D4;REEP6
positive regulation of positive chemotaxis (GO:0050927)	1.0	SCG2;PGF
inner dynein arm assembly (GO:0036159)	1.0	DNAAF5;CCDC40
negative regulation of lipid storage (GO:0010888)	1.0	NFKBIA;PPARA
regulation of interferon-alpha production (GO:0032647)	1.0	DDX58;TLR4
regulation of intrinsic apoptotic signaling pathway in response to DNA damage (GO:1902229)	1.0	FBXO18;CLU
neural tube development (GO:0021915)	1.0	TRIM71;TGFB1
positive regulation of epithelial cell apoptotic process (GO:1904037)	1.0	GPER1;THBS1
regulation of actin nucleation (GO:0051125)	1.0	VIL1;WIPF2
C21-steroid hormone biosynthetic process (GO:0006700)	1.0	STARD3;CACNA1H
dendritic cell chemotaxis (GO:0002407)	1.0	CXCR4;PIK3CG
positive regulation of cardiac muscle tissue growth (GO:0055023)	1.0	PIM1;FGF2
establishment of skin barrier (GO:0061436)	1.0	SFN;MET
regulation of MAP kinase activity (GO:0043405)	1.0	PTPN1;UCHL1;TGFB1;PDGFA;APOE;FGF2;PIK3CG;EGFR;FGFR1
positive regulation of NF-kappaB transcription factor activity (GO:0051092)	1.0	WNT5A;CAMK2A;CLU;MID2;RELA;RPS6KA4;NFKBIA;TRIM8;DHX33;ERC1;RAB7B;TLR4;HSPA1A
calcium ion transport (GO:0006816)	1.0	CALCRL;STIM2;CHRNA4;CHRNA7;CAMK2A;ORAI2;CACNA1D;CACNA2D4;KCNN4;GAS6;CACNA1H;CACNG4
negative regulation of protein binding (GO:0032091)	1.0	ITGA4;HFE;XIRP1;B2M;ZFPM1;GTPBP4;TTBK1
regulation of cyclin-dependent protein serine/threonine kinase activity (GO:0000079)	1.0	CDKN1A;LATS2;CCND1;SERTAD1;CCNG1;CDK5RAP1;GTPBP4
response to retinoic acid (GO:0032526)	1.0	WNT5A;RARA;RARB;ABL2;RORB;SOX9
response to glucose (GO:0009749)	1.0	KCNB1;GPER1;GAS6;THBS1;GCK
divalent metal ion transport (GO:0070838)	1.0	CALCRL;CHRNA4;CHRNA7;CAMK2A;CACNA1D;MAGT1;KCNN4;MT3;CACNA1H
negative regulation of translation (GO:0017148)	1.0	TRIM71;BTG2;LARP1;YTHDF2;MEX3A;IGFBP5;NCL;IGF2BP2;TOB1
regulation of phosphorylation (GO:0042325)	1.0	CDKN1A;SOCS1;SESN2;CCDC88C;NUP62;ROPN1L;ITGA6;THBS1;FNIP2;SLC25A33;EGFR;GCK
fibroblast growth factor receptor signaling pathway (GO:0008543)	1.0	TRIM71;FGF17;PTBP1;SPRED2;TIA1;FGF2;POLR2L;FGFR1
spliceosomal snRNP assembly (GO:0000387)	1.0	DDX20;GEMIN5;GEMIN8;WDR77
regulation of sodium ion transmembrane transporter activity (GO:2000649)	1.0	CAMK2D;HECW2;GLRX;DMD
actin filament bundle assembly (GO:0051017)	1.0	PAWR;BAIAP2;EZR;RND3
base-excision repair (GO:0006284)	1.0	WRN;HMGA1;HMGA2;NEIL1
protein peptidyl-prolyl isomerization (GO:0000413)	1.0	FKBP14;FKBP7;FKBP5;PPIL6
regulation of cellular component organization (GO:0051128)	1.0	PTPN1;CAMK2D;CAMSAP2;GFAP;SOCS2;MAD2L2;CEACAM1;BBS10;RAPGEF1;ABL2;SGK3;CHPT1;SGK1;BCAR1
negative regulation of phosphatase activity (GO:0010923)	1.0	FARP1;CSRNP2;CSRNP3;LMTK3;RIMBP2;RRP1B;ELFN1
protein glycosylation (GO:0006486)	1.0	ALG6;ENTPD5;FUT10;SIRT4;PLOD3;MAGT1;PARP8;PARP10;C1GALT1C1;NPC1;FUT9;B3GALT2;TET3
regulation of extrinsic apoptotic signaling pathway in absence of ligand (GO:2001239)	1.0	BCL2;MCL1;HSPA1A
negative regulation of cell-matrix adhesion (GO:0001953)	1.0	SEMA3E;THBS1;PHLDB2
regulation of protein targeting to membrane (GO:0090313)	1.0	PRNP;CEMIP;KCNB1
protein targeting to vacuole (GO:0006623)	1.0	SNX16;TMEM50A;SMURF1
regulation of vascular endothelial growth factor production (GO:0010574)	1.0	TGFB1;CYP1B1;ATF4
regulation of blood vessel diameter (GO:0097746)	1.0	PER2;GPER1;HMOX1
regulation of protein localization to cell surface (GO:2000008)	1.0	LEPROT;HFE;GPM6B
cellular response to topologically incorrect protein (GO:0035967)	1.0	HSPH1;TM7SF3;HSPA1A
cellular response to glucose stimulus (GO:0071333)	1.0	KCNB1;GPER1;GAS6
negative regulation of microtubule polymerization or depolymerization (GO:0031111)	1.0	CLIP3;NAV3;CAMSAP2
positive regulation of nucleic acid-templated transcription (GO:1903508)	1.0	CITED1;CITED2;RORB;FGF2;ETS2;ZXDA;ING5;MYC;NUP62;SOX9;MAP2K3;WNT5A;AXIN1;PAX6;EBF3;POU3F1;RUNX2;RARA;PPARA;ATF4;CASZ1;MYRF;LEF1;CREBL2;EGFR;NPAS2;FOXO1;RELA;FAM129B;ARNTL;RAI1;ATOH8;HIVEP3;PPARGC1A;TFAP2A;MBD4;FZD2;TGFB1;SMAD3;FOXF2;TGFB3;HMGA1;NFATC2;HMGA2;SMARCA1;MT3;HIPK2;MAD2L2;RYBP
phospholipid transport (GO:0015914)	1.0	TMEM30A;ATP8B2;PITPNB;ATP10A;APOE;LDLR
negative regulation of growth (GO:0045926)	1.0	ING5;CDKN1A;TGFB1;SMAD3;BCL6;CCDC85B;SERTAD2;SESN2;APBB2;MT3;SIPA1;HSPA1A
positive regulation of cholesterol transport (GO:0032376)	1.0	NFKBIA;APOE
regulation of tissue remodeling (GO:0034103)	1.0	CEACAM1;TGFB1
reverse cholesterol transport (GO:0043691)	1.0	APOE;CLU
positive regulation of epidermal cell differentiation (GO:0045606)	1.0	MBD4;SFN
negative regulation of telomere maintenance (GO:0032205)	1.0	ERCC1;PINX1
histone H2A ubiquitination (GO:0033522)	1.0	RYBP;DDB2
regulation of mitochondrial outer membrane permeabilization involved in apoptotic signaling pathway (GO:1901028)	1.0	FZD9;HSPA1A
positive regulation of striated muscle cell differentiation (GO:0051155)	1.0	TGFB1;MYLK3
gastrulation (GO:0007369)	1.0	MKKS;NR4A3
positive regulation of dendrite extension (GO:1903861)	1.0	UNC13A;SMURF1
pigment granule transport (GO:0051904)	1.0	MKKS;BBS5
negative regulation of cell development (GO:0010721)	1.0	PAX6;FBN1
negative regulation of reactive oxygen species metabolic process (GO:2000378)	1.0	TFAP2A;MT3
negative regulation of intracellular transport (GO:0032387)	1.0	FZD9;HSPA1A
negative regulation of stress fiber assembly (GO:0051497)	1.0	PHLDB2;MET
positive regulation of cellular protein catabolic process (GO:1903364)	1.0	APOE;EZR
rRNA catabolic process (GO:0016075)	1.0	EXOSC5;EXOSC2
regulation of collagen biosynthetic process (GO:0032965)	1.0	TGFB1;TGFB3
regulation of receptor recycling (GO:0001919)	1.0	INPP5F;TBC1D16
response to purine-containing compound (GO:0014074)	1.0	CITED1;VGF
positive regulation of signal transduction by p53 class mediator (GO:1901798)	1.0	SPRED2;CHD5
positive chemotaxis (GO:0050918)	1.0	MET;SCG2
synaptic vesicle transport (GO:0048489)	1.0	KIF5A;TMEM230
detection of mechanical stimulus (GO:0050982)	1.0	JUP;PIEZO1
melanosome transport (GO:0032402)	1.0	MKKS;BBS5
regulation of early endosome to late endosome transport (GO:2000641)	1.0	PTPN23;EZR
cellular response to inorganic substance (GO:0071241)	1.0	MT3;FOXO1
positive regulation of transcription of Notch receptor target (GO:0007221)	1.0	WWC1;MAML3
positive regulation of cell cycle G2/M phase transition (GO:1902751)	1.0	CCND1;BRD4
negative regulation of axon guidance (GO:1902668)	1.0	SEMA3A;SEMA3E
regulation of telomere maintenance via telomere lengthening (GO:1904356)	1.0	PINX1;NAF1
cardiac muscle cell contraction (GO:0086003)	1.0	CAMK2D;CACNA1D
positive regulation of establishment of protein localization to mitochondrion (GO:1903749)	1.0	USP36;LEPROT;PPP1R13B;BCL2;MICALL2;PLAGL2;BMF;SFN;RHOU;WDR46;YWHAG
cellular response to insulin stimulus (GO:0032869)	1.0	HDAC5;CEACAM1;PRKDC;TCIRG1;BAIAP2;SLC25A33;FOXO1;SH2B2;GCK;BCAR1;ZFP36L1
peptidyl-tyrosine phosphorylation (GO:0018108)	1.0	TEC;KIT;ABL2;TEK;EGFR;TTBK1;FRK;FGFR1
cytoplasmic microtubule organization (GO:0031122)	1.0	PLK3;CCDC88C;AXIN1;EZR;CAMSAP2
regulation of lipid metabolic process (GO:0019216)	1.0	NCOR2;MBD4;ACSL1;CARM1;PSAP;THRSP;PPARA;GRHL1;NPAS2;TNFRSF21
regulation of osteoblast differentiation (GO:0045667)	1.0	FBN2;SKI;CITED1;NOCT;RORB;AXIN2;RUNX2
positive regulation of innate immune response (GO:0045089)	1.0	POLR3D;WNT5A;LBP;TLR3
angiotensin-activated signaling pathway (GO:0038166)	1.0	CAMK2A
adherens junction assembly (GO:0034333)	1.0	SMAD7
protein localization to basolateral plasma membrane (GO:1903361)	1.0	LIN7B
intracellular sterol transport (GO:0032366)	1.0	ARV1
replication fork protection (GO:0048478)	1.0	FBXO18
interleukin-18-mediated signaling pathway (GO:0035655)	1.0	IL18BP
cellular response to interleukin-18 (GO:0071351)	1.0	IL18BP
bleb assembly (GO:0032060)	1.0	MYLK
negative regulation of keratinocyte proliferation (GO:0010839)	1.0	MBD4
regulation of myosin-light-chain-phosphatase activity (GO:0035507)	1.0	NUAK1
cellular response to interferon-alpha (GO:0035457)	1.0	GAS6
protein C-linked glycosylation via tryptophan (GO:0018317)	1.0	DPY19L4
response to misfolded protein (GO:0051788)	1.0	CLU
positive regulation of dendritic cell chemotaxis (GO:2000510)	1.0	GAS6
negative regulation of interleukin-8 secretion (GO:2000483)	1.0	PTPN22
neurotransmitter receptor transport, postsynaptic endosome to lysosome (GO:0098943)	1.0	CACNG4
negative regulation of transcription elongation from RNA polymerase II promoter (GO:0034244)	1.0	AXIN1
cellular ion homeostasis (GO:0006873)	1.0	P2RY2
regulation of mitochondrial membrane permeability involved in apoptotic process (GO:1902108)	1.0	CAMK2A
ribonucleoside bisphosphate biosynthetic process (GO:0034030)	1.0	ACOT7
positive regulation of protein kinase C signaling (GO:0090037)	1.0	WNT5A
cytoplasmic sequestering of NF-kappaB (GO:0007253)	1.0	NFKBIA
miRNA loading onto RISC involved in gene silencing by miRNA (GO:0035280)	1.0	ADAR
positive regulation of blood vessel endothelial cell proliferation involved in sprouting angiogenesis (GO:1903589)	1.0	HMOX1
negative regulation of synapse organization (GO:1905809)	1.0	APOE
L-alanine transport (GO:0015808)	1.0	SLC38A3
regulation of sterol transport (GO:0032371)	1.0	APOE
lymphatic endothelial cell differentiation (GO:0060836)	1.0	PDPN
regulation of T-helper 1 cell differentiation (GO:0045625)	1.0	SOCS5
negative regulation of dendrite morphogenesis (GO:0050774)	1.0	NGEF
central nervous system neuron axonogenesis (GO:0021955)	1.0	EPHB1
regulation of T-helper 17 type immune response (GO:2000316)	1.0	SMAD7
positive regulation of cyclin-dependent protein serine/threonine kinase activity involved in G1/S transition of mitotic cell cycle (GO:0031659)	1.0	EGFR
negative regulation of platelet-derived growth factor receptor-beta signaling pathway (GO:2000587)	1.0	PDGFA
carnitine transport (GO:0015879)	1.0	SLC25A20
amino-acid betaine transport (GO:0015838)	1.0	SLC25A20
glycosphingolipid catabolic process (GO:0046479)	1.0	NAGA
phosphorylated carbohydrate dephosphorylation (GO:0046838)	1.0	INPP5A
negative regulation of cell adhesion mediated by integrin (GO:0033629)	1.0	CYP1B1
regulation of smooth muscle cell differentiation (GO:0051150)	1.0	RBPMS2
heme catabolic process (GO:0042167)	1.0	HMOX1
positive regulation of ER-associated ubiquitin-dependent protein catabolic process (GO:1903071)	1.0	BCAP31
fructose metabolic process (GO:0006000)	1.0	SORD
determination of digestive tract left/right asymmetry (GO:0071907)	1.0	CCDC40
establishment of protein localization to peroxisome (GO:0072663)	1.0	ZFAND6
adenine nucleotide transport (GO:0051503)	1.0	SLC25A24
protein C-linked glycosylation via 2'-alpha-mannosyl-L-tryptophan (GO:0018406)	1.0	DPY19L4
morphogenesis of a polarized epithelium (GO:0001738)	1.0	FUZ
glycosylceramide metabolic process (GO:0006677)	1.0	NAGA
porphyrin-containing compound catabolic process (GO:0006787)	1.0	HMOX1
regulation of atrial cardiac muscle cell membrane repolarization (GO:0060372)	1.0	CACNA1D
positive regulation of NK T cell activation (GO:0051135)	1.0	HSPH1
regulation of interleukin-23 production (GO:0032667)	1.0	TLR4
inositol phosphate dephosphorylation (GO:0046855)	1.0	INPP5A
protein localization to cytoplasmic stress granule (GO:1903608)	1.0	TIA1
modification by symbiont of host morphology or physiology (GO:0044003)	1.0	HIPK2
peroxisome proliferator activated receptor signaling pathway (GO:0035357)	1.0	ACTN4
positive regulation of inositol phosphate biosynthetic process (GO:0060732)	1.0	GPER1
peptidyl-lysine deacetylation (GO:0034983)	1.0	SIRT4
negative regulation of macrophage activation (GO:0043031)	1.0	LDLR
negative regulation of cardiocyte differentiation (GO:1905208)	1.0	EGFR
positive regulation of tumor necrosis factor-mediated signaling pathway (GO:1903265)	1.0	HSPA1A
negative regulation of alpha-beta T cell activation (GO:0046636)	1.0	HFE
positive regulation of fatty acid beta-oxidation (GO:0032000)	1.0	PPARA
thiamine-containing compound metabolic process (GO:0042723)	1.0	THTPA
ion homeostasis (GO:0050801)	1.0	P2RY2
positive regulation of striated muscle contraction (GO:0045989)	1.0	GSTO1
purine ribonucleotide transport (GO:0015868)	1.0	SLC25A24
negative regulation of axon regeneration (GO:0048681)	1.0	INPP5F
activation of signaling protein activity involved in unfolded protein response (GO:0006987)	1.0	PTPN1
regulation of norepinephrine secretion (GO:0014061)	1.0	KCNB1
cellular response to histamine (GO:0071420)	1.0	DIAPH1
negative regulation of transporter activity (GO:0032410)	1.0	CTTNBP2NL
negative regulation of dendritic cell apoptotic process (GO:2000669)	1.0	GAS6
wound healing, spreading of epidermal cells (GO:0035313)	1.0	ITGA5
positive regulation of ceramide biosynthetic process (GO:2000304)	1.0	SMPD3
vascular smooth muscle contraction (GO:0014829)	1.0	EDNRA
hyaluronan biosynthetic process (GO:0030213)	1.0	CEMIP
positive regulation of interleukin-5 production (GO:0032754)	1.0	RARA
forebrain neuron differentiation (GO:0021879)	1.0	LEF1
G-quadruplex DNA unwinding (GO:0044806)	1.0	WRN
copper ion import (GO:0015677)	1.0	STEAP3
xenobiotic catabolic process (GO:0042178)	1.0	GSTO1
purine nucleoside bisphosphate biosynthetic process (GO:0034033)	1.0	ACOT7
positive regulation of isomerase activity (GO:0010912)	1.0	SETMAR
regulation of cell-cell adhesion mediated by integrin (GO:0033632)	1.0	PIEZO1
SA node cell action potential (GO:0086015)	1.0	CACNA1D
regulation of protein deubiquitination (GO:0090085)	1.0	OTUD4
tooth mineralization (GO:0034505)	1.0	FAM20C
positive regulation of type I interferon-mediated signaling pathway (GO:0060340)	1.0	WNT5A
positive regulation of myeloid cell apoptotic process (GO:0033034)	1.0	PIK3CB
cleavage furrow formation (GO:0036089)	1.0	SPIRE2
regulation of skeletal muscle fiber development (GO:0048742)	1.0	FAM129B
regulation of glycogen (starch) synthase activity (GO:2000465)	1.0	PPP1R3F
sensory organ morphogenesis (GO:0090596)	1.0	SKI
regulation of protein localization to centrosome (GO:1904779)	1.0	NUP62
amino acid import across plasma membrane (GO:0089718)	1.0	SLC7A1
excitatory chemical synaptic transmission (GO:0098976)	1.0	GPRIN1
glyoxylate metabolic process (GO:0046487)	1.0	HOGA1
myoblast fusion (GO:0007520)	1.0	CACNA1H
regulation of protein heterodimerization activity (GO:0043497)	1.0	BCL2
calcitonin family receptor signaling pathway (GO:0097646)	1.0	CALCRL
neuron fate specification (GO:0048665)	1.0	POU4F1
marginal zone B cell differentiation (GO:0002315)	1.0	LFNG
regulation of relaxation of muscle (GO:1901077)	1.0	CAMK2D
membrane invagination (GO:0010324)	1.0	SMURF1
long-chain fatty acid import (GO:0044539)	1.0	ACSL1
regulation of cellular response to insulin stimulus (GO:1900076)	1.0	NGFR
microglial cell activation (GO:0001774)	1.0	CLU
positive regulation of neurological system process (GO:0031646)	1.0	MYRF
chondroitin sulfate proteoglycan metabolic process (GO:0050654)	1.0	CSGALNACT1
regulation of Cdc42 protein signal transduction (GO:0032489)	1.0	APOE
skeletal muscle myosin thick filament assembly (GO:0030241)	1.0	MYH11
regulation of cyclic nucleotide metabolic process (GO:0030799)	1.0	THBS1
histone H3-K4 demethylation (GO:0034720)	1.0	KDM5D
inner ear receptor stereocilium organization (GO:0060122)	1.0	WHRN
positive regulation of keratinocyte proliferation (GO:0010838)	1.0	TGM1
cardiac muscle cell-cardiac muscle cell adhesion (GO:0086042)	1.0	JUP
positive regulation of dendritic spine morphogenesis (GO:0061003)	1.0	LRP8
coenzyme A biosynthetic process (GO:0015937)	1.0	ACOT7
regulation of hormone biosynthetic process (GO:0046885)	1.0	STC2
exonucleolytic trimming to generate mature 3'-end of 5.8S rRNA from tricistronic rRNA transcript (SSU-rRNA, 5.8S rRNA, LSU-rRNA) (GO:0000467)	1.0	EXOSC2
negative regulation of leukocyte migration (GO:0002686)	1.0	HMOX1
positive regulation of lipid transport (GO:0032370)	1.0	APOE
positive regulation of sphingolipid biosynthetic process (GO:0090154)	1.0	SMPD3
exonucleolytic trimming involved in rRNA processing (GO:0000459)	1.0	EXOSC2
negative regulation of glial cell apoptotic process (GO:0034351)	1.0	GAS6
mitochondrial DNA metabolic process (GO:0032042)	1.0	PRIMPOL
brown fat cell differentiation (GO:0050873)	1.0	PPARGC1A
regulation of endocytic recycling (GO:2001135)	1.0	INPP5F
regulation of mitochondrial fusion (GO:0010635)	1.0	OMA1
oxygen transport (GO:0015671)	1.0	MYC
regulation of lymphocyte migration (GO:2000401)	1.0	STK10
positive regulation of epithelial cell differentiation involved in kidney development (GO:2000698)	1.0	LIF
glycoside catabolic process (GO:0016139)	1.0	NAGA
protein localization to ciliary membrane (GO:1903441)	1.0	TUB
positive regulation of extracellular matrix disassembly (GO:0090091)	1.0	PDPN
vesicle transport along actin filament (GO:0030050)	1.0	ACTN4
ribosomal protein import into nucleus (GO:0006610)	1.0	IPO4
positive regulation of histone H4 acetylation (GO:0090240)	1.0	ARRB1
negative regulation of type 2 immune response (GO:0002829)	1.0	SOCS5
left/right pattern formation (GO:0060972)	1.0	CITED2
negative regulation of striated muscle tissue development (GO:0045843)	1.0	TGFB1
negative regulation of telomere capping (GO:1904354)	1.0	ERCC1
positive regulation of cell differentiation (GO:0045597)	1.0	FBN2;DLX1;CEBPB;TGFB1;SMAD3;CSF1;TGFB3;LEF1;CREBL2;AXIN2;RUNX2;ARNTL;ZFP36L1;CEACAM1;GLIPR2;NOCT;CARM1;PDPN;SOX9
sterol metabolic process (GO:0016125)	1.0	CYP39A1;STARD3;ARV1;EBP;CYP1B1;APOE
positive regulation of stress-activated MAPK cascade (GO:0032874)	1.0	GADD45B;SEMA3A;MINK1;DUSP19;AXIN1;DUSP15;HIPK2;GADD45G
cellular response to hormone stimulus (GO:0032870)	1.0	SOCS2;MBD4;NR4A3;GPER1;SIK1;CACNA1H;GCK;ZFP36L1
regulation of TORC1 signaling (GO:1903432)	1.0	SESN1;SESN2;ITFG2
acute inflammatory response (GO:0002526)	1.0	CEBPB;LBP;MYLK3
positive regulation of extrinsic apoptotic signaling pathway (GO:2001238)	1.0	TNFRSF12A;GPER1;THBS1
organelle fission (GO:0048285)	1.0	PEX11G;GDAP1;DNM1
regulation of transmembrane receptor protein serine/threonine kinase signaling pathway (GO:0090092)	1.0	TGFB1;SMAD3;SMAD7
negative regulation of JNK cascade (GO:0046329)	1.0	DUSP3;DUSP19;PTPN22
production of miRNAs involved in gene silencing by miRNA (GO:0035196)	1.0	TRIM71;SMAD3;ADAR
ventricular septum development (GO:0003281)	1.0	CITED2;ZFPM1;SMAD7
protein K63-linked deubiquitination (GO:0070536)	1.0	OTUD4;USP27X;OTUD1
positive regulation of phosphate metabolic process (GO:0045937)	1.0	ITGA6;THBS1;EGFR
negative regulation of Wnt signaling pathway (GO:0030178)	1.0	RNF43;DRAXIN;CITED1;WNT5A;LEF1;AXIN1;FUZ;AXIN2;NKD2;MAD2L2;RNF213;LATS2;WIF1;GRB10;SOX9;APOE;RBMS3
organic hydroxy compound biosynthetic process (GO:1901617)	1.0	CYP39A1;PER2;PDXK;OSBPL6;CACNA1H
cilium movement (GO:0003341)	1.0	ROPN1L;DNAAF5;WDR78;CCDC40;WDR66
gonad development (GO:0008406)	1.0	MKKS;WNT5A;KIT;SOX9;MAMLD1
protein ubiquitination involved in ubiquitin-dependent protein catabolic process (GO:0042787)	1.0	ABTB2;SPSB1;SMURF1;HECW2;RNF19B;BTBD11;KLHL24
negative regulation of kinase activity (GO:0033673)	1.0	SOCS2;CEACAM1;DEPTOR;UBASH3B;PPP1R1A;LRRC4;DUSP19;SFN;YWHAG
lipid transport (GO:0006869)	1.0	CEACAM1;ABCA6;PITPNB;PSAP;ABCA9;LBP;APOE;PPARA;LDLR
cellular response to lipopolysaccharide (GO:0071222)	1.0	UPF1;SBNO2;TGFB1;WNT5A;ADAM9;PTPN22;LBP;CACTIN;TLR4
negative regulation of protein catabolic process (GO:0042177)	1.0	CTSA;MAD2L2;ADGRB1;EGFR
regulation of proteasomal protein catabolic process (GO:0061136)	1.0	RHBDF1;UFL1;NUDT15;UBQLN4
positive regulation of phagocytosis (GO:0050766)	1.0	TUB;CAMK1D;GAS6;LYAR
positive regulation of peptide hormone secretion (GO:0090277)	1.0	HFE;GPER1;TM7SF3;GCK
regulation of extrinsic apoptotic signaling pathway via death domain receptors (GO:1902041)	1.0	SCRT2;FEM1B;HMOX1;THBS1
positive regulation of protein binding (GO:0032092)	1.0	EPB41;HFE;NMD3;APOE;B2M;HIPK2
sensory perception of sound (GO:0007605)	1.0	TFAP2A;MKKS;CEMIP;WDR1;WHRN;KIT;COL11A2;CACNA1D
glucan catabolic process (GO:0009251)	1.0	PYGM;PGM1
regulation of adherens junction organization (GO:1903391)	1.0	PTPN23;GPM6B
establishment of melanosome localization (GO:0032401)	1.0	MKKS;BBS5
organelle fusion (GO:0048284)	1.0	EEA1;GDAP1
regulation of spindle organization (GO:0090224)	1.0	NUP62;MAP9
response to nutrient levels (GO:0031667)	1.0	KCNB1;PPARA
nuclear envelope reassembly (GO:0031468)	1.0	LMNA;PPP2R2A
positive regulation of cyclic nucleotide biosynthetic process (GO:0030804)	1.0	GPER1;APOE
regulation of mitochondrial membrane permeability (GO:0046902)	1.0	CAMK2A;BCL2
regulation of chemokine production (GO:0032642)	1.0	TLR4;TLR3
prostaglandin biosynthetic process (GO:0001516)	1.0	MGST1;PTGDS
negative regulation of microtubule depolymerization (GO:0007026)	1.0	NAV3;CAMSAP2
regulation of cardiac muscle cell proliferation (GO:0060043)	1.0	PIM1;FGF2
regulation of cholesterol efflux (GO:0010874)	1.0	NFKBIA;APOE
dolichol-linked oligosaccharide biosynthetic process (GO:0006488)	1.0	ALG6;PQLC3
positive regulation of actin cytoskeleton reorganization (GO:2000251)	1.0	TEK;BAIAP2
glycogen catabolic process (GO:0005980)	1.0	PYGM;PGM1
acute-phase response (GO:0006953)	1.0	CEBPB;LBP
blood vessel endothelial cell migration (GO:0043534)	1.0	FGF2;EPHB4
negative regulation of protein transport (GO:0051224)	1.0	RHBDF1;RSAD2
regulation of cellular response to growth factor stimulus (GO:0090287)	1.0	FBN2;FBN1
DNA methylation (GO:0006306)	1.0	ZFP57;BEND3
regulation of microtubule polymerization or depolymerization (GO:0031110)	1.0	MAP1S;CAMSAP2
positive regulation of carbohydrate metabolic process (GO:0045913)	1.0	PFKFB3;ENTPD5
establishment of epithelial cell polarity (GO:0090162)	1.0	SH3BP1;SIPA1L3
glyceraldehyde-3-phosphate metabolic process (GO:0019682)	1.0	RPIA;ALDH1A1
cell-substrate adherens junction assembly (GO:0007045)	1.0	ACTN1;ARHGEF7
regulation of dendrite extension (GO:1903859)	1.0	UNC13A;SMURF1
regulation of smooth muscle cell migration (GO:0014910)	1.0	IGFBP5;PDGFA
response to organophosphorus (GO:0046683)	1.0	CITED1;VGF
positive regulation of morphogenesis of an epithelium (GO:1905332)	1.0	LIF;SOX9
focal adhesion assembly (GO:0048041)	1.0	ACTN1;ARHGEF7
negative regulation of calcium-mediated signaling (GO:0050849)	1.0	PRNP;GSTO1
receptor localization to synapse (GO:0097120)	1.0	KIF5A;CACNG4
iron-sulfur cluster assembly (GO:0016226)	1.0	NUBPL;HSCB
neuron development (GO:0048666)	1.0	GPM6A;BTG2;WHRN;ETV1;FRY;HS6ST1;CCSAP;POU4F1;SKI;GPRIN1;MICALL1;MICALL2;NCDN;GPM6B
negative regulation of cell proliferation (GO:0008285)	1.0	BTG2;CDKN1A;PINX1;CHD5;ADARB1;TOB1;FAM129B;ING5;MNT;MYC;GPER1;LMNA;PDPN;NUP62;CYP1B1;HMOX1;SOX9;TFAP2A;KLF10;CD164;TGFB1;IGFBP5;TGFB3;WNT5A;HMGA1;FUZ;AXIN2;GTPBP4;ST18;PARP10;PER2;SKI;ADGRB1;FRK;HSPA1A
regulation of mitotic cell cycle (GO:0007346)	1.0	MAP2K3;BTG2;TGFB1;SMAD3;DUSP3;NEK6;DYNLT3;MINK1;STK10;STK24;NUP62;PIM1;PIM3;SIK1;MAP3K14;MAP9
positive regulation of growth (GO:0045927)	1.0	LEF1;BCL2;ADAM10;EXOSC2;SLC25A33;EGFR;ZPR1
regulation of cell communication (GO:0010646)	1.0	SOCS2;PTPN1;CAMK2D;NUP62;LRP8;YWHAG;BIRC2
regulation of organelle organization (GO:0033043)	1.0	SYDE1;DIAPH1;TBC1D1;TBC1D9;TBC1D2B;PREB;EZR;TBC1D10A;CAMSAP2;MTM1;TBC1D16
receptor internalization (GO:0031623)	1.0	CEACAM1;CALCRL;ARRB1;DNM1;CACNG4
vacuolar transport (GO:0007034)	1.0	NPC1;TMEM50A;TMEM106B
cortical cytoskeleton organization (GO:0030865)	1.0	RHOJ;RHOU;EZR
positive regulation of myeloid cell differentiation (GO:0045639)	1.0	MBD4;RAB7B;HSPA1A
regulation of keratinocyte differentiation (GO:0045616)	1.0	ERRFI1;MBD4;ZFP36L1
negative regulation of epithelial cell apoptotic process (GO:1904036)	1.0	TEK;GAS6;SCG2
amino acid transmembrane transport (GO:0003333)	1.0	SLC7A5;SLC38A1;SLC38A3
regulation of myoblast differentiation (GO:0045661)	1.0	TGFB1;SOX9;ZFP36L1
regulation of macrophage derived foam cell differentiation (GO:0010743)	1.0	NFKBIA;CSF1;PPARA
lung development (GO:0030324)	1.0	ERRFI1;PDPN;CCDC40
determination of bilateral symmetry (GO:0009855)	1.0	MKKS;CITED2;AXIN1
positive regulation of cell cycle (GO:0045787)	1.0	TGM1;DUSP3;CCND1;CITED2;GPER1;RARA;FZD9;SETMAR
positive regulation of leukocyte chemotaxis (GO:0002690)	1.0	CSF1;WNT5A;ADAM10;GAS6;THBS1;PGF
positive regulation of cellular amide metabolic process (GO:0034250)	1.0	SMPD3;PLK3;CHRNA7;FAM129A;CLU;THBS1
nucleotide-excision repair, DNA incision (GO:0033683)	1.0	PAPD7;ERCC1;FAN1;DDB2
negative regulation of epidermal growth factor receptor signaling pathway (GO:0042059)	1.0	ERRFI1;ARHGEF7;EGFR;SOCS5
sterol biosynthetic process (GO:0016126)	1.0	EBP;ARV1;APOE;HSD17B7
peptidyl-proline modification (GO:0018208)	1.0	FKBP14;FKBP7;FKBP5;PPIL6
regulation of release of cytochrome c from mitochondria (GO:0090199)	1.0	HRK;GPER1;BMF;CLU
negative regulation of catabolic process (GO:0009895)	1.0	MAD2L2;ADGRB1;PPARA;EGFR
regulation of intracellular transport (GO:0032386)	1.0	PTPN1;INPP5F;WWC1;HAP1
regulation of viral transcription (GO:0046782)	1.0	IFITM3;CTDP1;MID2;POLR2L
JAK-STAT cascade (GO:0007259)	1.0	SOCS2;PTPN1;CLCF1;NMI
lysosomal transport (GO:0007041)	1.0	NPC1;SNX16;SORT1;KIF13A;TMEM106B;RAB7B;MTM1
negative regulation of cysteine-type endopeptidase activity (GO:2000117)	1.0	NGFR;ARL6IP1;LEF1;SFN;GAS6;THBS1;MT3
regulation of phosphatase activity (GO:0010921)	1.0	FARP1;CSRNP2;CSRNP3;LMTK3;RIMBP2;RRP1B;ELFN1
Rho protein signal transduction (GO:0007266)	1.0	NGFR;RHOJ;PDPN;RHOU;RND3;CTNNAL1;PHACTR4
regulation of epithelial cell proliferation (GO:0050678)	1.0	TGFB1;NR4A3;MYC;TGFA;SOX9;EGFR;ZFP36L1
cell-cell junction organization (GO:0045216)	1.0	PARD6B;TGFB1;SMAD3;JUP;CDH20;TGFB3;CDH22
regulation of cellular response to stress (GO:0080135)	1.0	NUAK1;CAMK2D;HSPH1;NEK6;NUP62;CAMK2A;NPAS2;MCL1;ARNTL;HSPA1A
coenzyme metabolic process (GO:0006732)	1.0	THTPA;ACOT7;FASN;FPGS;THEM5
regulation of exocytosis (GO:0017157)	1.0	RAB3C;RAB15;HAP1;SEPT5;CPLX1
protein insertion into mitochondrial membrane (GO:0051204)	1.0	BMF
peptidyl-cysteine modification (GO:0018198)	1.0	CHCHD4
biomineral tissue development (GO:0031214)	1.0	FAM20C
lipoprotein transport (GO:0042953)	1.0	UNC119B
aminoglycoside antibiotic metabolic process (GO:0030647)	1.0	CBR4
regulation of fibroblast apoptotic process (GO:2000269)	1.0	GAS6
positive regulation of mitochondrial calcium ion concentration (GO:0051561)	1.0	BCAP31
neurotransmitter receptor diffusion trapping (GO:0099628)	1.0	CACNG4
cellular response to forskolin (GO:1904322)	1.0	ADCY5
negative regulation of protein homooligomerization (GO:0032463)	1.0	CLU
response to magnesium ion (GO:0032026)	1.0	THBS1
phenol-containing compound biosynthetic process (GO:0046189)	1.0	CITED1
galactose catabolic process (GO:0019388)	1.0	PGM1
negative regulation of toll-like receptor 4 signaling pathway (GO:0034144)	1.0	RAB7B
negative regulation of lipase activity (GO:0060192)	1.0	SORT1
positive regulation of interleukin-8 biosynthetic process (GO:0045416)	1.0	TLR4
organophosphate catabolic process (GO:0046434)	1.0	NUDT15
intestinal cholesterol absorption (GO:0030299)	1.0	LDLR
cardiolipin biosynthetic process (GO:0032049)	1.0	PGS1
negative regulation of activated T cell proliferation (GO:0046007)	1.0	PRNP
microvillus assembly (GO:0030033)	1.0	EZR
negative regulation of protein complex disassembly (GO:0043242)	1.0	UBQLN4
regulation of ATP biosynthetic process (GO:2001169)	1.0	PPARGC1A
phagolysosome assembly (GO:0001845)	1.0	RAB7B
cellular response to UV-B (GO:0071493)	1.0	CDKN1A
response to forskolin (GO:1904321)	1.0	ADCY5
plasma membrane to endosome transport (GO:0048227)	1.0	SORT1
desensitization of G-protein coupled receptor protein signaling pathway (GO:0002029)	1.0	ARRB1
positive regulation of ryanodine-sensitive calcium-release channel activity (GO:0060316)	1.0	GSTO1
bundle of His cell to Purkinje myocyte communication (GO:0086069)	1.0	JUP
T-helper cell lineage commitment (GO:0002295)	1.0	ZFPM1
nodal signaling pathway (GO:0038092)	1.0	SMAD3
positive regulation of catenin import into nucleus (GO:0035413)	1.0	EGFR
peptidyl-lysine hydroxylation (GO:0017185)	1.0	PLOD3
negative regulation of calcium ion transmembrane transport (GO:1903170)	1.0	CBARP
regulation of positive chemotaxis (GO:0050926)	1.0	ANGPT2
TORC1 signaling (GO:0038202)	1.0	LARP1
dimeric G-protein coupled receptor signaling pathway (GO:0038042)	1.0	CALCRL
regulation of store-operated calcium entry (GO:2001256)	1.0	CASQ1
genetic imprinting (GO:0071514)	1.0	ZFP57
lung epithelium development (GO:0060428)	1.0	ERRFI1
negative regulation of hippo signaling (GO:0035331)	1.0	WWC1
ketone biosynthetic process (GO:0042181)	1.0	CACNA1H
angiogenesis involved in wound healing (GO:0060055)	1.0	PRCP
diol biosynthetic process (GO:0034312)	1.0	ASAH2
regulation of type B pancreatic cell development (GO:2000074)	1.0	ARNTL
[truncated: 1,847 more rows]
