# Supplementary material for: Dissecting the Effect of a 3D Microscaffold on the Transcriptome of Neural Stem Cells with Computational Approaches: A Focus on Mechanotransduction
Source: Int J Mol Sci. 2020 Sep 15;21(18):6775. doi: 10.3390/ijms21186775 (PMC7555048; doi:10.3390/ijms21186775)
Supplement: Supplementary file 1 [file ijms-21-06775-s001.zip › Rey et al suppl files/SupplementaryTable8-GOBiological_Float.xlsx]

## Sheet: Foglio1
Term	Adjusted P-value	Genes
cellular iron ion homeostasis (GO:0006879)	1.0	SCARA5;CP
iron ion homeostasis (GO:0055072)	1.0	SCARA5;CP
type B pancreatic cell development (GO:0003323)	1.0	CDK6
regulation of biosynthetic process (GO:0009889)	1.0	THRSP
astrocyte differentiation (GO:0048708)	1.0	CDK6
glandular epithelial cell development (GO:0002068)	1.0	CDK6
phagosome-lysosome fusion (GO:0090385)	1.0	SYT7
cellular transition metal ion homeostasis (GO:0046916)	1.0	SCARA5;CP
axon development (GO:0061564)	1.0	ADGRB1;S100B
skeletal muscle myosin thick filament assembly (GO:0030241)	1.0	MYH11
excitatory chemical synaptic transmission (GO:0098976)	1.0	GRIN2A
elastic fiber assembly (GO:0048251)	1.0	MYH11
lens fiber cell differentiation (GO:0070306)	1.0	MAF
negative regulation of glycoprotein biosynthetic process (GO:0010561)	1.0	BACE2
negative regulation of cyclin-dependent protein serine/threonine kinase activity involved in G1/S transition of mitotic cell cycle (GO:0031658)	1.0	CDK6
cell morphogenesis involved in neuron differentiation (GO:0048667)	1.0	ADGRB1;S100B
positive regulation of chemokine secretion (GO:0090197)	1.0	IL33
regulation of chemokine secretion (GO:0090196)	1.0	IL33
phagolysosome assembly (GO:0001845)	1.0	SYT7
polyol biosynthetic process (GO:0046173)	1.0	IP6K3
type B pancreatic cell differentiation (GO:0003309)	1.0	CDK6
regulation of amyloid precursor protein biosynthetic process (GO:0042984)	1.0	BACE2
engulfment of apoptotic cell (GO:0043652)	1.0	ADGRB1
thyroid gland development (GO:0030878)	1.0	THRB
intracellular cholesterol transport (GO:0032367)	1.0	SYT7
astrocyte development (GO:0014002)	1.0	CDK6
calcium ion regulated exocytosis (GO:0017156)	1.0	SYT7
carnitine shuttle (GO:0006853)	1.0	THRSP
negative regulation of cellular senescence (GO:2000773)	1.0	CDK6
fatty acid transmembrane transport (GO:1902001)	1.0	THRSP
positive regulation of myoblast fusion (GO:1901741)	1.0	ADGRB1
epithelial cell-cell adhesion (GO:0090136)	1.0	SERPINB8
iron ion transport (GO:0006826)	1.0	SCARA5
cellular glucan metabolic process (GO:0006073)	1.0	PYGM
regulation of myoblast fusion (GO:1901739)	1.0	ADGRB1
activation of cysteine-type endopeptidase activity (GO:0097202)	1.0	GRIN2A
cardiac muscle fiber development (GO:0048739)	1.0	MYH11
regulation of bone remodeling (GO:0046850)	1.0	SYT7
skeletal myofibril assembly (GO:0014866)	1.0	MYH11
synaptic vesicle cycle (GO:0099504)	1.0	SYT7
striated muscle myosin thick filament assembly (GO:0071688)	1.0	MYH11
phagocytosis (GO:0006909)	1.0	ADGRB1;SYT7
negative regulation of hemopoiesis (GO:1903707)	1.0	CDK6
gliogenesis (GO:0042063)	1.0	CDK6
amyloid-beta metabolic process (GO:0050435)	1.0	BACE2
smooth muscle contraction (GO:0006939)	1.0	MYH11
regulation of cyclin-dependent protein serine/threonine kinase activity involved in G1/S transition of mitotic cell cycle (GO:0031657)	1.0	CDK6
response to ethanol (GO:0045471)	1.0	GRIN2A
regulation of monocyte differentiation (GO:0045655)	1.0	CDK6
muscle contraction (GO:0006936)	1.0	CALD1;MYH11
positive regulation of syncytium formation by plasma membrane fusion (GO:0060143)	1.0	ADGRB1
NAD biosynthesis via nicotinamide riboside salvage pathway (GO:0034356)	1.0	NNMT
intracellular lipid transport (GO:0032365)	1.0	THRSP
negative regulation of cell aging (GO:0090344)	1.0	CDK6
extracellular matrix assembly (GO:0085029)	1.0	MYH11
positive regulation of myotube differentiation (GO:0010831)	1.0	ADGRB1
regulation of reactive oxygen species biosynthetic process (GO:1903426)	1.0	ADGRB1
positive regulation of leukocyte activation (GO:0002696)	1.0	IL33
regulation of tissue remodeling (GO:0034103)	1.0	SYT7
positive regulation of macrophage activation (GO:0043032)	1.0	IL33
synaptic vesicle transport (GO:0048489)	1.0	SYT7
glucan catabolic process (GO:0009251)	1.0	PYGM
membrane protein ectodomain proteolysis (GO:0006509)	1.0	BACE2
glycogen catabolic process (GO:0005980)	1.0	PYGM
cellular polysaccharide catabolic process (GO:0044247)	1.0	PYGM
calcium ion transport into cytosol (GO:0060402)	1.0	GRIN2A
excitatory postsynaptic potential (GO:0060079)	1.0	GRIN2A
neuron projection morphogenesis (GO:0048812)	1.0	ADGRB1;S100B
glial cell development (GO:0021782)	1.0	CDK6
energy reserve metabolic process (GO:0006112)	1.0	PYGM
regulation of macrophage activation (GO:0043030)	1.0	IL33
long-term synaptic potentiation (GO:0060291)	1.0	GRIN2A
peripheral nervous system development (GO:0007422)	1.0	ADGRB1
positive regulation of biosynthetic process (GO:0009891)	1.0	ADGRB1
NAD biosynthetic process (GO:0009435)	1.0	NNMT
negative regulation of myeloid cell differentiation (GO:0045638)	1.0	CDK6
protein homotrimerization (GO:0070207)	1.0	SCARA5
negative regulation of cyclin-dependent protein serine/threonine kinase activity (GO:0045736)	1.0	CDK6
regulation of cellular senescence (GO:2000772)	1.0	CDK6
long-chain fatty acid transport (GO:0015909)	1.0	THRSP
response to alcohol (GO:0097305)	1.0	GRIN2A
endocrine system development (GO:0035270)	1.0	THRB
apoptotic cell clearance (GO:0043277)	1.0	ADGRB1
negative regulation of myeloid leukocyte differentiation (GO:0002762)	1.0	CDK6
muscle fiber development (GO:0048747)	1.0	MYH11
negative regulation of osteoblast differentiation (GO:0045668)	1.0	CDK6
cardiac muscle cell development (GO:0055013)	1.0	MYH11
regulation of lipid biosynthetic process (GO:0046890)	1.0	THRSP
positive regulation of fibroblast proliferation (GO:0048146)	1.0	CDK6
synaptic vesicle recycling (GO:0036465)	1.0	SYT7
positive regulation of reactive oxygen species biosynthetic process (GO:1903428)	1.0	ADGRB1
protein trimerization (GO:0070206)	1.0	SCARA5
mitochondrial transmembrane transport (GO:1990542)	1.0	THRSP
regulation of erythrocyte differentiation (GO:0045646)	1.0	CDK6
positive regulation of cell-matrix adhesion (GO:0001954)	1.0	CDK6
glycogen metabolic process (GO:0005977)	1.0	PYGM
regulation of postsynaptic membrane potential (GO:0060078)	1.0	GRIN2A
chemical synaptic transmission, postsynaptic (GO:0099565)	1.0	GRIN2A
central nervous system development (GO:0007417)	1.0	GRIN2A;S100B
positive regulation of chemokine production (GO:0032722)	1.0	IL33
negative regulation of endothelial cell migration (GO:0010596)	1.0	ADGRB1
macromolecule catabolic process (GO:0009057)	1.0	BACE2
axonogenesis (GO:0007409)	1.0	ADGRB1;S100B
membrane protein proteolysis (GO:0033619)	1.0	BACE2
negative regulation of epithelial cell migration (GO:0010633)	1.0	ADGRB1
organophosphate biosynthetic process (GO:0090407)	1.0	IP6K3
calcium ion transmembrane import into cytosol (GO:0097553)	1.0	GRIN2A
glutamate receptor signaling pathway (GO:0007215)	1.0	GRIN2A
zymogen activation (GO:0031638)	1.0	GRIN2A
plasma membrane organization (GO:0007009)	1.0	SYT7
regulation of regulated secretory pathway (GO:1903305)	1.0	SYT7
positive regulation of reactive oxygen species metabolic process (GO:2000379)	1.0	ADGRB1
negative regulation of protein catabolic process (GO:0042177)	1.0	ADGRB1
negative regulation of catabolic process (GO:0009895)	1.0	ADGRB1
regulation of phagocytosis (GO:0050764)	1.0	SYT7
negative regulation of protein metabolic process (GO:0051248)	1.0	ADGRB1
negative regulation of ossification (GO:0030279)	1.0	CDK6
regulation of fibroblast proliferation (GO:0048145)	1.0	CDK6
regulation of cellular component movement (GO:0051270)	1.0	CDK6
negative regulation of protein modification by small protein conjugation or removal (GO:1903321)	1.0	ADGRB1
endocytosis (GO:0006897)	1.0	SCARA5;SYT7
inositol phosphate metabolic process (GO:0043647)	1.0	IP6K3
polyol metabolic process (GO:0019751)	1.0	IP6K3
neurogenesis (GO:0022008)	1.0	CDK6
negative regulation of protein ubiquitination (GO:0031397)	1.0	ADGRB1
wound healing (GO:0042060)	1.0	SYT7
positive regulation of cell-substrate adhesion (GO:0010811)	1.0	CDK6
regulation of cell-matrix adhesion (GO:0001952)	1.0	CDK6
regulation of calcium ion-dependent exocytosis (GO:0017158)	1.0	SYT7
positive regulation of cysteine-type endopeptidase activity (GO:2001056)	1.0	GRIN2A
organonitrogen compound catabolic process (GO:1901565)	1.0	BACE2
negative regulation of peptidase activity (GO:0010466)	1.0	SERPINB8
glycerophospholipid metabolic process (GO:0006650)	1.0	IP6K3
cellular response to type I interferon (GO:0071357)	1.0	IFI35
negative regulation of blood vessel morphogenesis (GO:2000181)	1.0	ADGRB1
type I interferon signaling pathway (GO:0060337)	1.0	IFI35
regulation of myeloid cell differentiation (GO:0045637)	1.0	CDK6
negative regulation of epithelial cell proliferation (GO:0050680)	1.0	CDK6
positive regulation of synaptic transmission (GO:0050806)	1.0	GRIN2A
regulation of endopeptidase activity (GO:0052548)	1.0	SERPINB8
negative regulation of angiogenesis (GO:0016525)	1.0	ADGRB1
regulation of endothelial cell migration (GO:0010594)	1.0	ADGRB1
regulation of osteoblast differentiation (GO:0045667)	1.0	CDK6
regulation of endocytosis (GO:0030100)	1.0	SYT7
negative regulation of developmental process (GO:0051093)	1.0	CDK6
organelle membrane fusion (GO:0090174)	1.0	SYT7
defense response to Gram-negative bacterium (GO:0050829)	1.0	ADGRB1
regulation of epithelial cell proliferation (GO:0050678)	1.0	CDK6
negative regulation of cell cycle (GO:0045786)	1.0	CDK6
positive regulation of inflammatory response (GO:0050729)	1.0	IL33
positive regulation of cytokine secretion (GO:0050715)	1.0	IL33
regulation of peptide hormone secretion (GO:0090276)	1.0	SYT7
positive regulation of defense response (GO:0031349)	1.0	IL33
C-terminal protein lipidation (GO:0006501)	1.0	OTOA
gland development (GO:0048732)	1.0	THRB
nucleic acid-templated transcription (GO:0097659)	1.0	THRB
transcription, DNA-templated (GO:0006351)	1.0	THRB;MAF
protein catabolic process (GO:0030163)	1.0	BACE2
C-terminal protein amino acid modification (GO:0018410)	1.0	OTOA
negative regulation of cell proliferation (GO:0008285)	1.0	CDK6;ADGRB1
negative regulation of endopeptidase activity (GO:0010951)	1.0	SERPINB8
regulation of cell cycle G2/M phase transition (GO:1902749)	1.0	CDK6
calcium ion transmembrane transport (GO:0070588)	1.0	GRIN2A
cell-matrix adhesion (GO:0007160)	1.0	OTOA
positive regulation of response to external stimulus (GO:0032103)	1.0	IL33
regulation of protein catabolic process (GO:0042176)	1.0	ADGRB1
phosphorylation (GO:0016310)	1.0	CDK6;IP6K3
cell cycle G1/S phase transition (GO:0044843)	1.0	CDK6
vesicle fusion (GO:0006906)	1.0	SYT7
epithelial cell differentiation (GO:0030855)	1.0	MAF
regulation of insulin secretion (GO:0050796)	1.0	SYT7
regulation of lipid metabolic process (GO:0019216)	1.0	THRSP
regulation of protein ubiquitination (GO:0031396)	1.0	ADGRB1
vesicle-mediated transport (GO:0016192)	1.0	SCARA5;SYT7
peptide metabolic process (GO:0006518)	1.0	BACE2
phagocytosis, engulfment (GO:0006911)	1.0	ADGRB1
G1/S transition of mitotic cell cycle (GO:0000082)	1.0	CDK6
regulation of protein secretion (GO:0050708)	1.0	SYT7
regulation of cytokine production (GO:0001817)	1.0	IL33
regulation of Wnt signaling pathway (GO:0030111)	1.0	WIF1
regulation of cell motility (GO:2000145)	1.0	CDK6
phosphatidylinositol metabolic process (GO:0046488)	1.0	IP6K3
cytosolic transport (GO:0016482)	1.0	SYT7
brain development (GO:0007420)	1.0	GRIN2A
regulation of cell differentiation (GO:0045595)	1.0	CDK6
nervous system development (GO:0007399)	1.0	ADGRB1;S100B
negative regulation of response to stimulus (GO:0048585)	1.0	CDK6
vesicle organization (GO:0016050)	1.0	SYT7
protein lipidation (GO:0006497)	1.0	OTOA
protein phosphorylation (GO:0006468)	1.0	CDK6;IP6K3
regulation of macromolecule metabolic process (GO:0060255)	1.0	CDK6
generation of neurons (GO:0048699)	1.0	CDK6
transcription from RNA polymerase II promoter (GO:0006366)	1.0	THRB;MAF
inorganic cation transmembrane transport (GO:0098662)	1.0	SCARA5
regulation of G2/M transition of mitotic cell cycle (GO:0010389)	1.0	CDK6
negative regulation of cell differentiation (GO:0045596)	1.0	CDK6
negative regulation of cellular process (GO:0048523)	1.0	CDK6;ADGRB1
transcription initiation from RNA polymerase II promoter (GO:0006367)	1.0	THRB
positive regulation of I-kappaB kinase/NF-kappaB signaling (GO:0043123)	1.0	S100B
regulation of inflammatory response (GO:0050727)	1.0	IL33
cellular protein modification process (GO:0006464)	1.0	CDK6;CP;IP6K3
negative regulation of Wnt signaling pathway (GO:0030178)	1.0	WIF1
regulation of angiogenesis (GO:0045765)	1.0	ADGRB1
phosphate-containing compound metabolic process (GO:0006796)	1.0	IP6K3
regulation of mitotic cell cycle phase transition (GO:1901990)	1.0	CDK6
DNA-templated transcription, initiation (GO:0006352)	1.0	THRB
protein homooligomerization (GO:0051260)	1.0	SCARA5
positive regulation of multicellular organismal process (GO:0051240)	1.0	IL33
regulation of I-kappaB kinase/NF-kappaB signaling (GO:0043122)	1.0	S100B
cytokine-mediated signaling pathway (GO:0019221)	1.0	IL33;IFI35
regulation of cell cycle (GO:0051726)	1.0	CDK6
ion transmembrane transport (GO:0034220)	1.0	UNC80
positive regulation of cytokine production (GO:0001819)	1.0	IL33
mitotic cell cycle phase transition (GO:0044772)	1.0	CDK6
anterograde trans-synaptic signaling (GO:0098916)	1.0	GRIN2A
defense response to bacterium (GO:0042742)	1.0	ADGRB1
protein deubiquitination (GO:0016579)	1.0	IL33
protein modification by small protein removal (GO:0070646)	1.0	IL33
regulation of cell proliferation (GO:0042127)	1.0	CDK6;ADGRB1
MAPK cascade (GO:0000165)	1.0	GRIN2A
negative regulation of signal transduction (GO:0009968)	1.0	WIF1
ion transport (GO:0006811)	1.0	UNC80
chemical synaptic transmission (GO:0007268)	1.0	GRIN2A
proteolysis (GO:0006508)	1.0	BACE2
positive regulation of transcription from RNA polymerase II promoter (GO:0045944)	1.0	IL33;THRB
post-translational protein modification (GO:0043687)	1.0	CP
cellular macromolecule biosynthetic process (GO:0034645)	1.0	THRB
transmembrane transport (GO:0055085)	1.0	UNC80
regulation of transcription from RNA polymerase II promoter (GO:0006357)	1.0	IL33;THRB;NUPR1
gene expression (GO:0010467)	1.0	THRB
positive regulation of cell proliferation (GO:0008284)	1.0	CDK6
positive regulation of intracellular signal transduction (GO:1902533)	1.0	S100B
cellular protein metabolic process (GO:0044267)	1.0	CP
positive regulation of transcription, DNA-templated (GO:0045893)	1.0	IL33;THRB
regulation of gene expression (GO:0010468)	1.0	CDK6
regulation of transcription, DNA-templated (GO:0006355)	1.0	NUPR1
