# Supplementary material for: Dissecting the Effect of a 3D Microscaffold on the Transcriptome of Neural Stem Cells with Computational Approaches: A Focus on Mechanotransduction
Source: Int J Mol Sci. 2020 Sep 15;21(18):6775. doi: 10.3390/ijms21186775 (PMC7555048; doi:10.3390/ijms21186775)
Supplement: Supplementary file 1 [file ijms-21-06775-s001.zip › Rey et al suppl files/SupplementaryTable3-KEGG.xlsx]

## Sheet: KEGG_2019_Mouse_table
Term	Adjusted P-value	Genes
Lysosome	0.0047866479795084845	ASAH1;IDUA;HEXB;HEXA;CLTB;TCIRG1;LIPA;CTSO;GGA3;NAGLU;LAMP2;PSAP;SLC17A5;AGA;CTSA;ARSA;CD164;MANBA;SORT1;CTNS;NAGA;AP3B2;SUMF1;NPC1;GLB1;TPP1;CD68;LGMN
Rap1 signaling pathway	0.015338098436592042	DOCK4;CSF1;ITGA2B;PDGFA;PIK3CB;SIPA1L2;SIPA1L3;FGF2;EFNA4;THBS1;EGFR;ADCY5;PARD6B;RASSF5;RALGDS;VASP;FARP2;MAP2K3;MAGI1;NGFR;ANGPT2;PGF;GRIN1;FGF17;GNAO1;MRAS;KITL;ADORA2B;KIT;RAPGEF1;KRAS;TEK;MET;SIPA1;BCAR1;EPHA2;RAPGEF4;FGFR1
Colorectal cancer	0.02273612537081639	CDKN1A;TCF7L1;TGFB1;SMAD3;GADD45B;TGFB3;LEF1;TCF7;AXIN1;TGFA;PIK3CB;AXIN2;EGFR;DDB2;GADD45G;CCND1;MYC;BCL2;KRAS;RALGDS
Thyroid cancer	0.032225666067487425	CDKN1A;TCF7L1;CCND1;GADD45B;MYC;TCF7;LEF1;CCDC6;KRAS;GADD45G;DDB2
Hepatocellular carcinoma	0.033690631101342176	CDKN1A;SHC3;TCF7;LEF1;MGST1;TGFA;GSTT1;PIK3CB;EGFR;CCND1;MYC;DPF1;HMOX1;NQO1;TCF7L1;TGFB1;SMAD3;FZD2;GADD45B;TXNRD3;TGFB3;GSTO1;WNT5A;FZD9;AXIN1;AXIN2;GADD45G;DDB2;GSTA4;KRAS;MET
Focal adhesion	0.03736665410088955	TNXB;SHC3;ITGA2B;PXN;PDGFA;LAMC2;PIK3CB;THBS2;THBS1;EGFR;MYLK3;MYLK;CCND1;TNR;ITGB8;VASP;ITGA4;LAMB2;ACTN1;ACTN4;PGF;VAV2;DIAPH1;RAPGEF1;ZYX;BCL2;COL9A3;ITGA6;COL9A2;ITGA5;MET;BIRC2;BCAR1;ITGA9
Arrhythmogenic right ventricular cardiomyopathy (ARVC)	0.04016975606466883	TCF7L1;ITGA4;JUP;ITGA2B;LEF1;TCF7;CACNA2D3;CACNA1D;CACNA2D4;LMNA;ITGB8;ITGA6;DMD;ITGA5;CACNG4;ITGA9
Gastric cancer	0.042536318614013316	CDKN1A;SHC3;TCF7;LEF1;PIK3CB;FGF2;EGFR;CCND1;MYC;TCF7L1;TGFB1;SMAD3;FZD2;GADD45B;JUP;TGFB3;WNT5A;FZD9;AXIN1;AXIN2;GADD45G;DDB2;FGF17;BCL2;RARB;KRAS;MET
Endometrial cancer	0.04382464561495703	CDKN1A;TCF7L1;GADD45B;LEF1;TCF7;AXIN1;PIK3CB;AXIN2;EGFR;DDB2;GADD45G;CCND1;MYC;KRAS
PI3K-Akt signaling pathway	0.08251619194097755	CDKN1A;CSF1;ITGA2B;PPP2R2A;LAMC2;PIK3CB;FGF2;PIK3CG;CCND1;MYC;TNR;ITGB8;YWHAG;MAGI1;ITGA4;PGF;KIT;MTCP1;SGK3;ITGA6;ITGA5;SGK1;TLR4;MET;EPHA2;ATF4;ITGA9;PHLPP2;TNXB;IL4RA;PDGFA;TGFA;IL6RA;THBS2;EFNA4;THBS1;RELA;EGFR;MCL1;NGFR;ANGPT2;LAMB2;FGF17;PPP2R2C;KITL;BCL2;COL9A3;KRAS;COL9A2;TEK;FGFR1
p53 signaling pathway	0.08604888885214661	STEAP3;CDKN1A;GADD45B;THBS1;DDB2;GADD45G;CCND1;AIFM2;SESN1;CCNG2;SESN2;ADGRB1;CCNG1;BCL2;SFN
Small cell lung cancer	0.16696750856946865	CDKN1A;GADD45B;LAMB2;ITGA2B;LAMC2;PIK3CB;RELA;DDB2;GADD45G;NFKBIA;CCND1;TRAF3;MYC;BCL2;RARB;ITGA6;BIRC2
Transcriptional misregulation in cancer	0.22943114301139717	CDKN1A;CEBPB;DOT1L;PDGFA;MLLT1;FOXO1;AFF1;RELA;MYC;UTY;NGFR;GADD45B;BCL11B;JUP;HMGA2;ETV1;RUNX2;GADD45G;ETV6;DDB2;PER2;NR4A3;BCL6;REL;RARA;NUPR1;MET
Toxoplasmosis	0.23103624334572787	MAP2K3;TGFB1;TGFB3;LAMB2;LY96;LAMC2;PIK3CG;RELA;NFKBIA;GNAO1;SOCS1;IGTP;BCL2;ITGA6;TLR4;LDLR;BIRC2;HSPA1A
Basal cell carcinoma	0.2360228251464401	CDKN1A;TCF7L1;FZD2;GADD45B;WNT5A;LEF1;TCF7;AXIN1;FZD9;AXIN2;DDB2;GADD45G
Breast cancer	0.23699185671800896	JAG2;CDKN1A;TCF7L1;SHC3;FZD2;GADD45B;WNT5A;TCF7;LEF1;FZD9;AXIN1;PIK3CB;AXIN2;FGF2;EGFR;GADD45G;DDB2;FGF17;CCND1;MYC;KIT;KRAS;FGFR1
Melanoma	0.2370558855464112	CDKN1A;GADD45B;PDGFA;PIK3CB;FGF2;EGFR;DDB2;GADD45G;FGF17;CCND1;KRAS;MET;FGFR1
Hypertrophic cardiomyopathy (HCM)	0.23749959068051432	PRKAB2;TGFB1;ITGA4;TGFB3;ITGA2B;CACNA2D3;CACNA1D;CACNA2D4;LMNA;ITGB8;ITGA6;DMD;ITGA5;CACNG4;ITGA9
Herpes simplex virus 1 infection	0.23884063127682123	ZFP568;ZFP964;ZFP248;GM5141;ZFP961;PIK3CB;ZFP729B;ZFP119B;ZFP808;A430033K04RIK;ZFP30;ZFP874B;ZFP874A;ZFP641;ZFP442;B2M;ZFP458;ZFP777;ZFP975;ZFP455;ZFP935;DDX58;TAP1;ZFP938;ZFP937;ZFP85;ZFP40;TRAF3;ITGA5;BIRC2;TLR3;ZFP984;ZFP345;ZFP825;ZFP944;ZFP60;ZFP947;RELA;ZFP57;ZFP182;ZFP54;ZFP97;ZFP953;ZFP677;ZFP994;ZFP950;2610008E11RIK;ZFP959;ZFP958;NFKBIA;BCL2;ZFP273;ZFP113;ZFP112;ZFP595;ZFP991
Pancreatic cancer	0.24038085411646812	CDKN1A;TGFB1;SMAD3;GADD45B;TGFB3;TGFA;PIK3CB;RELA;EGFR;DDB2;GADD45G;CCND1;KRAS;RALGDS
Adherens junction	0.24693321411084498	FARP2;PTPN1;TCF7L1;SMAD3;ACTN1;LEF1;TCF7;ACTN4;BAIAP2;EGFR;WASF1;MET;FGFR1
Acute myeloid leukemia	0.24870416292606937	TCF7L1;JUP;LEF1;TCF7;PIK3CB;RELA;PER2;CCND1;MYC;KIT;PIM1;RARA;KRAS
MAPK signaling pathway	0.2501808826985543	CSF1;PDGFA;TGFA;CACNA1D;ARRB1;FGF2;EFNA4;RELA;EGFR;CACNA1H;RELB;RPS6KA4;MYC;CACNG4;DUSP4;MAP2K3;NGFR;DUSP3;TGFB1;ANGPT2;GADD45B;IL1R1;TGFB3;CACNA2D3;CACNA2D4;MAPK8IP2;DUSP8;PGF;GADD45G;FGF17;MRAS;KITL;KIT;KRAS;TEK;MAP3K14;MET;EPHA2;ATF4;HSPA1A;FGFR1
Chronic myeloid leukemia	0.25237290427914594	CDKN1A;SHC3;TGFB1;SMAD3;GADD45B;TGFB3;PIK3CB;RELA;DDB2;GADD45G;NFKBIA;CCND1;MYC;KRAS
Inositol phosphate metabolism	0.25357821539825515	IPPK;PIK3CB;SYNJ2;PIK3CG;MTM1;ITPKC;INPP4B;INPP5A;INPP5F;ITPKA;PLCD4;PI4K2A;PLCD1
Glioma	0.2575509151247873	CDKN1A;CAMK2D;CAMK1D;SHC3;GADD45B;CAMK2A;TGFA;PDGFA;PIK3CB;EGFR;DDB2;GADD45G;CCND1;KRAS
Prostate cancer	0.2616578461962142	CDKN1A;TCF7L1;TCF7;LEF1;PDGFA;TGFA;PIK3CB;FOXO1;RELA;EGFR;NFKBIA;CCND1;BCL2;KRAS;ATF4;FGFR1
Dilated cardiomyopathy (DCM)	0.2638521503674807	TGFB1;ITGA4;TGFB3;ITGA2B;CACNA2D3;CACNA1D;CACNA2D4;ADCY5;LMNA;ITGB8;ITGA6;DMD;ITGA5;CACNG4;ITGA9
Regulation of actin cytoskeleton	0.26541875046601165	CYFIP2;ITGA2B;PXN;PDGFA;CXCR4;PIK3CB;FGF2;EGFR;MYLK3;MYLK;ITGB8;WASF1;GIT1;ITGA4;ACTN1;ACTN4;BAIAP2;VAV2;FGF17;DIAPH1;MRAS;SPATA13;ITGA6;KRAS;ITGA5;EZR;ARHGEF7;BCAR1;FGFR1;ITGA9
Other glycan degradation	0.2666553967146471	MANBA;GLB1;HEXB;HEXA;AGA
Ribosome biogenesis in eukaryotes	0.2681071612316758	NOP58;HEATR1;NAT10;IMP4;NMD3;PWP2;SPATA5;GNL2;GTPBP4;WDR43;GNL3;NOL6;FBL;NOB1;TCOF1;DKC1;GAR1;MDN1
Glycosylphosphatidylinositol (GPI)-anchor biosynthesis	0.27207295453909325	PIGC;PIGU;PGAP1;PIGP;PIGK;PIGG
ECM-receptor interaction	0.2758012703156662	TNXB;ITGA4;LAMB2;ITGA2B;LAMC2;THBS2;THBS1;TNR;ITGB8;ITGA6;COL9A3;ITGA5;COL9A2;ITGA9
Bladder cancer	0.3566565764290061	CDKN1A;CCND1;MYC;MMP2;KRAS;THBS1;EGFR;HBEGF
Bacterial invasion of epithelial cells	0.3844773099073585	MAD2L2;SEPT11;SHC3;PXN;CLTB;PIK3CB;ITGA5;WASF1;MET;DNM1;BCAR1;SEPT3
Other types of O-glycan biosynthesis	0.38710839122727037	LFNG;ST6GAL1;COLGALT2;PLOD3;GXYLT2
Hippo signaling pathway	0.3935257425440226	CRB1;TCF7L1;TGFB1;SMAD3;FZD2;TGFB3;WWC1;WNT5A;TCF7;LEF1;FZD9;AXIN1;PPP2R2A;AXIN2;SMAD7;PARD6B;LATS2;CCND1;PPP2R2C;MYC;YWHAG;BIRC2
FoxO signaling pathway	0.39387091451864426	PLK3;PRKAB2;CDKN1A;TGFB1;SMAD3;GADD45B;TGFB3;FOXG1;FOXO6;PIK3CB;FOXO1;EGFR;GADD45G;CCND1;BCL6;CCNG2;SGK3;KRAS;SGK1
Pathways in cancer	0.39736660783852673	CDKN1A;ITGA2B;LAMC2;PIK3CB;FGF2;EDNRA;CCND1;MYC;RASSF5;PIM1;GSTO1;PLEKHG5;MMP2;WNT5A;AXIN1;AXIN2;PGF;DDB2;TRAF3;KIT;RARA;RARB;ITGA6;MET;BIRC2;CAMK2D;TCF7;LEF1;CAMK2A;IL4RA;MGST1;PDGFA;TGFA;CXCR4;IL6RA;GSTT1;EGFR;FOXO1;RELA;ADCY5;HMOX1;RALGDS;JAG2;NQO1;TCF7L1;FZD2;TGFB1;SMAD3;JUP;TXNRD3;GADD45B;TGFB3;LAMB2;FZD9;GADD45G;FGF17;NFKBIA;GSTA4;KITL;CCDC6;BCL2;KRAS;FGFR1
Glycosaminoglycan degradation	0.39805521991914555	NAGLU;IDUA;GLB1;HEXB;HEXA
RNA polymerase	0.4018531034515042	POLR1A;POLR3D;POLR1B;POLR3E;POLR1E;POLR2L
Phosphatidylinositol signaling system	0.40201542952151786	DGKG;IPPK;SYNJ2;PIK3CB;MTM1;INPP4B;ITPKC;INPP5A;INPP5F;ITPKA;PLCD4;PI4K2A;IP6K3;PLCD1;DGKH
Cushing syndrome	0.4031239313865598	KMT2D;CDKN1A;CAMK2D;TCF7L1;FZD2;WNT5A;TCF7;LEF1;CAMK2A;FZD9;AXIN1;CACNA1D;AXIN2;CACNA1H;EGFR;ADCY5;CCND1;STAR;WDR5;LDLR;KCNK3;ATF4
Non-small cell lung cancer	0.40325971749274175	CDKN1A;CCND1;GADD45B;RASSF5;RARB;TGFA;KRAS;PIK3CB;EGFR;DDB2;GADD45G
Circadian rhythm	0.43024132751366057	PER2;PRKAB2;CRY1;RORB;NPAS2;ARNTL
Oxytocin signaling pathway	0.4423096351693487	PRKAB2;CDKN1A;CAMK2D;CAMK1D;KCNJ9;CAMK2A;KCNJ14;CACNA2D3;NFATC2;CACNA1D;CACNA2D4;MYLK3;PIK3CG;EGFR;MYLK;ADCY5;GNAO1;RCAN1;CCND1;KRAS;CACNG4
Insulin signaling pathway	0.49720239339884725	PTPN1;PRKAB2;SHC3;PYGM;PIK3CB;ACACB;FOXO1;GCK;SOCS2;PPP1R3F;SOCS1;PPP1R3C;PRKAR1B;PPP1R3E;FASN;RAPGEF1;KRAS;PPARGC1A;SH2B2
Galactose metabolism	0.5232041811819711	UGP2;GLB1;PGM1;GANC;GCK;PFKP
Central carbon metabolism in cancer	0.5327561568020974	SLC7A5;MYC;KIT;KRAS;PIK3CB;MET;EGFR;GCK;PFKP;FGFR1
Wnt signaling pathway	0.5569058410386799	RNF43;CAMK2D;TCF7L1;SMAD3;FZD2;WNT5A;TCF7;LEF1;CAMK2A;FZD9;AXIN1;NFATC2;AXIN2;NKD2;FOSL1;CCND1;WIF1;MYC;GPC4;LGR5;LGR4
ErbB signaling pathway	0.6355558440276715	CDKN1A;CAMK2D;SHC3;MYC;CAMK2A;TGFA;ABL2;KRAS;PIK3CB;EGFR;NCK1;HBEGF
AGE-RAGE signaling pathway in diabetic complications	0.6358492992137507	TGFB1;SMAD3;TGFB3;MMP2;PIK3CB;FOXO1;RELA;DIAPH1;CCND1;PIM1;BCL2;KRAS;PLCD4;PLCD1
NF-kappa B signaling pathway	0.6495642033362246	GADD45B;IL1R1;DDX58;LY96;RELA;RELB;NFKBIA;TRAF3;BCL2;LBP;ERC1;MAP3K14;TLR4;BIRC2
Proteoglycans in cancer	0.6942452184358864	CDKN1A;CAMK2D;PXN;CAMK2A;PIK3CB;FGF2;THBS1;EGFR;CCND1;MYC;FZD2;TGFB1;MMP2;WNT5A;FZD9;ANK1;VAV2;MRAS;KRAS;ITGA5;EZR;TLR4;MET;HBEGF;FGFR1
Ras signaling pathway	0.7403879742473193	SHC3;CSF1;PDGFA;TGFA;PIK3CB;FGF2;EFNA4;RELA;EGFR;ETS2;RASSF5;ABL2;RALGDS;NGFR;ANGPT2;PGF;GRIN1;FGF17;MRAS;KITL;KIT;REL;KRAS;TEK;RIN1;MET;EPHA2;FGFR1
Glycosphingolipid biosynthesis	0.7544683154881773	FUT9;GLB1;HEXB;B3GALT2;HEXA;NAGA;A3GALT2
Leukocyte transendothelial migration	0.7581594955838801	VASP;ITGA4;ACTN1;MMP2;PXN;CXCR4;ACTN4;PIK3CB;VAV2;RASSF5;EZR;JAM2;BCAR1;SIPA1;RAPGEF4
Estrogen signaling pathway	0.7656018440596616	GABBR2;SHC3;KCNJ9;MMP2;TGFA;PIK3CB;EGFR;ADCY5;GNAO1;GPER1;BCL2;RARA;KRAS;FKBP5;ATF4;HBEGF;HSPA1A
Fatty acid biosynthesis	0.7677937687672569	ACSL1;FASN;ACACB
Melanogenesis	0.8412621596663544	CAMK2D;TCF7L1;FZD2;WNT5A;TCF7;LEF1;CAMK2A;FZD9;ADCY5;GNAO1;KITL;KIT;KRAS
Sphingolipid metabolism	0.8668748770236451	SMPD3;ARSA;ASAH1;ASAH2;SGMS1;GLB1;SGMS2
Insulin resistance	0.8673640318806164	PTPN1;PRKAB2;PYGM;PIK3CB;ACACB;FOXO1;RELA;NFKBIA;PPP1R3C;PPP1R3E;SLC27A6;PPARA;PPARGC1A;PPARGC1B
Ferroptosis	0.8901454946801632	PRNP;STEAP3;ACSL1;HMOX1;GCLM;CP
Cholesterol metabolism	0.903854022437585	STARD3;NPC1;STAR;SORT1;APOE;LIPA;LDLR
Hematopoietic cell lineage	0.908839059535756	IL11;CSF1;ITGA4;IL1R1;KITL;ITGA2B;KIT;IL4RA;ITGA6;IL6RA;ITGA5;IL11RA1
HIF-1 signaling pathway	0.9323821258723873	CDKN1A;CAMK2D;PFKFB3;ANGPT2;CAMK2A;IL6RA;PIK3CB;RELA;EGFR;BCL2;HMOX1;TEK;TLR4
Starch and sucrose metabolism	0.9343938217646366	UGP2;PYGM;PGM1;GANC;GCK
Lysine degradation	0.9361819763534531	KMT2D;COLGALT2;HYKK;DOT1L;SETD1A;PLOD3;PIPOX;SETMAR
Vitamin B6 metabolism	0.9381923680759652	PDXK;PHOSPHO2
Amoebiasis	0.963475163755347	TGFB1;IL1R1;TGFB3;LAMB2;ACTN1;LAMC2;ACTN4;PIK3CB;RELA;SERPINB1A;C8G;RAB7B;TLR4
Human papillomavirus infection	1.0	CDKN1A;TNXB;ITGA2B;TCF7;PXN;PPP2R2A;LAMC2;PIK3CB;TCIRG1;THBS2;THBS1;RELA;EGFR;FOXO1;LFNG;PARD6B;CCND1;TNR;ITGB8;BCAP31;MAGI1;TCF7L1;FZD2;ITGA4;LAMB2;WNT5A;FZD9;AXIN1;AXIN2;PPP2R2C;TRAF3;COL9A3;ITGA6;KRAS;MAML3;COL9A2;ITGA5;TLR3;ITGA9
Prolactin signaling pathway	1.0	SOCS2;SHC3;SOCS1;CCND1;KRAS;PIK3CB;RELA;GCK;SOCS5
TNF signaling pathway	1.0	MAP2K3;CEBPB;CSF1;LIF;PIK3CB;CX3CL1;RELA;RPS6KA4;NFKBIA;TRAF3;MAP3K14;BIRC2;ATF4
Nicotinate and nicotinamide metabolism	1.0	NNMT;NNT;NMNAT2;NADSYN1;NUDT12
Glutathione metabolism	1.0	GSTA4;GSTO1;NAT8F1;MGST1;GSTT1;OPLAH;GCLM;SRM
Steroid biosynthesis	1.0	EBP;HSD17B7;LIPA
Neurotrophin signaling pathway	1.0	NGFR;CAMK2D;SHC3;SORT1;CAMK2A;PIK3CB;RELA;NFKBIA;BCL2;RAPGEF1;KRAS;SH2B3;SH2B2;ATF4
Ubiquinone and other terpenoid-quinone biosynthesis	1.0	NQO1;GGCX
Cholinergic synapse	1.0	CAMK2D;CHRNA4;CHRNA7;CAMK2A;KCNJ14;CACNA1D;PIK3CB;PIK3CG;ADCY5;GNAO1;BCL2;KRAS;ATF4
Ovarian steroidogenesis	1.0	CYP2J6;STAR;CYP2J9;CYP1B1;HSD17B7;LDLR;ADCY5
Hepatitis B	1.0	MAP2K3;CDKN1A;TGFB1;SMAD3;TGFB3;DDX58;NFATC2;PIK3CB;RELA;DDB2;NFKBIA;TRAF3;MYC;BCL2;KRAS;TLR4;TLR3;ATF4
Insulin secretion	1.0	CAMK2D;PCLO;CAMK2A;CACNA1D;KCNN2;KCNN4;GCK;RAPGEF4;ATF4;ADCY5
JAK-STAT signaling pathway	1.0	IL11;CDKN1A;IL4RA;LIF;PDGFA;IL6RA;PIK3CB;EGFR;GFAP;SOCS2;SOCS1;CCND1;MYC;PIM1;BCL2;IL11RA1;MCL1;SOCS5
Renal cell carcinoma	1.0	CDKN1A;TGFB1;TGFB3;RAPGEF1;TGFA;KRAS;PIK3CB;MET
Amino sugar and nucleotide sugar metabolism	1.0	UGP2;GNPDA2;HEXB;HEXA;PGM1;GCK
Malaria	1.0	TGFB1;TGFB3;THBS2;TLR4;MET;THBS1
Phospholipase D signaling pathway	1.0	DGKG;SHC3;PDGFA;PIK3CB;PIK3CG;DNM1;EGFR;ADCY5;GRM4;MRAS;KITL;KIT;KRAS;RALGDS;DGKH;RAPGEF4
Calcium signaling pathway	1.0	CAMK2D;CAMK1D;CHRNA7;CAMK2A;CXCR4;CACNA1D;ADRA1B;MYLK3;CACNA1H;EGFR;MYLK;GRIN1;ITPKC;EDNRA;STIM2;ADORA2B;ITPKA;ORAI2;PLCD4;PLCD1
GnRH signaling pathway	1.0	MAP2K3;CAMK2D;MMP2;CAMK2A;CACNA1D;KRAS;EGFR;HBEGF;ATF4;ADCY5
Cytosolic DNA-sensing pathway	1.0	NFKBIA;DDX58;POLR3D;POLR3E;ADAR;RELA;POLR2L
Hepatitis C	1.0	CDKN1A;RSAD2;DDX58;PPP2R2A;PIK3CB;RELA;EGFR;NFKBIA;CCND1;PPP2R2C;TRAF3;MYC;KRAS;PPARA;LDLR;YWHAG;TLR3
Axon guidance	1.0	NTNG2;CAMK2D;SEMA3A;WNT5A;CAMK2A;LRRC4;NFATC2;CXCR4;SEMA3E;PIK3CB;EFNA4;PARD6B;KRAS;EPHB1;MET;EPHB4;NGEF;EPHA2;NCK1
Apoptosis	1.0	HRK;NGFR;GADD45B;PIK3CB;RELA;GADD45G;NFKBIA;CTSO;LMNA;BCL2;KRAS;MAP3K14;BIRC2;ATF4;MCL1
Glucagon signaling pathway	1.0	PRKAB2;CAMK2D;CAMK2A;SIK1;PYGM;PPARA;ACACB;PPARGC1A;FOXO1;GCK;ATF4
Longevity regulating pathway	1.0	PRKAB2;SESN1;SESN2;KRAS;PIK3CB;PPARGC1A;FOXO1;RELA;ATF4;ADCY5;HSPA1A
Neomycin, kanamycin and gentamicin biosynthesis	1.0	GCK
Intestinal immune network for IgA production	1.0	TGFB1;ITGA4;TNFSF13;CXCR4;MAP3K14
Mitophagy	1.0	MRAS;CITED2;TFEB;KRAS;RAB7B;RELA;ATF4
Cell cycle	1.0	CDKN1A;TGFB1;SMAD3;GADD45B;PRKDC;TGFB3;CDC14A;GADD45G;MAD2L2;CCND1;MYC;SFN;YWHAG
Cellular senescence	1.0	MAP2K3;CDKN1A;TGFB1;SMAD3;GADD45B;TGFB3;NFATC2;CACNA1D;PIK3CB;FOXO1;RELA;ZFP36L1;GADD45G;HIPK2;MRAS;CCND1;MYC;RASSF5;KRAS
Tight junction	1.0	MAGI1;VASP;PRKAB2;ACTN1;PPP2R2A;ARHGAP17;CACNA1D;ACTN4;YBX3;PARD6B;CCND1;PPP2R2C;MICALL2;MYH11;SYNPO;EZR;JAM2
Signaling pathways regulating pluripotency of stem cells	1.0	SMAD3;FZD2;PCGF2;WNT5A;FZD9;LIF;AXIN1;PAX6;PIK3CB;AXIN2;FGF2;MYC;KRAS;FGFR1
Caffeine metabolism	1.0	NAT2
Phosphonate and phosphinate metabolism	1.0	CHPT1
Metabolism of xenobiotics by cytochrome P450	1.0	ALDH1A3;GSTA4;GSTO1;EPHX1;MGST1;CYP1B1;GSTT1
Parathyroid hormone synthesis, secretion and action	1.0	CDKN1A;MMP17;BCL2;ARRB1;MEF2D;RUNX2;EGFR;ATF4;FGFR1;HBEGF;ADCY5
Adrenergic signaling in cardiomyocytes	1.0	CAMK2D;CAMK2A;CACNA2D3;PPP2R2A;CACNA1D;CACNA2D4;ADRA1B;PIK3CG;ADCY5;PPP1R1A;PPP2R2C;BCL2;CACNG4;ATF4;RAPGEF4
Osteoclast differentiation	1.0	TGFB1;CSF1;IL1R1;NFATC2;PIK3CB;RELA;FOSL2;RELB;FOSL1;NFKBIA;SOCS1;TEC;MAP3K14
Choline metabolism in cancer	1.0	DGKG;SLC44A1;PDGFA;CHPT1;KRAS;PIK3CB;WASF1;RALGDS;EGFR;DGKH
Circadian entrainment	1.0	GNAO1;PER2;CAMK2D;KCNJ9;CAMK2A;PRKG2;CACNA1D;CACNA1H;ADCY5;GRIN1
Type II diabetes mellitus	1.0	SOCS2;SOCS1;CACNA1D;PIK3CB;GCK
Relaxin signaling pathway	1.0	SHC3;TGFB1;SMAD3;MMP2;ARRB1;PIK3CB;RELA;EGFR;ADCY5;NFKBIA;GNAO1;KRAS;ATF4
Cortisol synthesis and secretion	1.0	STAR;CACNA1D;LDLR;CACNA1H;KCNK3;ATF4;ADCY5
Aldosterone-regulated sodium reabsorption	1.0	SFN;KRAS;PIK3CB;SGK1
Inflammatory bowel disease (IBD)	1.0	TGFB1;SMAD3;TGFB3;IL4RA;TLR4;RELA
Aldosterone synthesis and secretion	1.0	CAMK2D;CAMK1D;STAR;CAMK2A;CACNA1D;LDLR;CACNA1H;KCNK3;ATF4;ADCY5
Adipocytokine signaling pathway	1.0	NFKBIA;PRKAB2;ACSL1;PPARA;ACACB;PPARGC1A;RELA
Chagas disease (American trypanosomiasis)	1.0	NFKBIA;GNAO1;TGFB1;SMAD3;PPP2R2C;TGFB3;PPP2R2A;PIK3CB;TLR4;RELA
Sulfur relay system	1.0	CTU1
Chemical carcinogenesis	1.0	ALDH1A3;GSTA4;GSTO1;NAT2;CHRNA7;EPHX1;MGST1;CYP1B1;GSTT1
AMPK signaling pathway	1.0	TBC1D1;PRKAB2;PFKFB3;CCND1;PPP2R2C;FASN;PPP2R2A;PIK3CB;ACACB;PPARGC1A;FOXO1;PFKP
Rheumatoid arthritis	1.0	IL11;TGFB1;CSF1;TGFB3;TNFSF13;TCIRG1;TEK;TLR4
Amyotrophic lateral sclerosis (ALS)	1.0	MAP2K3;BCL2;NEFL;NEFM;GRIN1
Gap junction	1.0	TUBB6;TUBB2A;TUBB3;PRKG2;PDGFA;KRAS;EGFR;ADCY5
Pentose phosphate pathway	1.0	RPIA;PGM1;PFKP
beta-Alanine metabolism	1.0	ALDH1A3;GAD1;SRM
Hedgehog signaling pathway	1.0	CCND1;SMURF1;BCL2;ARRB1
Toll-like receptor signaling pathway	1.0	MAP2K3;NFKBIA;TRAF3;LY96;PIK3CB;LBP;TLR4;TLR3;RELA
Fluid shear stress and atherosclerosis	1.0	NQO1;IL1R1;GSTO1;MMP2;ITGA2B;MGST1;PDGFA;GSTT1;PIK3CB;RELA;GSTA4;BCL2;HMOX1
mTOR signaling pathway	1.0	FZD2;WNT5A;FZD9;PIK3CB;WDR24;SLC7A5;CLIP1;DEPTOR;SESN2;GRB10;KRAS;SGK1;LPIN1;FNIP2
Leishmaniasis	1.0	NFKBIA;TGFB1;ITGA4;TGFB3;TLR4;RELA
Long-term potentiation	1.0	CAMK2D;PPP1R1A;CAMK2A;KRAS;ATF4;GRIN1
T cell receptor signaling pathway	1.0	NFKBIA;TEC;NFATC2;KRAS;PIK3CB;MAP3K14;RELA;NCK1;VAV2
GABAergic synapse	1.0	GNAO1;GABBR2;SLC38A1;GAD1;CACNA1D;HAP1;SLC38A3;ADCY5
Pentose and glucuronate interconversions	1.0	UGP2;DCXR;SORD
Prion diseases	1.0	PRNP;C8G;HSPA1A
Amphetamine addiction	1.0	CAMK2D;CAMK2A;CACNA1D;ATF4;ADCY5;GRIN1
Th17 cell differentiation	1.0	NFKBIA;TGFB1;SMAD3;IL1R1;IL4RA;RARA;NFATC2;IL6RA;RELA
Fructose and mannose metabolism	1.0	PFKFB3;SORD;PFKP
Taurine and hypotaurine metabolism	1.0	GAD1
Thyroid hormone signaling pathway	1.0	RCAN1;CCND1;MYC;KRAS;PIK3CB;PLCD4;FOXO1;PLCD1;PFKP;MED13L
Renin-angiotensin system	1.0	CTSA;PREP;PRCP
Apelin signaling pathway	1.0	HDAC5;PRKAB2;SMAD3;MRAS;CCND1;KRAS;PPARGC1A;MEF2D;MYLK3;PIK3CG;MYLK;ADCY5
ABC transporters	1.0	ABCA6;ABCA8B;ABCA9;TAP1
Cocaine addiction	1.0	RELA;ADCY5;GRIN1;ATF4
B cell receptor signaling pathway	1.0	NFKBIA;NFATC2;KRAS;PIK3CB;RELA;VAV2
Notch signaling pathway	1.0	LFNG;NCOR2;JAG2;MAML3
Gastric acid secretion	1.0	CAMK2D;CAMK2A;EZR;MYLK3;MYLK;ADCY5
Non-homologous end-joining	1.0	PRKDC
Butanoate metabolism	1.0	GAD1;AACS
Maturity onset diabetes of the young	1.0	PAX6;GCK
Nicotine addiction	1.0	CHRNA4;CHRNA7;GRIN1
C-type lectin receptor signaling pathway	1.0	NFKBIA;PLK3;MRAS;NFATC2;KRAS;PIK3CB;MAP3K14;RELA;RELB
Dopaminergic synapse	1.0	GNAO1;CAMK2D;PPP2R2C;KCNJ9;KIF5A;CAMK2A;PPP2R2A;CACNA1D;ATF4;ADCY5;ARNTL
Glycosaminoglycan biosynthesis	1.0	CSGALNACT1;GLCE;CHST14;HS6ST1
Synaptic vesicle cycle	1.0	STX1B;UNC13A;CLTB;TCIRG1;CPLX1;DNM1
MicroRNAs in cancer	1.0	TRIM71;ST14;CDKN1A;TNXB;PDGFA;HMGA2;SLC7A1;THBS1;EGFR;SOCS1;CCND1;MYC;CCNG1;PIM1;BCL2;CYP1B1;HMOX1;TNR;BMF;KRAS;ITGA5;EZR;MET;MCL1
Sphingolipid signaling pathway	1.0	ASAH1;ASAH2;SGMS1;PPP2R2C;BCL2;PPP2R2A;KRAS;PIK3CB;SGMS2;RELA
Salmonella infection	1.0	KLC2;LBP;RAB7B;WASF1;TLR4;RELA
Thiamine metabolism	1.0	THTPA
Fatty acid elongation	1.0	ACOT7;THEM5
TGF-beta signaling pathway	1.0	TGFB1;SMAD3;TGFB3;SMURF1;MYC;THBS1;SMAD7
Nucleotide excision repair	1.0	ERCC1;ERCC8;DDB2
RIG-I-like receptor signaling pathway	1.0	NFKBIA;DDX58;TRAF3;TBKBP1;RELA
Primary bile acid biosynthesis	1.0	CYP39A1
Human T-cell leukemia virus 1 infection	1.0	CDKN1A;CRTC3;TGFB1;SMAD3;IL1R1;TGFB3;NFATC2;PIK3CB;RELA;ETS2;ADCY5;RELB;FOSL1;NFKBIA;CCND1;MYC;KRAS;B2M;MAP3K14;ATF4
Nitrogen metabolism	1.0	CAR14
Selenocompound metabolism	1.0	TXNRD3
Legionellosis	1.0	NFKBIA;TLR4;RELA;HSPA1A
VEGF signaling pathway	1.0	PXN;NFATC2;KRAS;PIK3CB
Tuberculosis	1.0	PLK3;CEBPB;CAMK2D;TGFB1;TGFB3;CAMK2A;TCIRG1;RELA;EEA1;LAMP2;RFX5;BCL2;LBP;TLR4
Glycerophospholipid metabolism	1.0	DGKG;PGS1;LYPLA2;LPCAT4;CHPT1;LPIN1;DGKH
SNARE interactions in vesicular transport	1.0	STX1B;STX11
Epstein-Barr virus infection	1.0	MAP2K3;CDKN1A;GADD45B;DDX58;TAP1;PIK3CB;RELA;GADD45G;DDB2;RELB;NCOR2;NFKBIA;CCND1;TRAF3;MYC;BCL2;B2M;MAP3K14
Long-term depression	1.0	GNAO1;GNAZ;PRKG2;KRAS
Th1 and Th2 cell differentiation	1.0	JAG2;NFKBIA;IL4RA;NFATC2;MAML3;RELA
Base excision repair	1.0	MBD4;NEIL1
Human cytomegalovirus infection	1.0	CDKN1A;IL1R1;PXN;NFATC2;CXCR4;TAP1;IL6RA;PIK3CB;CX3CL1;RELA;EGFR;ADCY5;NFKBIA;GNAO1;CCND1;MYC;KRAS;B2M;BCAR1;ATF4
Glutamatergic synapse	1.0	GNAO1;SLC38A1;GRM4;CACNA1D;SLC38A3;SHANK2;ADCY5;GRIN1
N-Glycan biosynthesis	1.0	ST6GAL1;ALG6;MGAT3
Primary immunodeficiency	1.0	RFX5;TAP1
Inflammatory mediator regulation of TRP channels	1.0	MAP2K3;CAMK2D;CYP2J6;IL1R1;P2RY2;CYP2J9;CAMK2A;PIK3CB;ADCY5
Protein digestion and absorption	1.0	COL27A1;COL11A2;PRCP;COL9A3;COL9A2;KCNN4
Vascular smooth muscle contraction	1.0	EDNRA;CALCRL;CALD1;ADORA2B;CACNA1D;MYH11;ADRA1B;MYLK3;MYLK;ADCY5
Alanine, aspartate and glutamate metabolism	1.0	GAD1;NAT8L
Proximal tubule bicarbonate reclamation	1.0	SLC38A3
Glycolysis / Gluconeogenesis	1.0	ALDH1A3;PGM1;GCK;PFKP
Measles	1.0	NFKBIA;CCND1;DDX58;TRAF3;BCL2;ADAR;PIK3CB;TLR4;RELA;HSPA1A
Serotonergic synapse	1.0	GNAO1;CYP2J6;KCNJ9;CYP2J9;CACNA1D;KCNN2;HTR3A;KRAS;ADCY5
Viral carcinogenesis	1.0	HDAC5;CDKN1A;ACTN1;HDAC11;PXN;ACTN4;PIK3CB;HIST1H2BQ;HIST2H2BE;RELA;NFKBIA;CCND1;TRAF3;REL;KRAS;YWHAG;ATF4
Mannose type O-glycan biosynthesis	1.0	FUT9
Phenylalanine metabolism	1.0	ALDH1A3
Terpenoid backbone biosynthesis	1.0	PCYOX1
Fc epsilon RI signaling pathway	1.0	MAP2K3;KRAS;PIK3CB;VAV2
mRNA surveillance pathway	1.0	UPF1;PPP2R2C;MSI1;PPP2R2A;CASC3;SMG7
Histidine metabolism	1.0	ALDH1A3
Vitamin digestion and absorption	1.0	TCN2
cGMP-PKG signaling pathway	1.0	VASP;EDNRA;NFATC2;PRKG2;CACNA1D;ADRA1B;MEF2D;MYLK3;PIK3CG;MYLK;ATF4;ADCY5
RNA degradation	1.0	BTG2;EXOSC5;TOB1;EXOSC2;PFKP
Porphyrin and chlorophyll metabolism	1.0	HMOX1;CP
Regulation of lipolysis in adipocytes	1.0	PRKG2;PIK3CB;ADCY5
Peroxisome	1.0	ACSL1;PIPOX;PEX11G;NUDT12;PAOX
cAMP signaling pathway	1.0	GABBR2;CAMK2D;CAMK2A;CACNA1D;PIK3CB;RELA;VAV2;ADCY5;GRIN1;NFKBIA;EDNRA;CNGA2;SOX9;PPARA;RAPGEF4
Platelet activation	1.0	VASP;ITGA2B;PRKG2;PIK3CB;MYLK3;PIK3CG;MYLK;ADCY5
Bile secretion	1.0	EPHX1;KCNN2;LDLR;ADCY5
Pyrimidine metabolism	1.0	UCK2;ENTPD5;CTPS
Folate biosynthesis	1.0	FPGS
Carbohydrate digestion and absorption	1.0	CACNA1D;PIK3CB
Fc gamma R-mediated phagocytosis	1.0	VASP;ASAP3;PIK3CB;WASF1;VAV2
Drug metabolism	1.0	ALDH1A3;UCK2;GSTA4;NAT2;GSTO1;MGST1;GSTT1
Collecting duct acid secretion	1.0	TCIRG1
RNA transport	1.0	CYFIP2;UPF1;NUP62;DDX20;GEMIN5;NMD3;CASC3;EIF2S3Y;EIF1A;GEMIN8;EIF3B
Phagosome	1.0	EEA1;TUBB6;TUBB2A;TUBB3;LAMP2;TAP1;TCIRG1;ITGA5;RAB7B;THBS2;TLR4;THBS1
Mucin type O-glycan biosynthesis	1.0	C1GALT1C1
Glycerolipid metabolism	1.0	DGKG;LPIN1;DGKH
Antigen processing and presentation	1.0	RFX5;TAP1;B2M;HSPA1A;LGMN
Progesterone-mediated oocyte maturation	1.0	MAD2L2;STK10;KRAS;PIK3CB;ADCY5
Pertussis	1.0	LY96;ITGA5;TLR4;RELA
Renin secretion	1.0	EDNRA;PRKG2;CACNA1D;ADCY5
Endocytosis	1.0	SMAD3;SMURF1;WIPF2;CLTB;ASAP3;CXCR4;ARRB1;EGFR;DNM1;EEA1;PARD6B;EHD4;PSD2;DNAJC6;KIF5A;LDLR;RAB11FIP4;GIT1;HSPA1A
Cell adhesion molecules (CAMs)	1.0	NTNG2;VCAN;ITGA4;NRXN1;LRRC4;CNTN2;ITGB8;NRXN2;ITGA6;JAM2;ITGA9
IL-17 signaling pathway	1.0	NFKBIA;FOSL1;CEBPB;TRAF3;RELA
Ether lipid metabolism	1.0	LPCAT4;CHPT1
Chemokine signaling pathway	1.0	SHC3;PXN;CXCR4;ARRB1;PIK3CB;CX3CL1;RELA;PIK3CG;VAV2;ADCY5;NFKBIA;KRAS;BCAR1
Morphine addiction	1.0	GNAO1;GABBR2;KCNJ9;ARRB1;ADCY5
Cardiac muscle contraction	1.0	CACNA2D3;CACNA1D;CACNA2D4;CACNG4
Salivary secretion	1.0	PRKG2;ADRA1B;KCNN4;ADCY5
Glyoxylate and dicarboxylate metabolism	1.0	HOGA1
Propanoate metabolism	1.0	ACACB
Protein processing in endoplasmic reticulum	1.0	BCAP31;SEC24B;HSPH1;EDEM2;DNAJC10;BCL2;PREB;UBQLN4;ATF4;HSPA1A
Arginine and proline metabolism	1.0	HOGA1;SRM
Cysteine and methionine metabolism	1.0	GCLM;SRM
Linoleic acid metabolism	1.0	CYP2J6;CYP2J9
Biosynthesis of unsaturated fatty acids	1.0	ACOT7
Kaposi sarcoma-associated herpesvirus infection	1.0	CDKN1A;ANGPT2;NFATC2;PIK3CB;FGF2;RELA;PIK3CG;NFKBIA;RCAN1;CCND1;TRAF3;MYC;KRAS;TLR3
Fanconi anemia pathway	1.0	ERCC1;FAN1
Influenza A	1.0	MAP2K3;NFKBIA;RSAD2;DDX58;ADAR;PIK3CB;TLR4;TLR3;RELA;HSPA1A
Autophagy	1.0	DEPTOR;MRAS;LAMP2;BCL2;KRAS;PIK3CB;RAB7B
Endocrine and other factor-regulated calcium reabsorption	1.0	CLTB;DNM1
Human immunodeficiency virus 1 infection	1.0	MAP2K3;TRIM12C;APOBEC3;PXN;NFATC2;CXCR4;TAP1;PIK3CB;RELA;NFKBIA;GNAO1;BCL2;KRAS;B2M;TLR4
Complement and coagulation cascades	1.0	F8;C8G;PROS1;CLU
Pyruvate metabolism	1.0	ACACB
Fat digestion and absorption	1.0	MTTP
Glycine, serine and threonine metabolism	1.0	PIPOX
Tyrosine metabolism	1.0	ALDH1A3
Ubiquitin mediated proteolysis	1.0	SOCS1;SMURF1;UBE2O;UBE2QL1;ERCC8;BIRC2;DDB2
Alcoholism	1.0	GNAO1;HDAC5;SHC3;ADORA2B;HDAC11;KRAS;HIST1H2BQ;HIST2H2BE;ATF4;ADCY5;GRIN1
Mineral absorption	1.0	HMOX1
Oocyte meiosis	1.0	MAD2L2;CAMK2D;CAMK2A;YWHAG;ADCY5
PPAR signaling pathway	1.0	ACSL1;SLC27A6;PPARA
Natural killer cell mediated cytotoxicity	1.0	SHC3;NFATC2;KRAS;PIK3CB;VAV2
Viral myocarditis	1.0	CCND1;ABL2;DMD
Tryptophan metabolism	1.0	CYP1B1
Non-alcoholic fatty liver disease (NAFLD)	1.0	PRKAB2;TGFB1;IL6RA;PIK3CB;PPARA;RELA;ATF4
Taste transduction	1.0	GABBR2;GRM4;HTR3A
Cytokine-cytokine receptor interaction	1.0	NGFR;IL11;TGFB1;TNFRSF12A;CSF1;IL1R1;TGFB3;TNFSF13;LIF;IL4RA;CXCR4;IL6RA;CX3CL1;CLCF1;RELT;IL11RA1;TNFRSF21
Arachidonic acid metabolism	1.0	CYP2J6;CYP2J9;PTGDS
Fatty acid degradation	1.0	ACSL1
Retinol metabolism	1.0	RETSAT;ALDH1A1;ALDH1A7
Thyroid hormone synthesis	1.0	ATF4;ADCY5
Valine, leucine and isoleucine degradation	1.0	AACS
NOD-like receptor signaling pathway	1.0	NFKBIA;DHX33;TRAF3;BCL2;TXNIP;GBP2;TLR4;RELA;BIRC2
Systemic lupus erythematosus	1.0	C8G;ACTN1;ACTN4;HIST1H2BQ;HIST2H2BE
Necroptosis	1.0	CAMK2D;CAMK2A;BCL2;PYGM;TLR4;BIRC2;TLR3
Steroid hormone biosynthesis	1.0	CYP1B1;HSD17B7
Type I diabetes mellitus	1.0	GAD1
Thermogenesis	1.0	MAP2K3;PRKAB2;ACSL1;DPF1;PRKG2;KRAS;SLC25A20;PPARGC1A;ADCY5;FGFR1
Purine metabolism	1.0	ENTPD5;PDE9A;PGM1;ADCY5
Retrograde endocannabinoid signaling	1.0	GNAO1;KCNJ9;CACNA1D;ADCY5
Spliceosome	1.0	SF3B4;U2AF1L4;HSPA1A
Alzheimer disease	1.0	BACE2;ADAM10;CACNA1D;APOE;GRIN1
Parkinson disease	1.0	UCHL1;SEPT5;ADCY5
Huntington disease	1.0	CLTB;HAP1;PPARGC1A;POLR2L;GRIN1
Pancreatic secretion	1.0	ADCY5
Olfactory transduction	1.0	CAMK2D;OLFR287;CAMK2A;CNGA2;PRKG2;ARRB1
Neuroactive ligand-receptor interaction	1.0	GABBR2;VIPR1;EDNRA;CALCRL;GRM4;CHRNA4;ADORA2B;CHRNA7;P2RY2;ADRA1B;GRIN1
Oxidative phosphorylation	1.0	TCIRG1
