# Supplementary material for: Dissecting the Effect of a 3D Microscaffold on the Transcriptome of Neural Stem Cells with Computational Approaches: A Focus on Mechanotransduction
Source: Int J Mol Sci. 2020 Sep 15;21(18):6775. doi: 10.3390/ijms21186775 (PMC7555048; doi:10.3390/ijms21186775)
Supplement: Supplementary file 1 [file ijms-21-06775-s001.zip › Rey et al suppl files/SupplementaryTable5-GOMolecular.xlsx]

## Sheet: GO_Molecular_Function_2018
Term	Adjusted P-value	Genes
snoRNA binding (GO:0030515)	0.012148077363214806	NOP58;NOP14;NUFIP1;DKC1;HEATR1;GAR1;DDX21;TSR1;IMP4;PWP2;RRP9;BYSL
filamin binding (GO:0031005)	0.06935221076998738	CEACAM1;TMEM67;SYNPO2;MICALL2;RFLNB;CRMP1
ligand-dependent nuclear receptor transcription coactivator activity (GO:0030374)	0.4285410261029494	MBD4;ACTN1;HMGA1;RORB;ACTN4;PPRC1;FGF2;WDR77;CARM1;RARA;RARB;SOX9;PPARA;PPARGC1A;PPARGC1B
hexosaminidase activity (GO:0015929)	0.6773011646272773	CEMIP;NAGLU;HEXB;HEXA;NAGA
repressing transcription factor binding (GO:0070491)	0.9229837988281296	SKI;HDAC5;MKKS;YY2;BBS10;MYC;DDX20;NOC2L;PPARA;BBS5;RELA;ARNTL
receptor tyrosine kinase binding (GO:0030971)	1.0	PTPN1;DOCK4;SHC3;ANGPT2;PITPNM2;GAS6;TOB1;NCK1;SOCS5
phosphotransferase activity, for other substituted phosphate groups (GO:0016780)	1.0	PGS1;SGMS1;SGMS2;PIGG
clathrin heavy chain binding (GO:0032050)	1.0	CEMIP;CLTB;LDLR
peroxisome proliferator activated receptor binding (GO:0042975)	1.0	MBD4;ASXL3;HMGA1
glucosyltransferase activity (GO:0046527)	1.0	ALG6;KDELC2;PLOD3
LBD domain binding (GO:0050693)	1.0	MBD4;CITED1;CITED2
protein tyrosine kinase binding (GO:1990782)	1.0	PTPN1;DOCK4;CEACAM1;SHC3;ANGPT2;PITPNM2;GAS6;TOB1;SOCS5;NCK1
actinin binding (GO:0042805)	1.0	SYNPO2;CNKSR3;RARA;CACNA1D;KCNN2;RELA
ATP-dependent helicase activity (GO:0008026)	1.0	UPF1;DDX18;DDX27;DDX25;DDX20;DDX31;DDX54;DDX10;DDX21;DDX51;CHD3;CHD1;WRN;DHX33;DHX37
phosphoprotein phosphatase activity (GO:0004721)	1.0	DUSP4;PHLPP2;PTPN1;DUSP3;CTDP1;DUSP19;CTDSPL;PPP2R2A;PTPN22;PTPN23;PPM1K;DUSP15;DUSP8;CDC14A;MTM1;DUSP14;UBASH3B;PPP1R3C;PPP2R2C;PTPRA;PTPN9
RNA polymerase I activity (GO:0001054)	1.0	POLR1A;POLR1B;POLR1E;POLR2L
RNA polymerase II basal transcription factor binding (GO:0001091)	1.0	FBL;NOP58;CTDP1;ZNHIT6
DNA-(apurinic or apyrimidinic site) lyase activity (GO:0003906)	1.0	ALKBH1;HMGA1;HMGA2;NEIL1
phosphatidylinositol phosphate 4-phosphatase activity (GO:0034596)	1.0	INPP4B;INPP5F;SYNJ2
RNA helicase activity (GO:0003724)	1.0	UPF1;DDX18;DDX27;DHX33;DDX25;DDX20;DHX37;DDX31;DDX54;DDX10;DDX21;DDX51
ATP-dependent RNA helicase activity (GO:0004004)	1.0	UPF1;DDX18;DDX27;DHX33;DDX25;DDX20;DHX37;DDX31;DDX54;DDX10;DDX21;DDX51
RNA-dependent ATPase activity (GO:0008186)	1.0	UPF1;DDX18;DDX27;DHX33;DDX25;DDX20;DHX37;DDX31;DDX54;DDX10;DDX21;DDX51
growth factor activity (GO:0008083)	1.0	JAG2;IL11;GRN;CSF1;CLCF1;LIF;TGFA;PDGFA;PTN;FGF2;PGF;HBEGF
alpha-(1->3)-fucosyltransferase activity (GO:0046920)	1.0	FUT9;FUT10;FUT11
galactosidase activity (GO:0015925)	1.0	GLB1;PSAP;NAGA
type I transforming growth factor beta receptor binding (GO:0034713)	1.0	TGFB1;TGFB3;SMAD7
ATPase binding (GO:0051117)	1.0	FBL;BRSK2;NOP58;NUFIP1;ZNHIT6;DNAJC10;HRC;TCIRG1;EZR;ANK1;NKD2
sequence-specific double-stranded DNA binding (GO:1990837)	1.0	TFAP2A;MBD4;HMGA1;HMGA2;HR;RORB;ARNTL;PER2;DHX33;GRWD1;BAHD1;RARA;BEND3;RARB;PPARA;MEF2D;ATF3
amyloid-beta binding (GO:0001540)	1.0	BACE2;PRNP;CHRNA7;APBB2;APBA1;APOE;MAPK8IP2;CLU;ITM2C
neurotrophin binding (GO:0043121)	1.0	NGFR;SORT1;HAP1
protein disulfide oxidoreductase activity (GO:0015035)	1.0	CHCHD4;DNAJC10;GLRX;TXNDC2
syntaxin-1 binding (GO:0017075)	1.0	PRRT2;UNC13A;SNPH;CPLX1
insulin-like growth factor receptor binding (GO:0005159)	1.0	SOCS2;SOCS1;ARRB1;YWHAG
DNA-directed 5'-3' RNA polymerase activity (GO:0003899)	1.0	POLR1A;POLR3D;POLR1B;POLR3E;POLR1E;PRIMPOL;POLR2L
telomerase RNA binding (GO:0070034)	1.0	DKC1;PINX1;GAR1;NAF1;SMG7
Rho guanyl-nucleotide exchange factor activity (GO:0005089)	1.0	FARP2;ABR;FARP1;TRIO;PLEKHG5;SPATA13;ARHGEF7;KALRN;NGEF;VAV2
alpha-actinin binding (GO:0051393)	1.0	PALLD;SYNPO2;CNKSR3;RARA;CACNA1D;KCNN2
protein phosphatase binding (GO:0019903)	1.0	JUP;CLEC12B;ARMC7;SMG7;EGFR;FOXO1;CTTNBP2NL;PPP1R3F;CEACAM1;PPP1R3C;TRAF3;KCNN4;MET;PHACTR4
GTPase activator activity (GO:0005096)	1.0	ERRFI1;RGS17;DOCK4;ASAP3;ARHGAP39;ARHGAP17;ARRB1;KALRN;ABR;SYDE1;SH3BP1;RGS20;RGS8;AGFG2;TBC1D10A;GIT1;TBC1D16;RAP1GAP2;ELMOD2;AXIN1;TBC1D9;TBC1D2B;AXIN2;GMIP;ARHGAP23;ARHGAP33;TBC1D1;ARHGAP31;ALDH1A1;PREB;RGS11;SIPA1
histone methyltransferase activity (H3-K4 specific) (GO:0042800)	1.0	KMT2D;SETD1A;WDR5;SETMAR
oxidoreductase activity, acting on a sulfur group of donors, disulfide as acceptor (GO:0016671)	1.0	DNAJC10;MSRB2;TXNDC2
vinculin binding (GO:0017166)	1.0	ACTN1;PXN;DMD
I-SMAD binding (GO:0070411)	1.0	SMURF1;AXIN1;SMAD7
leucine zipper domain binding (GO:0043522)	1.0	PAWR;ERC1;ATF4
phosphatase binding (GO:0019902)	1.0	CSRNP2;SMAD3;JUP;MAST2;CLEC12B;NFATC2;ARMC7;EGFR;PPP1R3F;CEACAM1;PPP1R3C;TRAF3;CRY1;KCNN4;MET
protein tyrosine phosphatase activity (GO:0004725)	1.0	DUSP4;PTPN1;DUSP3;UBASH3B;PTPRA;PTPN9;PTPN22;PTPN23;DUSP15;CDC14A
transcription regulatory region DNA binding (GO:0044212)	1.0	KMT2D;HDAC5;CITED1;TCF7;LEF1;HR;ARRB1;RORB;IKZF2;RELA;NPAS2;ARNTL;RELB;RAI1;ELMSAN1;MYC;BAHD1;ATOH8;HIVEP1;HIVEP3;SOX9;HIVEP2;KANSL1L;MEF2D;TFAP2A;MBD4;TCF7L1;SMAD3;BCL11B;WNT5A;TFEB;HMGA2;GRHL1;KLF15;ST18;SMAD7;PER2;MYBBP1A;CARM1;RARA;CRY1;RARB;PPARA;ATF3;ATF4
ephrin receptor activity (GO:0005003)	1.0	EFNA4;EPHB1;EPHB4;EPHA2
transmembrane-ephrin receptor activity (GO:0005005)	1.0	EFNA4;EPHB1;EPHB4;EPHA2
cysteine-type endopeptidase inhibitor activity involved in apoptotic process (GO:0043027)	1.0	VIL1;LEF1;GAS6;MT3;BIRC2
4 iron, 4 sulfur cluster binding (GO:0051539)	1.0	RSAD2;NUBPL;CDK5RAP1
core promoter binding (GO:0001047)	1.0	KLF10;HDAC5;MBD4;HMGA2;NPAS2;ST18;ARNTL;RELB;NR4A3;MYBBP1A;CRY1;SOX9;KANSL1L;ATF4
transcriptional repressor activity, RNA polymerase II core promoter proximal region sequence-specific binding (GO:0001078)	1.0	TFAP2A;CEBPB;TSHZ1;HMGA2;BACH1;ETS2;RELA;ZBTB2;SCRT2;YY2;SP2;NFIL3;PPARA;ZFPM1
transcription factor activity, RNA polymerase II distal enhancer sequence-specific binding (GO:0003705)	1.0	CEBPB;FOXF2;LEF1;HIVEP1;HMGA1;REL;SOX9;MEF2D;POU4F1;RELA
phosphoric ester hydrolase activity (GO:0042578)	1.0	DUSP4;PGAP1;DUSP3;PHOSPHO2;UBASH3B;PTPN22;DUSP15;DUSP8;SMPDL3A
transcriptional repressor activity, RNA polymerase II transcription regulatory region sequence-specific binding (GO:0001227)	1.0	TFAP2A;CEBPB;TSHZ1;HMGA2;BACH1;ETS2;SCRT1;RELA;ZBTB2;POU6F1;ETV6;SCRT2;MNT;YY2;SP2;NFIL3;ERF;HIVEP1;MAFK;PPARA;ZFPM1
transcriptional activator activity, RNA polymerase II distal enhancer sequence-specific binding (GO:0001205)	1.0	HMGA1;REL;MEF2D;RELA
calcium channel regulator activity (GO:0005246)	1.0	STIM2;NRXN1;NRXN2;SGK3;SGK1
enhancer binding (GO:0035326)	1.0	RAI1;SMAD3;LEF1;HMGA1;SOX9
C2H2 zinc finger domain binding (GO:0070742)	1.0	ZXDA;LEF1;HMGA2
RNA polymerase II transcription factor activity, sequence-specific transcription regulatory region DNA binding (GO:0001133)	1.0	RARA;RARB;RORB;PPARA
protein tyrosine/serine/threonine phosphatase activity (GO:0008138)	1.0	DUSP4;DUSP3;DUSP19;DUSP15;DUSP8;DUSP14
alpha-sialidase activity (GO:0016997)	1.0	CTSA;GLB1
nerve growth factor binding (GO:0048406)	1.0	NGFR;SORT1
palmitoyl-CoA hydrolase activity (GO:0016290)	1.0	ACOT7;THEM5
ADP-ribosylation factor binding (GO:0030306)	1.0	GGA3;RAB11FIP4
RNA polymerase I core binding (GO:0001042)	1.0	TCOF1;NOLC1
exo-alpha-sialidase activity (GO:0004308)	1.0	CTSA;GLB1
ceramidase activity (GO:0017040)	1.0	ASAH1;ASAH2
L-ornithine transmembrane transporter activity (GO:0000064)	1.0	SLC25A20;SLC7A1
sodium channel inhibitor activity (GO:0019871)	1.0	RSC1A1;CAMK2D
phosphatidylinositol phosphate phosphatase activity (GO:0052866)	1.0	INPP5F;SYNJ2
inositol trisphosphate kinase activity (GO:0051766)	1.0	ITPKC;ITPKA
U3 snoRNA binding (GO:0034511)	1.0	TSR1;RRP9
beta-galactosidase activity (GO:0004565)	1.0	GLB1;PSAP
RNA polymerase II transcription cofactor activity (GO:0001104)	1.0	MBD4;CITED1;CITED2;ATN1;RRP1B;PPRC1;MED26;PPARGC1A;PPARGC1B;HIPK2;MED13L;HSPA1A
GTPase regulator activity (GO:0030695)	1.0	ERRFI1;RGS17;DOCK4;ASAP3;ARHGAP39;ARHGAP17;ARRB1;KALRN;ABR;SYDE1;SH3BP1;RGS20;RGS8;RALGDS;AGFG2;TBC1D10A;GIT1;TBC1D16;RAP1GAP2;ELMOD2;AXIN1;TBC1D9;TBC1D2B;AXIN2;GMIP;ARHGAP23;ARHGAP33;TBC1D1;ARHGAP31;ALDH1A1;PREB;RGS11;SIPA1
RNA polymerase II regulatory region DNA binding (GO:0001012)	1.0	CEBPB;LEF1;RORB;RELA;RELB;MNT;DBP;NFIL3;PLAGL1;MEF2D;TFAP2A;FOXF2;ARID3A;ACTN4;ARID3B;SCRT1;FOSL2;ETV6;NR4A3;REL;RARA;RARB;PPARA;ATF3;ATF4
phosphatidylinositol-4,5-bisphosphate 3-kinase activity (GO:0046934)	1.0	FGF17;KIT;PDGFA;PIK3CB;FGF2;MET;PIK3CG;EGFR;HBEGF;FGFR1
platelet-derived growth factor receptor binding (GO:0005161)	1.0	IL1R1;PDGFA;ITGA5
fucosyltransferase activity (GO:0008417)	1.0	FUT9;FUT10;FUT11
protein kinase A catalytic subunit binding (GO:0034236)	1.0	PRKAR1B;SOX9;EZR
RNA polymerase II repressing transcription factor binding (GO:0001103)	1.0	MKKS;YY2;BBS10;PPARA;BBS5
protein serine/threonine phosphatase activity (GO:0004722)	1.0	DUSP4;PHLPP2;CTDP1;PPP1R3C;PPP2R2C;CTDSPL;PPP2R2A;PPM1K;CDC14A
transmembrane receptor protein tyrosine kinase activity (GO:0004714)	1.0	KIT;TYRO3;TEK;EPHB1;MET;EPHB4;EGFR;EPHA2;FGFR1
transcription factor activity, RNA polymerase II core promoter proximal region sequence-specific binding (GO:0000982)	1.0	CEBPB;AKNA;TSHZ1;BACH1;RELA;ETS2;ZBTB2;ARNTL;SCRT2;YY2;DBP;NFIL3;MYC;PLAGL2;SOX9;MEF2D;TFAP2A;KLF10;BCL11B;TFEB;HMGA2;EBF3;ETV1;GRHL1;KLF15;FOSL2;FOSL1;NR4A3;KLF5;SP2;PPARA;ZFPM1;ATF3
sequence-specific DNA binding (GO:0043565)	1.0	MYRF;SATB2;TCF7;LEF1;ZBTB21;SMG7;CXXC5;FOXO1;ARNTL;YY2;HLX;HIVEP1;PLAGL2;HIVEP3;UTY;HIVEP2;PPARGC1A;MEF2D;MBD3;TFAP2A;KDM6B;UPF1;TCF7L1;SMAD3;GSX1;BCL11B;FOXF2;GRHL1;POU3F1;MEIS3;POU4F1;SCRT1;WDR77;NR2F6;POU6F1;NR4A3;BCL6;NCL;RFX5;MAFF;ERF;BCL2;MAFK;PPARA;ATF4
regulatory region DNA binding (GO:0000975)	1.0	KMT2D;HDAC5;CITED1;TCF7;LEF1;ARRB1;IKZF2;RELA;RAI1;ELMSAN1;HIVEP1;HIVEP3;HIVEP2;MEF2D;TFAP2A;TCF7L1;SMAD3;BCL11B;WNT5A;TFEB;HMGA2;GRHL1;KLF15;SMAD7;CARM1;ATF3;ATF4
transmembrane receptor protein kinase activity (GO:0019199)	1.0	KIT;TYRO3;TEK;EPHB1;MET;EPHB4;EGFR;EPHA2;FGFR1
AT DNA binding (GO:0003680)	1.0	HMGA1;HMGA2
1-phosphatidylinositol-4-phosphate 3-kinase activity (GO:0035005)	1.0	PIK3CB;PIK3CG
phosphofructokinase activity (GO:0008443)	1.0	PFKFB3;PFKP
retinal dehydrogenase activity (GO:0001758)	1.0	ALDH1A3;ALDH1A1
palmitoyl-(protein) hydrolase activity (GO:0008474)	1.0	LYPLA2;ABHD17C
CDP-alcohol phosphatidyltransferase activity (GO:0017169)	1.0	PGS1;CHPT1
single-stranded DNA endodeoxyribonuclease activity (GO:0000014)	1.0	ERCC1;SETMAR
GPI anchor binding (GO:0034235)	1.0	PIGU;PIGK
leucine binding (GO:0070728)	1.0	SESN1;SESN2
type II transforming growth factor beta receptor binding (GO:0005114)	1.0	TGFB1;TGFB3
voltage-gated calcium channel activity (GO:0005245)	1.0	NCS1;CACNA1D;CACNA2D4;GAS6;CACNA1H;CACNG4
phosphatidylinositol bisphosphate kinase activity (GO:0052813)	1.0	FGF17;KIT;PDGFA;PIK3CB;FGF2;MET;PIK3CG;EGFR;HBEGF;FGFR1
transcription regulatory region sequence-specific DNA binding (GO:0000976)	1.0	CEBPB;LEF1;HR;RORB;RELA;ARNTL;RELB;MNT;YY2;DBP;NFIL3;PLAGL1;BAHD1;SOX9;MEF2D;TFAP2A;KLF10;SMAD3;FOXF2;HMGA1;ARID3A;ACTN4;ARID3B;SCRT1;FOSL2;ETV6;PER2;NR4A3;REL;RARA;RARB;PPARA;ATF3;ATF4
Rac guanyl-nucleotide exchange factor activity (GO:0030676)	1.0	FARP2;FARP1;SPATA13
acid-amino acid ligase activity (GO:0016881)	1.0	TTLL3;FPGS;GCLM
1-phosphatidylinositol binding (GO:0005545)	1.0	EEA1;EPB41;WDFY1
LRR domain binding (GO:0030275)	1.0	PAWR;ERC1;ATF4
protein kinase binding (GO:0019901)	1.0	ERRFI1;CDKN1A;DUSP19;PTPN23;RND3;SPRED2;CCND1;CDK5RAP1;SOX9;EPHB1;EPHB4;YWHAG;MAP2K3;DUSP3;AXIN1;ADAM10;PAX6;MAPK8IP2;SYN1;DNM1;STX1B;CEACAM1;PRKAR1B;RHOJ;KIT;TYRO3;RARA;DCX;ADAM9;SIK1;RHOU;EZR;ARHGEF7;MET;ATF4;EPHA2;HDAC5;SHC3;PTN;EGFR;RELA;RELB;PARD6B;SOCS1;PTPN1;SMAD3;NEK6;SNAP91;SKI;MAD2L2;ARHGAP33;NR4A3;TEK;BCAR1;FGFR1
tRNA binding (GO:0000049)	1.0	YRDC;CTU1;ALKBH1;NSUN2;NAT10;NSUN6
mRNA 5'-UTR binding (GO:0048027)	1.0	LARP1;NCL;IGF2BP2;GNL3
histone acetyltransferase binding (GO:0035035)	1.0	CITED2;PAX6;KANSL1L;ZBTB7A
protein serine/threonine kinase inhibitor activity (GO:0030291)	1.0	SPRED2;CDKN1A;PRKAR1B;SFN;YWHAG
glutathione transferase activity (GO:0004364)	1.0	GSTA4;GSTO1;MGST1;GSTT1;GDAP1
enhancer sequence-specific DNA binding (GO:0001158)	1.0	MBD3;YY2;HMGA1;REL;SOX9;BACH1;POU4F1;BACH2;RELA
oxidoreductase activity, acting on NAD(P)H, quinone or similar compound as acceptor (GO:0016655)	1.0	NQO1;DCXR;CBR4
FK506 binding (GO:0005528)	1.0	FKBP14;FKBP7;FKBP5
mitogen-activated protein kinase kinase binding (GO:0031434)	1.0	KIT;TYRO3;TEK;EPHB1;MET;EPHB4;EGFR;EPHA2;FGFR1
ether hydrolase activity (GO:0016803)	1.0	TMEM86A;EPHX1
tau protein binding (GO:0048156)	1.0	APOE;CLU
cyclic nucleotide-dependent protein kinase activity (GO:0004690)	1.0	PRKG2;PRKX
phosphatidylinositol transporter activity (GO:0008526)	1.0	PITPNB;PITPNM2
tRNA (cytosine) methyltransferase activity (GO:0016427)	1.0	NSUN2;NSUN6
cAMP response element binding protein binding (GO:0008140)	1.0	CRTC3;SIK1
3-chloroallyl aldehyde dehydrogenase activity (GO:0004028)	1.0	ALDH1A3;ALDH1A1
CTD phosphatase activity (GO:0008420)	1.0	CTDP1;CTDSPL
microtubule binding (GO:0008017)	1.0	PRNP;MAP1S;MAST2;EML1;CCSAP;MID2;DNM1;CAMSAP2;CLIP3;CLIP2;CLIP1;NAV3;CEP57L1;KIF26B;CCDC88C;KIF13A;KIF5A;DCX;MAP6;NEFM;KIF21B;EZR;MAP9
RNA polymerase II transcription factor binding (GO:0001085)	1.0	HDAC5;MKKS;SMAD3;IFRD2;IFRD1;ATN1;HIPK2;MAD2L2;YY2;BBS10;PPARA;ZFPM1;BBS5;MEF2D;ATF4
phosphatidylinositol 3-kinase activity (GO:0035004)	1.0	FGF17;KIT;PDGFA;PIK3CB;FGF2;MET;PIK3CG;EGFR;HBEGF;FGFR1
RNA polymerase III activity (GO:0001056)	1.0	POLR3D;POLR3E;POLR2L
retinoic acid receptor binding (GO:0042974)	1.0	MBD4;HMGA1;ACTN4
cadherin binding (GO:0045296)	1.0	EGFR;FAM129B;CNN3;CNN2;LARP1;KLC2;EPB41L1;CDH20;CALD1;MICALL1;CDH22;EFHD2;SFN;ERC1;TBC1D10A;NCK1;VASP;UNC45A;LYPLA2;PTPN1;JUP;ARMC7;BAIAP2;VASN;EHD4;STK24;FASN;PLIN3;ITGA6;EZR;PHLDB2;PFKP;EPHA2;HSPA1A;PLEC
RNA 7-methylguanosine cap binding (GO:0000340)	1.0	CYFIP2;GEMIN5
armadillo repeat domain binding (GO:0070016)	1.0	LEF1;AXIN1
phosphate ion binding (GO:0042301)	1.0	CHST14;RELA
cytoskeletal adaptor activity (GO:0008093)	1.0	ANK1;NCK1
serine-type carboxypeptidase activity (GO:0004185)	1.0	CTSA;PRCP
glucocorticoid receptor binding (GO:0035259)	1.0	NR4A3;SMAD3
vascular endothelial growth factor receptor binding (GO:0005172)	1.0	ITGA5;PGF
serine-type exopeptidase activity (GO:0070008)	1.0	CTSA;PRCP
MAP kinase phosphatase activity (GO:0033549)	1.0	DUSP4;DUSP3
MAP kinase kinase kinase activity (GO:0004709)	1.0	KIT;TYRO3;TEK;EPHB1;MET;MAP3K14;EPHB4;EGFR;EPHA2;FGFR1
chemokine binding (GO:0019956)	1.0	ITGA4;PDPN;CXCR4
Notch binding (GO:0005112)	1.0	JAG2;NCOR2;MEGF10
RNA cap binding (GO:0000339)	1.0	CYFIP2;LARP1;GEMIN5
ligand-dependent nuclear receptor binding (GO:0016922)	1.0	NCOR2;MBD4;PPARGC1A
helicase activity (GO:0004386)	1.0	UPF1;WRN;FBXO18;DDX10;CHD3
RNA polymerase II distal enhancer sequence-specific DNA binding (GO:0000980)	1.0	MBD3;YY2;REL;BACH1;POU4F1;BACH2;RELA
transcription coactivator activity (GO:0003713)	1.0	PHF2;CITED1;CITED2;WWC1;RORB;FGF2;FAM129B;MNT;SOX9;PPARGC1A;PPARGC1B;TFAP2A;MBD4;JUP;ACTN1;HMGA1;ACTN4;RRP1B;PPRC1;MED26;POU4F1;WDR77;HIPK2;TADA2B;PER2;CARM1;RARA;RARB;MAML3;PPARA;LPIN1;BIRC2
manganese ion binding (GO:0030145)	1.0	WRN;PIM1;ABL2;FAM20C;PRIMPOL
semaphorin receptor binding (GO:0030215)	1.0	SH3BP1;SEMA3A;SEMA3E
NAD+ ADP-ribosyltransferase activity (GO:0003950)	1.0	PARP10;SIRT4;PARP8
DNA N-glycosylase activity (GO:0019104)	1.0	MBD4;NEIL1
arginine N-methyltransferase activity (GO:0016273)	1.0	CARM1;WDR77
histone acetyltransferase activity (H4-K8 specific) (GO:0043996)	1.0	WDR5;KANSL1L
activin binding (GO:0048185)	1.0	SMURF1;SMAD7
diacylglycerol kinase activity (GO:0004143)	1.0	DGKG;DGKH
histone acetyltransferase activity (H4-K5 specific) (GO:0043995)	1.0	WDR5;KANSL1L
death domain binding (GO:0070513)	1.0	BCL2;MCL1
histone acetyltransferase activity (H4-K16 specific) (GO:0046972)	1.0	WDR5;KANSL1L
inositol trisphosphate phosphatase activity (GO:0046030)	1.0	INPP4B;INPP5A
co-SMAD binding (GO:0070410)	1.0	SMAD3;CITED1
store-operated calcium channel activity (GO:0015279)	1.0	STIM2;ORAI2
phosphatidylinositol binding (GO:0035091)	1.0	EEA1;TUB;PIGU;SNX16;EPB41;PLEKHA2;PITPNB;WDFY1;PIGK;RUNDC3B;SNX30;MTM1
calmodulin-dependent protein kinase activity (GO:0004683)	1.0	CAMK2D;CAMK1D;CAMK2A;MYLK3
transcriptional activator activity, RNA polymerase II transcription regulatory region sequence-specific binding (GO:0001228)	1.0	AKNA;LEF1;RELA;YY2;DBP;MYC;PLAGL1;PLAGL2;SOX9;MEF2D;TFAP2A;KLF10;BCL11B;FOXF2;TFEB;HMGA1;HMGA2;EBF3;ETV1;ARID3A;ARID3B;GRHL1;KLF15;FOSL2;NR4A3;KLF5;RFX5;MAFF;REL;PPARA;ATF3
transforming growth factor beta binding (GO:0050431)	1.0	TGFB3;THBS1;VASN
ephrin receptor binding (GO:0046875)	1.0	PTPN1;EFNA4;PIK3CG
neuropilin binding (GO:0038191)	1.0	SEMA3A;PXN;SEMA3E
R-SMAD binding (GO:0070412)	1.0	SMAD3;SMURF1;PAX6
RNA methyltransferase activity (GO:0008173)	1.0	FBL;NOP2;NSUN6
sterol transporter activity (GO:0015248)	1.0	ARV1;OSBPL6;NPC1;APOE
ribosomal large subunit binding (GO:0043023)	1.0	DHX33;NMD3
nucleotide diphosphatase activity (GO:0004551)	1.0	NUDT10;NUDT12
Lys63-specific deubiquitinase activity (GO:0061578)	1.0	OTUD4;USP27X
mRNA 3'-UTR AU-rich region binding (GO:0035925)	1.0	ZFP36L1;RBMS3
MAP kinase kinase kinase kinase activity (GO:0008349)	1.0	STK24;MINK1
nitric-oxide synthase binding (GO:0050998)	1.0	DMD;DNM1
protein serine/threonine kinase activity (GO:0004674)	1.0	CDKN1A;BRSK2;CAMK2D;PRKDC;MAST2;MAST1;LRRK1;CAMK2A;TTBK1;MYLK3;MYLK;RPS6KA4;STK10;NUAK1;DSTYK;CCND1;PIM1;PIM3;NEK3;STK32C;MAP2K3;PLK3;PRKAB2;CDKL5;CAMK1D;NEK6;MINK1;HUNK;HMGA2;HIPK2;LATS2;STK24;SIK3;FAM20C;SIK1;SGK3;ALPK1;SGK1;MAP3K14
integrin binding (GO:0005178)	1.0	TNXB;ACTN1;ADAM10;ADAM9;ICAM5;ACTN4;FGF2;THBS1;CX3CL1;WISP1;FBN1
hydrolase activity, acting on carbon-nitrogen (but not peptide) bonds, in linear amides (GO:0016811)	1.0	MBD3;HDAC5;ASAH1;ASAH2;HDAC11;SIRT4;CHD3;AGA;NADSYN1
phosphatase activity (GO:0016791)	1.0	DUSP4;PHOSPHO2;DUSP3;CTDP1;UBASH3B;CTDSPL;PTPN22;DUSP15;DUSP8;LPIN1;CDC14A;MTM1
methyl-CpG binding (GO:0008327)	1.0	MBD3;ZBTB21;WDR77
protein phosphatase 2A binding (GO:0051721)	1.0	SMG7;FOXO1;CTTNBP2NL
glutamate receptor binding (GO:0035254)	1.0	CAMK2A;SHISA7;SHANK2
ligand-gated calcium channel activity (GO:0099604)	1.0	JPH3;GPRIN1;JPH1
poly-pyrimidine tract binding (GO:0008187)	1.0	PTBP1;ATXN1;RBMS3
poly-purine tract binding (GO:0070717)	1.0	TIA1;ATXN1;RBMS3
phosphotyrosine residue binding (GO:0001784)	1.0	SHC3;ABL2;SHB;VAV2
ubiquitin conjugating enzyme binding (GO:0031624)	1.0	RNF19B;LONRF3;LONRF1;PPARA
thiol-dependent ubiquitin-specific protease activity (GO:0004843)	1.0	OTUD4;USP36;UCHL1;USP27X;USP31;USP10;USP12;OTUD1;OTUD3
histone methyltransferase activity (GO:0042054)	1.0	KMT2D;FBL;CARM1;DOT1L;SETD1A;WDR5
transcription corepressor activity (GO:0003714)	1.0	CITED2;NAB2;ATN1;PAWR;DDX54;NOC2L;POU4F1;YBX3;TOB1;CDYL2;RELB;HIPK2;NCOR2;SKI;MNT;NFIL3;MYBBP1A;CCND1;RARA;ERF;ATF3;HSPA1A
protein kinase inhibitor activity (GO:0004860)	1.0	SOCS2;SPRED2;CDKN1A;SOCS1;LRRC4;DUSP19;NCK1;SOCS5
pseudouridine synthase activity (GO:0009982)	1.0	DKC1;PUS7
transcription corepressor binding (GO:0001222)	1.0	PER2;NEK6
BMP receptor binding (GO:0070700)	1.0	TGFB1;TGFB3
cAMP binding (GO:0030552)	1.0	CNBD2;RAPGEF4
protein-arginine N-methyltransferase activity (GO:0016274)	1.0	CARM1;WDR77
transcriptional repressor activity, RNA polymerase II activating transcription factor binding (GO:0098811)	1.0	KDM6B;UTY
symporter activity (GO:0015293)	1.0	SLC12A6;SLC5A3
phosphatidylinositol-3,5-bisphosphate 3-phosphatase activity (GO:0052629)	1.0	SYNJ2;MTM1
basic amino acid transmembrane transporter activity (GO:0015174)	1.0	SLC38A3;SLC7A1
arylsulfatase activity (GO:0004065)	1.0	ARSA;ARSK
fibroblast growth factor receptor binding (GO:0005104)	1.0	FGF17;FGF2
ubiquitin protein ligase binding (GO:0031625)	1.0	CDKN1A;ZFAND4;CXCR4;PTPN22;ARRB1;CASC3;CLU;RELA;EGFR;FOXO1;NKD2;UCHL1;PPARGC1A;NGFR;SMAD3;DDX58;NEK6;AXIN1;BTBD11;AXIN2;SMAD7;ABTB2;SKI;NFKBIA;TRAF3;JKAMP;BCL2;TXNIP;UBE2O;HSPA1A
transcriptional activator activity, RNA polymerase II core promoter proximal region sequence-specific binding (GO:0001077)	1.0	TFAP2A;KLF10;AKNA;BCL11B;TFEB;HMGA2;EBF3;ETV1;GRHL1;KLF15;RELA;NR4A3;DBP;KLF5;MYC;PLAGL2;SOX9;PPARA;MEF2D
adenylyltransferase activity (GO:0070566)	1.0	FICD;HINT3;NMNAT2
cyclic nucleotide binding (GO:0030551)	1.0	CNBD2;CNGA2;RAPGEF4
solute:proton symporter activity (GO:0015295)	1.0	SLC15A2;MFSD3;SLC17A5
voltage-gated ion channel activity (GO:0005244)	1.0	GPRIN1;KCNA3;CACNA1H
L-amino acid transmembrane transporter activity (GO:0015179)	1.0	SLC7A5;SLC38A1;CTNS;SLC25A20;SLC38A3;SLC7A1
kinase inhibitor activity (GO:0019210)	1.0	SOCS2;CDKN1A;SOCS1;LRRC4;DUSP19;NCK1;SOCS5
hormone receptor binding (GO:0051427)	1.0	SOCS2;MBD4;JUP;CRY1;ACTN4
transcriptional activator activity, RNA polymerase II transcription factor binding (GO:0001190)	1.0	KDM6B;CITED1;CITED2;UTY;RRP1B;HIPK2
acetylglucosaminyltransferase activity (GO:0008375)	1.0	LFNG;HEXB;B3GALT2;HEXA;PIGP;MGAT3
N-acetyltransferase activity (GO:0008080)	1.0	NAT2;NAT10;NAT8L
NAD binding (GO:0051287)	1.0	NNT;ALDH1A1;SORD
core promoter proximal region DNA binding (GO:0001159)	1.0	TFAP2A;SMAD3;YY2
ionotropic glutamate receptor binding (GO:0035255)	1.0	SHISA7;SHANK2
insulin-like growth factor I binding (GO:0031994)	1.0	IGFBP5;ITGA6
histone demethylase activity (H3-K9 specific) (GO:0032454)	1.0	PHF2;HR
organic acid:sodium symporter activity (GO:0005343)	1.0	SLC13A3;SLC38A1
phosphatidylinositol phosphate 5-phosphatase activity (GO:0034595)	1.0	INPP5F;SYNJ2
low-density lipoprotein receptor activity (GO:0005041)	1.0	LRP8;LDLR
nucleoside-diphosphatase activity (GO:0017110)	1.0	ENTPD5;NUDT15
3'-5' DNA helicase activity (GO:0043138)	1.0	WRN;FBXO18
thiolester hydrolase activity (GO:0016790)	1.0	LYPLA2;ABHD17C
histone-lysine N-methyltransferase activity (GO:0018024)	1.0	KMT2D;DOT1L;SETD1A;WDR5;SETMAR
RNA polymerase II regulatory region sequence-specific DNA binding (GO:0000977)	1.0	CEBPB;AKNA;LEF1;RORB;BACH1;BACH2;RELA;ETS2;ZBTB2;RELB;MNT;YY2;DBP;NFIL3;MYC;PLAGL1;UTY;MEF2D;MBD3;TFAP2A;KLF10;KDM6B;SMAD3;FOXF2;TFEB;NFATC2;PAX6;ETV1;ARID3A;ACTN4;ARID3B;GRHL1;POU4F1;SCRT1;FOSL2;ETV6;FOSL1;KLF5;NR4A3;SP2;RFX5;REL;RARA;RARB;PPARA;ATF3;ATF4
phosphatidylinositol kinase activity (GO:0052742)	1.0	FGF17;PIK3CB;FGF2;PIK3CG;PI4K2A;FGFR1
SH3/SH2 adaptor activity (GO:0005070)	1.0	SOCS2;SH3BGRL;SH2D3C;TOB1;SH2B2;NCK1
estrogen receptor binding (GO:0030331)	1.0	MBD4;LEF1;DDX54;PPARGC1B
telomeric DNA binding (GO:0042162)	1.0	UPF1;WRN;NCL;SMG7
voltage-gated ion channel activity involved in regulation of postsynaptic membrane potential (GO:1905030)	1.0	HCN3;SCN8A;CACNA1H
voltage-gated sodium channel activity (GO:0005248)	1.0	HCN3;SCN8A;CACNA1H
thiol-dependent ubiquitinyl hydrolase activity (GO:0036459)	1.0	OTUD4;TADA2B;USP36;UCHL1;USP27X;USP31;USP10;USP12;OTUD1;OTUD3
insulin-like growth factor binding (GO:0005520)	1.0	IGFBP5;ITGA6
peptide transmembrane transporter activity (GO:1904680)	1.0	SLC15A2;MCL1
phosphatidylinositol monophosphate phosphatase activity (GO:0052744)	1.0	SYNJ2;MTM1
beta-1,3-galactosyltransferase activity (GO:0048531)	1.0	C1GALT1C1;B3GALT2
aldehyde dehydrogenase (NAD) activity (GO:0004029)	1.0	ALDH1A3;ALDH1A1
hydrolase activity, hydrolyzing N-glycosyl compounds (GO:0016799)	1.0	MBD4;NEIL1
poly(A) binding (GO:0008143)	1.0	TIA1;RBMS3
phosphatidylinositol-3-phosphatase activity (GO:0004438)	1.0	SYNJ2;MTM1
Rac GTPase binding (GO:0048365)	1.0	DOCK4;CDKL5;SH3BP1;ARHGAP17;WASF1
1-phosphatidylinositol-3-kinase activity (GO:0016303)	1.0	FGF17;PIK3CB;FGF2;PIK3CG;FGFR1
calcium channel activity (GO:0005262)	1.0	STIM2;GPRIN1;CHRNA7;NCS1;ORAI2;CACNA1D;CACNA2D4;GAS6;CACNA1H;CACNG4
UDP-galactosyltransferase activity (GO:0035250)	1.0	COLGALT2;B3GALT2;PLOD3
death receptor activity (GO:0005035)	1.0	NGFR;RELT;TNFRSF21
tumor necrosis factor-activated receptor activity (GO:0005031)	1.0	NGFR;RELT;TNFRSF21
phosphatidylinositol phospholipase C activity (GO:0004435)	1.0	EDNRA;PLCD4;PLCD1
neutral amino acid transmembrane transporter activity (GO:0015175)	1.0	SLC7A5;SLC38A1;SLC38A3
disulfide oxidoreductase activity (GO:0015036)	1.0	CHCHD4;DNAJC10;TXNDC2
protein phosphorylated amino acid binding (GO:0045309)	1.0	SHC3;ABL2;SHB;VAV2
ubiquitin-like protein ligase binding (GO:0044389)	1.0	CDKN1A;ZFAND4;CXCR4;PTPN22;ARRB1;CASC3;CLU;RELA;EGFR;FOXO1;NKD2;UCHL1;PPARGC1A;NGFR;SMAD3;DDX58;NEK6;AXIN1;BTBD11;AXIN2;SMAD7;ABTB2;SKI;NFKBIA;TRAF3;JKAMP;BCL2;TXNIP;UBE2O;HSPA1A
intracellular ligand-gated ion channel activity (GO:0005217)	1.0	JPH3;JPH1
phosphatidylinositol phosphate kinase activity (GO:0016307)	1.0	PIK3CB;PIK3CG
lipoprotein particle receptor activity (GO:0030228)	1.0	LRP8;LDLR
adrenergic receptor binding (GO:0031690)	1.0	UCHL1;ARRDC3
acetylcholine-gated cation-selective channel activity (GO:0022848)	1.0	CHRNA4;CHRNA7
phosphatidylinositol-3,5-bisphosphate phosphatase activity (GO:0106018)	1.0	SYNJ2;MTM1
protein kinase activity (GO:0004672)	1.0	CDKN1A;MAST2;LRRK1;MAST1;FGF2;PIK3CG;RPS6KA4;STK10;DSTYK;PIM1;PRKG2;PIM3;NEK3;SOX9;EPHB1;STK32C;EPHB4;MAP2K3;CDKL5;CAMK1D;MINK1;HUNK;LATS2;KIT;TYRO3;SIK3;FAM20C;SIK1;SGK3;ALPK1;SGK1;MET;HBEGF;EPHA2;BRSK2;CAMK2D;PRKDC;CAMK2A;EGFR;TTBK1;NUAK1;ABL2;PLK3;NEK6;HIPK2;FGF17;STK24;TEK;MAP3K14;FRK;FGFR1
histone deacetylase binding (GO:0042826)	1.0	NCOR2;HDAC5;CCND1;SP2;LEF1;UHRF1BP1;MEF2D;RELA;HSPA1A
methylated histone binding (GO:0035064)	1.0	PHF2;ING5;WDR5;CHD5;PHF13;CHD1
ubiquitin-like protein conjugating enzyme binding (GO:0044390)	1.0	RNF19B;LONRF3;LONRF1;PPARA
GTP binding (GO:0005525)	1.0	GNAZ;ATL1;GNL2;RND3;GNL1;GTPBP4;GNL3;GNAO1;TUBB6;TUBB2A;TUBB3;RHOJ;TSR1;RAB38;RHOU
protein tyrosine kinase activity (GO:0004713)	1.0	FGF2;EGFR;FGF17;TEC;KIT;TYRO3;ABL2;TEK;EPHB1;MET;EPHB4;FRK;EPHA2;FGFR1;HBEGF
steroid hormone receptor binding (GO:0035258)	1.0	MBD4;KDM5D;SMAD3;NR4A3;LEF1;DDX54;PPARGC1A;PPARGC1B
7SK snRNA binding (GO:0097322)	1.0	DDX21
vascular endothelial growth factor receptor 2 binding (GO:0043184)	1.0	ITGA5
histone methyltransferase activity (H3-K36 specific) (GO:0046975)	1.0	SETMAR
O-acetyltransferase activity (GO:0016413)	1.0	CASD1
phosphorylase activity (GO:0004645)	1.0	PYGM
hyalurononglucosaminidase activity (GO:0004415)	1.0	CEMIP
Y-form DNA binding (GO:0000403)	1.0	WRN
cAMP-dependent protein kinase activity (GO:0004691)	1.0	PRKX
carnitine transmembrane transporter activity (GO:0015226)	1.0	SLC25A20
ubiquitin-dependent protein binding (GO:0140036)	1.0	FAN1
cation:amino acid symporter activity (GO:0005416)	1.0	SLC38A1
cytochrome-b5 reductase activity, acting on NAD(P)H (GO:0004128)	1.0	NQO1
protein-disulfide reductase activity (GO:0047134)	1.0	TXNDC2
JUN kinase binding (GO:0008432)	1.0	MAD2L2
C3HC4-type RING finger domain binding (GO:0055131)	1.0	HSPA1A
alpha-adrenergic receptor activity (GO:0004936)	1.0	ADRA1B
iron ion transmembrane transporter activity (GO:0005381)	1.0	SLC25A37
amino-acid betaine transmembrane transporter activity (GO:0015199)	1.0	SLC25A20
coreceptor activity involved in Wnt signaling pathway, planar cell polarity pathway (GO:1904929)	1.0	GPC4
phosphatidylcholine-sterol O-acyltransferase activator activity (GO:0060228)	1.0	APOE
G-quadruplex RNA binding (GO:0002151)	1.0	AFF2
xylosyltransferase activity (GO:0042285)	1.0	GXYLT2
cuprous ion binding (GO:1903136)	1.0	PRNP
U4 snRNA binding (GO:0030621)	1.0	GEMIN5
MHC class I receptor activity (GO:0032393)	1.0	MR1
G-protein coupled glutamate receptor binding (GO:0035256)	1.0	PRNP
ubiquinone binding (GO:0048039)	1.0	COQ10B
hydrolase activity, acting on carbon-nitrogen (but not peptide) bonds, in cyclic amides (GO:0016812)	1.0	OPLAH
azole transmembrane transporter activity (GO:1901474)	1.0	SLC38A3
aspartic endopeptidase activity, intramembrane cleaving (GO:0042500)	1.0	SPPL2A
1-phosphatidylinositol 4-kinase activity (GO:0004430)	1.0	PI4K2A
mechanically-gated ion channel activity (GO:0008381)	1.0	PIEZO1
aldehyde dehydrogenase [NAD(P)+] activity (GO:0004030)	1.0	ALDH1A3
protein carboxyl O-methyltransferase activity (GO:0051998)	1.0	PCMTD1
alpha-mannosidase activity (GO:0004559)	1.0	MANEA
arginine transmembrane transporter activity (GO:0015181)	1.0	SLC7A1
L-lysine transmembrane transporter activity (GO:0015189)	1.0	SLC7A1
magnesium ion binding (GO:0000287)	1.0	BRSK2;PDXK;NEK6;MAST2;MAST1;THTPA;WRN;SIK3;ABL2;SIK1;PI4K2A;PGM1;FAN1
nuclear hormone receptor binding (GO:0035257)	1.0	MBD4;JUP;NUP62;CRY1;HMGA1;ACTN4
myosin binding (GO:0017022)	1.0	RAB3C;CXCR4;DMD;HAP1;NKD2
RNA polymerase II transcription corepressor activity (GO:0001106)	1.0	CITED2;ATN1;HSPA1A
muscle alpha-actinin binding (GO:0051371)	1.0	PALLD;SYNPO2
sulfuric ester hydrolase activity (GO:0008484)	1.0	ARSA;ARSK
acid-thiol ligase activity (GO:0016878)	1.0	AASDH;AACS
nucleotidyltransferase activity (GO:0016779)	1.0	YRDC;HINT3
transmembrane receptor protein serine/threonine kinase binding (GO:0070696)	1.0	TGFB1;TGFB3
poly(U) RNA binding (GO:0008266)	1.0	ATXN1;RBMS3
RNA polymerase II core promoter proximal region sequence-specific DNA binding (GO:0000978)	1.0	AKNA;LEF1;RELA;ETS2;ZBTB2;YY2;MYC;UTY;MEF2D;MBD3;TFAP2A;KLF10;KDM6B;SMAD3;TFEB;NFATC2;ETV1;GRHL1;FOSL2;FOSL1;NR4A3;KLF5;SP2;RFX5;PPARA;ATF3
S-adenosylmethionine-dependent methyltransferase activity (GO:0008757)	1.0	FBL;HEMK1;NNMT;THUMPD2;PCMTD1
protein-lysine N-methyltransferase activity (GO:0016279)	1.0	KMT2D;DOT1L;SETD1A;WDR5;ETFBKMT
protein phosphatase regulator activity (GO:0019888)	1.0	RCAN1;PPP2R2C;PPP2R2A;PTN;PHACTR4
GTPase activity (GO:0003924)	1.0	RAB3C;GNAZ;SEPT10;SEPT11;ATL1;TBCC;GNL2;GNL1;RND3;SEPT5;GTPBP4;DNM1;GNL3;SEPT3;GNAO1;ARL4D;RAB15;RHOJ;TSR1;RHOU;RAB38;RAB7B
activating transcription factor binding (GO:0033613)	1.0	MAD2L2;SMAD3;MYC;NEK6;MEF2D;RELA;HIPK2
substrate-specific channel activity (GO:0022838)	1.0	CHRNA7;AQP11;KCNK3
phospholipase C activity (GO:0004629)	1.0	EDNRA;PLCD4;PLCD1
actin binding (GO:0003779)	1.0	WDR1;WIPF2;SYNPO2;CXCR4;FHL3;EGFR;ALKBH4;MICALL2;XIRP1;ABL2;DMD;SYNPO;PHACTR4;MAP1S;ACTN1;KLHL21;PAWR;ACTN4;CORO2B;AIF1L;VIL1;SMTN;CEACAM1;MSRB2;EZR
CoA hydrolase activity (GO:0016289)	1.0	ACOT7;THEM5
DNA binding, bending (GO:0008301)	1.0	LEF1;HMGA2
H4 histone acetyltransferase activity (GO:0010485)	1.0	WDR5;KANSL1L
G-protein beta/gamma-subunit complex binding (GO:0031683)	1.0	GNAO1;GNAZ
low-density lipoprotein particle binding (GO:0030169)	1.0	THBS1;LDLR
acyl-CoA hydrolase activity (GO:0047617)	1.0	ACOT7;THEM5
antiporter activity (GO:0015297)	1.0	SLC7A5;SLC25A20
phospholipid transporter activity (GO:0005548)	1.0	TMEM30A;ATP8B2;PITPNB;PITPNM2;ATP10A
voltage-gated cation channel activity (GO:0022843)	1.0	HCN3;KCNB1;NCS1;KCNA3;CNGA2;CACNA1D;CACNA2D4;GAS6;CACNA1H;CACNG4
ATPase regulator activity (GO:0060590)	1.0	BRSK2;HSPH1;DNAJC10;FNIP2
peptidyl-prolyl cis-trans isomerase activity (GO:0003755)	1.0	FKBP14;FKBP7;FKBP5;PPIL6
primary miRNA binding (GO:0070878)	1.0	SMAD3
MAP kinase tyrosine/serine/threonine phosphatase activity (GO:0017017)	1.0	DUSP4
DEAD/H-box RNA helicase binding (GO:0017151)	1.0	SMAD3
growth hormone receptor binding (GO:0005131)	1.0	SOCS2
omega peptidase activity (GO:0008242)	1.0	UCHL1
insulin-like growth factor II binding (GO:0031995)	1.0	IGFBP5
G-quadruplex DNA binding (GO:0051880)	1.0	WRN
aldehyde-lyase activity (GO:0016832)	1.0	HOGA1
ribosomal protein S6 kinase activity (GO:0004711)	1.0	RPS6KA4
choline transmembrane transporter activity (GO:0015220)	1.0	SLC44A1
protein-glutamic acid ligase activity (GO:0070739)	1.0	TTLL11
cAMP-dependent protein kinase regulator activity (GO:0008603)	1.0	PRKAR1B
mannosidase activity (GO:0015923)	1.0	MANBA
flap endonuclease activity (GO:0048256)	1.0	FAN1
cAMP response element binding (GO:0035497)	1.0	HMGA2
queuine tRNA-ribosyltransferase activity (GO:0008479)	1.0	QTRT1
m7G(5')pppN diphosphatase activity (GO:0050072)	1.0	NUDT10
U1 snRNA binding (GO:0030619)	1.0	GEMIN5
protein-glutamine gamma-glutamyltransferase activity (GO:0003810)	1.0	TGM1
alanine transmembrane transporter activity (GO:0022858)	1.0	SLC38A3
serotonin-gated cation-selective channel activity (GO:0022850)	1.0	HTR3A
ATP-dependent 3'-5' DNA helicase activity (GO:0043140)	1.0	WRN
poly(G) binding (GO:0034046)	1.0	ATXN1
endodeoxyribonuclease activity, producing 5'-phosphomonoesters (GO:0016888)	1.0	FAN1
bubble DNA binding (GO:0000405)	1.0	WRN
fatty acid transporter activity (GO:0015245)	1.0	SLC27A6
C4-dicarboxylate transmembrane transporter activity (GO:0015556)	1.0	SLC13A3
myosin heavy chain binding (GO:0032036)	1.0	NKD2
protein binding involved in heterotypic cell-cell adhesion (GO:0086080)	1.0	JUP
acetylcholine receptor binding (GO:0033130)	1.0	NRXN1
cation:sugar symporter activity (GO:0005402)	1.0	SLC17A5
L-alanine transmembrane transporter activity (GO:0015180)	1.0	SLC38A3
intracellular cGMP activated cation channel activity (GO:0005223)	1.0	CNGA2
NMDA glutamate receptor activity (GO:0004972)	1.0	GPRIN1
tubulin-glutamic acid ligase activity (GO:0070740)	1.0	TTLL11
NEDD8-specific protease activity (GO:0019784)	1.0	SENP8
quaternary ammonium group transmembrane transporter activity (GO:0015651)	1.0	SLC25A20
N6-methyladenosine-containing RNA binding (GO:1990247)	1.0	YTHDF2
satellite DNA binding (GO:0003696)	1.0	MBD4
annealing helicase activity (GO:0036310)	1.0	SMARCA1
ATP-dependent DNA helicase activity (GO:0004003)	1.0	WRN;CHD3;CHD1
kinesin binding (GO:0019894)	1.0	KLC2;NEK6;MAPK8IP2
RNA polymerase II transcription coactivator activity (GO:0001105)	1.0	CITED1;CITED2;RRP1B;HIPK2
ankyrin binding (GO:0030506)	1.0	CACNA1D;PLEC
hyaluronic acid binding (GO:0005540)	1.0	CEMIP;VCAN
calcium-activated potassium channel activity (GO:0015269)	1.0	KCNN2;KCNN4
lysine-acetylated histone binding (GO:0070577)	1.0	CARM1;BRD4
acetylation-dependent protein binding (GO:0140033)	1.0	CARM1;BRD4
protein kinase C binding (GO:0005080)	1.0	HDAC5;PARD6B;ADAM9;YWHAG
histone deacetylase activity (GO:0004407)	1.0	MBD3;HDAC5;HDAC11;CHD3
DNA helicase activity (GO:0003678)	1.0	WRN;FBXO18;CHD3;CHD1
kinase binding (GO:0019900)	1.0	ERRFI1;CDKN1A;MIDN;SHC3;WWC1;PTPN22;PTPN23;PTN;RND3;RELA;RELB;SPRED2;SOCS1;CCND1;CDK5RAP1;MAP2K3;PTPN1;DUSP3;SMAD3;NEK6;AXIN1;ADAM10;PAX6;MAPK8IP2;SNAP91;SYN1;DNM1;SKI;ARHGAP33;STX1B;CEACAM1;NR4A3;PIK3IP1;RHOJ;DCX;SIK1;RHOU;ARHGEF7;BCAR1;ATF4
Rho GTPase binding (GO:0017048)	1.0	DOCK4;PARD6B;CDKL5;SH3BP1;ARHGAP17;WASF1;YBX3
cysteine-type endopeptidase inhibitor activity (GO:0004869)	1.0	VIL1;LEF1;GAS6;MT3;BIRC2
aryl hydrocarbon receptor binding (GO:0017162)	1.0	ARNTL
protein kinase B binding (GO:0043422)	1.0	RARA
rRNA methyltransferase activity (GO:0008649)	1.0	FBL
telomerase activity (GO:0003720)	1.0	DKC1
mannosyl-oligosaccharide 1,2-alpha-mannosidase activity (GO:0004571)	1.0	EDEM2
C-C chemokine binding (GO:0019957)	1.0	CXCR4
calcium-dependent protein kinase activity (GO:0010857)	1.0	CAMK2A
protein phosphatase activator activity (GO:0072542)	1.0	PHACTR4
dipeptidyl-peptidase activity (GO:0008239)	1.0	PRCP
RNA polymerase I regulatory region sequence-specific DNA binding (GO:0001163)	1.0	TAF1C
sodium:bicarbonate symporter activity (GO:0008510)	1.0	SLC4A7
phosphatidylinositol-4,5-bisphosphate 5-phosphatase activity (GO:0004439)	1.0	SYNJ2
phosphatidylcholine transporter activity (GO:0008525)	1.0	PITPNB
oxidoreductase activity, acting on a sulfur group of donors, NAD(P) as acceptor (GO:0016668)	1.0	TXNDC2
pyrimidine nucleotide-sugar transmembrane transporter activity (GO:0015165)	1.0	SLC35A1
protein-arginine omega-N asymmetric methyltransferase activity (GO:0035242)	1.0	CARM1
RNA-directed DNA polymerase activity (GO:0003964)	1.0	DKC1
RNA polymerase I CORE element sequence-specific DNA binding (GO:0001164)	1.0	TAF1C
phosphatidylinositol-4,5-bisphosphate phosphatase activity (GO:0106019)	1.0	SYNJ2
histone demethylase activity (H3-K4 specific) (GO:0032453)	1.0	KDM5D
amide transmembrane transporter activity (GO:0042887)	1.0	SLC38A3
coreceptor activity involved in Wnt signaling pathway (GO:0071936)	1.0	GPC4
transferrin receptor binding (GO:1990459)	1.0	HFE
cadherin binding involved in cell-cell adhesion (GO:0098641)	1.0	BAIAP2;CNN3
spectrin binding (GO:0030507)	1.0	EPB41;ANK1
PDZ domain binding (GO:0030165)	1.0	DOCK4;FZD2;PLEKHA2;CCDC88C;ERC1;TBC1D10A
Hsp90 protein binding (GO:0051879)	1.0	UNC45A;NPAS2;ARNTL
5'-3' RNA polymerase activity (GO:0034062)	1.0	POLR1A;POLR1B;POLR2L
core promoter sequence-specific DNA binding (GO:0001046)	1.0	KLF10;TFAP2A;NR4A3;TAF1C;PAX6;SOX9;ATF4
protein methyltransferase activity (GO:0008276)	1.0	CARM1;DOT1L;ETFBKMT;WDR77
pyrophosphatase activity (GO:0016462)	1.0	NUDT10;ENTPD5;PRUNE2;NUDT15
methylation-dependent protein binding (GO:0140034)	1.0	PHF2;ING5;WDR5;PHF13;CHD1
collagen binding (GO:0005518)	1.0	CHADL;ADAM9;PDGFA;PCOLCE;THBS1
actin filament binding (GO:0051015)	1.0	VIL1;WDR1;MAP1S;WIPF2;ACTN1;MICALL2;ABL2;ACTN4;EZR;CORO2B;EGFR;AIF1L
mRNA 3'-UTR binding (GO:0003730)	1.0	LARP1;GEMIN5;IGF2BP2;YBX3;RBMS3;ZFP36L1
small GTPase binding (GO:0031267)	1.0	GGA3;ASAP3;AGFG2;GIT1;RAB11FIP4;RAPGEF4
purine ribonucleoside binding (GO:0032550)	1.0	GNAZ;ATL1;GNL2;RND3;GNL1;GTPBP4;GNL3;GNAO1;TUBB6;TUBB2A;TUBB3;RHOJ;TSR1;RAB38;RHOU
guanyl ribonucleotide binding (GO:0032561)	1.0	GNAZ;ATL1;GNL2;RND3;GNL1;GTPBP4;GNL3;GNAO1;TUBB6;TUBB2A;TUBB3;RHOJ;CNGA2;TSR1;RAB38;RHOU
3'-5'-exoribonuclease activity (GO:0000175)	1.0	EXOSC5;NOCT;EXOSC2
oxidoreductase activity, acting on paired donors, with incorporation or reduction of molecular oxygen, 2-oxoglutarate as one donor, and incorporation of one atom each of oxygen into both donors (GO:0016706)	1.0	ALKBH4;ALKBH1;TET3
protein deacetylase activity (GO:0033558)	1.0	MBD3;HDAC5;HDAC11;CHD3
transferase activity, transferring pentosyl groups (GO:0016763)	1.0	PARP10;QTRT1;SIRT4;PARP8
ubiquitin conjugating enzyme activity (GO:0061631)	1.0	UBE2QL1;UBE2O
transcription factor activity, RNA polymerase II core promoter sequence-specific (GO:0000983)	1.0	SMAD3;RELA
low-density lipoprotein particle receptor binding (GO:0050750)	1.0	APOE;CLU
phospholipid-translocating ATPase activity (GO:0004012)	1.0	ATP8B2;ATP10A
protein kinase regulator activity (GO:0019887)	1.0	SOCS2;CDKN1A;SOCS1;PRKAR1B;CNKSR3;LRRC4;DUSP19;MT3;SOCS5;NCK1
ATP transmembrane transporter activity (GO:0005347)	1.0	SLC25A24
macromolecule transmembrane transporter activity (GO:0022884)	1.0	MCL1
hydrolase activity, acting on acid anhydrides, in phosphorus-containing anhydrides (GO:0016818)	1.0	NUDT10
histone-arginine N-methyltransferase activity (GO:0008469)	1.0	CARM1
intracellular cAMP activated cation channel activity (GO:0005222)	1.0	CNGA2
nucleoside-triphosphate diphosphatase activity (GO:0047429)	1.0	NUDT15
potassium ion symporter activity (GO:0022820)	1.0	SLC12A6
potassium:chloride symporter activity (GO:0015379)	1.0	SLC12A6
sterol esterase activity (GO:0004771)	1.0	LIPA
phosphatase activator activity (GO:0019211)	1.0	PHACTR4
dolichyl-diphosphooligosaccharide-protein glycotransferase activity (GO:0004579)	1.0	MAGT1
retinoid X receptor binding (GO:0046965)	1.0	HMGA1
2-acylglycerol-3-phosphate O-acyltransferase activity (GO:0047144)	1.0	LPCAT4
peptide disulfide oxidoreductase activity (GO:0015037)	1.0	GLRX
adenine nucleotide transmembrane transporter activity (GO:0000295)	1.0	SLC25A24
5S rRNA binding (GO:0008097)	1.0	RRS1
cation:chloride symporter activity (GO:0015377)	1.0	SLC12A6
cAMP-dependent protein kinase inhibitor activity (GO:0004862)	1.0	PRKAR1B
complement component C1q binding (GO:0001849)	1.0	MEGF10
UDP-xylosyltransferase activity (GO:0035252)	1.0	GXYLT2
core promoter proximal region sequence-specific DNA binding (GO:0000987)	1.0	AKNA;LEF1;RELA;ETS2;ZBTB2;YY2;MYC;UTY;MEF2D;MBD3;TFAP2A;KLF10;KDM6B;SMAD3;TFEB;NFATC2;ETV1;GRHL1;FOSL2;FOSL1;NR4A3;KLF5;SP2;RFX5;PPARA;ATF3
rRNA binding (GO:0019843)	1.0	PPAN;RRS1;DDX21;IMP4
cysteine-type peptidase activity (GO:0008234)	1.0	CTSO;UCHL1;USP10;USP12;CAPN15;LGMN
metalloendopeptidase activity (GO:0004222)	1.0	ADAMTS4;MMP2;ADAM10;ADAM9;OMA1;ADAMTS12
monocarboxylic acid transmembrane transporter activity (GO:0008028)	1.0	CEACAM1;SLC38A3;SLC16A4
Rab GTPase binding (GO:0017137)	1.0	NGFR;TBC1D1;RUSC2;MICALL1;TBC1D9;TBC1D2B;RIN3;ERC1;CHML;TBC1D10A;RAB11FIP4;TBC1D16
N-methyltransferase activity (GO:0008170)	1.0	NNMT;METTL15
protein binding involved in cell-cell adhesion (GO:0098632)	1.0	BAIAP2;CNN3
AU-rich element binding (GO:0017091)	1.0	ZFP36L1;RBMS3
ubiquitin-like protein conjugating enzyme activity (GO:0061650)	1.0	UBE2QL1;UBE2O
inward rectifier potassium channel activity (GO:0005242)	1.0	KCNJ9;KCNJ14
aspartic-type endopeptidase activity (GO:0004190)	1.0	BACE2;SPPL2A
transforming growth factor beta receptor binding (GO:0005160)	1.0	TGFB1;SMAD3;TGFB3;SMAD7
cyclin-dependent protein serine/threonine kinase activity (GO:0004693)	1.0	CDKN1A;CDKL5;CCND1
Lys48-specific deubiquitinase activity (GO:1990380)	1.0	USP27X
protein serine/threonine phosphatase inhibitor activity (GO:0004865)	1.0	PPP1R1A
tau-protein kinase activity (GO:0050321)	1.0	BRSK2
death receptor binding (GO:0005123)	1.0	FEM1B
NADPH binding (GO:0070402)	1.0	CBR4
adenylate cyclase binding (GO:0008179)	1.0	ADCY5
oligosaccharyl transferase activity (GO:0004576)	1.0	MAGT1
carbon-nitrogen ligase activity, with glutamine as amido-N-donor (GO:0016884)	1.0	NADSYN1
eukaryotic initiation factor 4E binding (GO:0008190)	1.0	LARP1
G-protein activated inward rectifier potassium channel activity (GO:0015467)	1.0	KCNJ9
long-chain fatty acid-CoA ligase activity (GO:0004467)	1.0	ACSL1
oxidoreductase activity, oxidizing metal ions, NAD or NADP as acceptor (GO:0016723)	1.0	STEAP3
cGMP binding (GO:0030553)	1.0	CNGA2
cyclic-nucleotide phosphodiesterase activity (GO:0004112)	1.0	PDE9A
Tat protein binding (GO:0030957)	1.0	CTDP1
cyclin-dependent protein serine/threonine kinase inhibitor activity (GO:0004861)	1.0	CDKN1A
fatty acid synthase activity (GO:0004312)	1.0	FASN
mitogen-activated protein kinase kinase kinase binding (GO:0031435)	1.0	DUSP19
ADP transmembrane transporter activity (GO:0015217)	1.0	SLC25A24
sugar:proton symporter activity (GO:0005351)	1.0	SLC17A5
oxidized purine DNA binding (GO:0032357)	1.0	WRN
magnesium ion transmembrane transporter activity (GO:0015095)	1.0	MAGT1
microtubule minus-end binding (GO:0051011)	1.0	CAMSAP2
mannosyl-oligosaccharide mannosidase activity (GO:0015924)	1.0	EDEM2
ATPase activity, coupled to movement of substances (GO:0043492)	1.0	ATP8B2;ABCA6;ABCA9;TAP1;ATP10A
monocarboxylic acid binding (GO:0033293)	1.0	PSAP;RARA
Wnt-activated receptor activity (GO:0042813)	1.0	FZD2;FZD9
fibroblast growth factor binding (GO:0017134)	1.0	THBS1;FGFR1
cyclin-dependent protein kinase activity (GO:0097472)	1.0	CDKN1A;CDKL5;CCND1
carboxylic acid binding (GO:0031406)	1.0	CEMIP;VCAN;PSAP
RNA polymerase core enzyme binding (GO:0043175)	1.0	TCOF1;NOLC1;BRD4
E-box binding (GO:0070888)	1.0	MYC;ATOH8;ARNTL
protein phosphatase inhibitor activity (GO:0004864)	1.0	PPP1R1A;PTN
acetylcholine receptor activity (GO:0015464)	1.0	CHRNA4;CHRNA7
lipoprotein particle binding (GO:0071813)	1.0	THBS1;LDLR
calcium-release channel activity (GO:0015278)	1.0	JPH3;JPH1
calcium activated cation channel activity (GO:0005227)	1.0	KCNN2;KCNN4
DNA binding (GO:0003677)	1.0	ATN1;HR;CARF;YBX3;ETS2;AFF1;AFF2;YY2;AIFM2;MYC;UTY;LZTS1;KDM6B;FBXO18;MAP1S;SETMAR;PAX6;POU3F1;HIST2H2BE;DDB2;RFX5;CRY1;ERF;RARB;NUPR1;PPARA;FAN1;ATF4;KMT2D;CEBPB;NUFIP1;MYRF;PRKDC;FOXG1;SATB2;TCF7;LEF1;MLLT1;CXXC5;EGFR;NPAS2;FOXO1;RELA;ARNTL;WRN;NFIL3;HLX;PLAGL1;HIVEP1;PLAGL2;SURF6;HIVEP3;HIVEP2;PPARGC1A;ZBTB7A;MEF2D;ZBED5;LYAR;MBD3;TFAP2A;MBD4;TCF7L1;SMAD3;GSX1;FOXF2;BCL11B;HMGA1;HMGA2;NFATC2;A…
tubulin binding (GO:0015631)	1.0	PRNP;MAP1S;MAST2;DIXDC1;EML1;CCSAP;MID2;DNM1;CLIP3;CLIP2;CLIP1;NAV3;CEP57L1;KIF26B;CCDC88C;KIF13A;KIF5A;DCX;MAP6;NEFM;KIF21B;EZR;MAP9
ion transmembrane transporter activity (GO:0015075)	1.0	SLC4A7;CHRNA7;KCNK3
endodeoxyribonuclease activity (GO:0004520)	1.0	MBD4;ERCC1;SETMAR
protein phosphatase 1 binding (GO:0008157)	1.0	PHACTR4
intramolecular oxidoreductase activity, transposing C=C bonds (GO:0016863)	1.0	EBP
platelet-derived growth factor binding (GO:0048407)	1.0	PDGFA
thioesterase binding (GO:0031996)	1.0	TRAF3
adenyl nucleotide binding (GO:0030554)	1.0	HSPH1
immunoglobulin binding (GO:0019865)	1.0	FCGRT
RNA polymerase II activity (GO:0001055)	1.0	POLR2L
intramolecular transferase activity, phosphotransferases (GO:0016868)	1.0	PGM1
adenyl-nucleotide exchange factor activity (GO:0000774)	1.0	HSPH1
intermediate filament binding (GO:0019215)	1.0	MTM1
calcium-dependent protein serine/threonine kinase activity (GO:0009931)	1.0	CAMK2A
peptide alpha-N-acetyltransferase activity (GO:0004596)	1.0	NAA25
NADH dehydrogenase activity (GO:0003954)	1.0	NARF
3',5'-cyclic-GMP phosphodiesterase activity (GO:0047555)	1.0	PDE9A
intracellular cyclic nucleotide activated cation channel activity (GO:0005221)	1.0	CNGA2
tumor necrosis factor receptor binding (GO:0005164)	1.0	TRAF3
growth factor receptor binding (GO:0070851)	1.0	IL11;IL1R1;TGFA;PDGFA;ITGA5;FGF2;PGF;HBEGF
purine ribonucleoside triphosphate binding (GO:0035639)	1.0	GNAZ;BRSK2;PDXK;FICD;DDX25;ATL1;MAST2;MAST1;NOL9;RND3;RPS6KA4;TUBB6;HSPH1;TUBB3;PIM1;CDKL5;NEK6;MINK1;TAP1;GNL2;GNL1;GTPBP4;SYN1;GCK;GNL3;GNAO1;TUBB2A;LATS2;RHOJ;SIK3;TSR1;RAB38;SIK1;RHOU;PI4K2A;HSPA1A
transcriptional repressor activity, RNA polymerase II transcription factor binding (GO:0001191)	1.0	YY2;CITED2;ATN1;HSPA1A
RNA polymerase II activating transcription factor binding (GO:0001102)	1.0	MAD2L2;SMAD3;MEF2D;HIPK2
nuclease activity (GO:0004518)	1.0	WRN;PGAP1;TATDN2;SETMAR;SMG7
ion channel activity (GO:0005216)	1.0	CHRNA4;SCN8A;CHRNA7;KCNA3;PIEZO1;CACNA1D;CACNA1H;KCNK3
NF-kappaB binding (GO:0051059)	1.0	NFKBIA;RELA
kinase activator activity (GO:0019209)	1.0	DUSP19;MT3
retinoid binding (GO:0005501)	1.0	RARA;PTGDS
miRNA binding (GO:0035198)	1.0	TRIM71;DDX21
snRNA binding (GO:0017069)	1.0	LSM11;DDX21;GEMIN5
ligand-gated cation channel activity (GO:0099094)	1.0	CHRNA4;KCNJ9;GPRIN1;CHRNA7;KCNJ14
racemase and epimerase activity, acting on carbohydrates and derivatives (GO:0016857)	1.0	GLCE
sodium:amino acid symporter activity (GO:0005283)	1.0	SLC38A1
SUMO binding (GO:0032183)	1.0	SIMC1
protein tyrosine kinase activator activity (GO:0030296)	1.0	GAS6
potassium ion binding (GO:0030955)	1.0	PDXK
poly(A)-specific ribonuclease activity (GO:0004535)	1.0	NOCT
sodium ion binding (GO:0031402)	1.0	PDXK
tRNA (guanine) methyltransferase activity (GO:0016423)	1.0	THUMPD2
DNA replication origin binding (GO:0003688)	1.0	GRWD1
annealing activity (GO:0097617)	1.0	SMARCA1
UDP-galactose:beta-N-acetylglucosamine beta-1,3-galactosyltransferase activity (GO:0008499)	1.0	B3GALT2
voltage-gated chloride channel activity (GO:0005247)	1.0	CLCN7
high voltage-gated calcium channel activity (GO:0008331)	1.0	CACNA1D
microtubule plus-end binding (GO:0051010)	1.0	CLIP1
oxidoreductase activity, acting on the aldehyde or oxo group of donors, NAD or NADP as acceptor (GO:0016620)	1.0	ALDH1A3;ALDH1A1
lipoprotein particle receptor binding (GO:0070325)	1.0	APOE;CLU
transcription cofactor binding (GO:0001221)	1.0	PER2;NEK6
exoribonuclease activity, producing 5'-phosphomonoesters (GO:0016896)	1.0	EXOSC5;EXOSC2
epidermal growth factor receptor binding (GO:0005154)	1.0	TGFA;HBEGF
potassium ion transmembrane transporter activity (GO:0015079)	1.0	SLC12A6;KCNN4;KCNK3
3'-5' exonuclease activity (GO:0008408)	1.0	EXOSC5;WRN;EXOSC2
ubiquitin binding (GO:0043130)	1.0	UCHL1;SMAD3;NUP62;CXCR4;BIRC2
tumor necrosis factor receptor superfamily binding (GO:0032813)	1.0	FEM1B;TRAF3
thyroid hormone receptor binding (GO:0046966)	1.0	MBD4;NUP62
carboxy-lyase activity (GO:0016831)	1.0	GGCX;GAD1
ubiquitin-like protein-specific protease activity (GO:0019783)	1.0	TADA2B;UCHL1;USP10;SENP8;USP12;OTUD3
glycine binding (GO:0016594)	1.0	GPRIN1
water transmembrane transporter activity (GO:0005372)	1.0	AQP11
phosphatidate phosphatase activity (GO:0008195)	1.0	LPIN1
oxidoreductase activity, acting on NAD(P)H, heme protein as acceptor (GO:0016653)	1.0	NQO1
G-protein coupled photoreceptor activity (GO:0008020)	1.0	RRH
tRNA methyltransferase activity (GO:0008175)	1.0	THUMPD2
ubiquitin protein ligase activity involved in ERAD pathway (GO:1904264)	1.0	TMEM129
water channel activity (GO:0015250)	1.0	AQP11
Rab guanyl-nucleotide exchange factor activity (GO:0017112)	1.0	DENND2C;ALS2CL;RIN3;RIN1
UDP-glycosyltransferase activity (GO:0008194)	1.0	CSGALNACT1;HEXB;B3GALT2;HEXA;GXYLT2
amino acid binding (GO:0016597)	1.0	SESN1;GPRIN1;SESN2
signal sequence binding (GO:0005048)	1.0	NFKBIA;CEMIP;IPO4
sulfotransferase activity (GO:0008146)	1.0	CHST14;HS6ST1;GAL3ST4
carboxypeptidase activity (GO:0004180)	1.0	CTSA;CPD;PRCP
Hsp70 protein binding (GO:0030544)	1.0	FICD;DNAJC10
RNA polymerase II core promoter sequence-specific DNA binding (GO:0000979)	1.0	TFAP2A;PAX6
double-stranded DNA binding (GO:0003690)	1.0	FBXO18;PRKDC;CRY1;SETMAR;YBX3;AFF1;EGFR;AFF2
carboxylic acid transmembrane transporter activity (GO:0046943)	1.0	SLC7A5;SLC38A1;SLC38A3;SLC7A1;SLC16A4
sodium channel activity (GO:0005272)	1.0	HCN3;SCN8A;CACNA1H
CARD domain binding (GO:0050700)	1.0	CARD19
ribosomal small subunit binding (GO:0043024)	1.0	PIM1
protein serine/threonine/tyrosine kinase activity (GO:0004712)	1.0	SGK1
5'-nucleotidase activity (GO:0008253)	1.0	NT5DC3
retinoic acid binding (GO:0001972)	1.0	RARA
heparan sulfate sulfotransferase activity (GO:0034483)	1.0	HS6ST1
vitamin D receptor binding (GO:0042809)	1.0	MBD4
titin binding (GO:0031432)	1.0	CAMK2D
nucleoside kinase activity (GO:0019206)	1.0	UCK2
tropomyosin binding (GO:0005523)	1.0	CALD1
transferase activity, transferring hexosyl groups (GO:0016758)	1.0	CSGALNACT1;ALG6;FUT9;KDELC2;DPY19L4;HEXB;B3GALT2;HEXA
nuclear localization sequence binding (GO:0008139)	1.0	NFKBIA;IPO4
copper ion binding (GO:0005507)	1.0	PRNP;MT3;SOD3
protein homodimerization activity (GO:0042803)	1.0	CSF1;CITED1;ICE1;HEXB;SPPL2A;TRIM8;EEA1;TRIM9;STK10;GLIPR2;RBPMS2;STARD3;ACOT7;ACTN1;AXIN1;SETMAR;TAP1;ADAM10;HOGA1;ACTN4;MID2;QTRT1;ALDH1A3;CLIP1;CEACAM1;KIT;ATF3;CEBPB;PDXK;CAMK2D;FICD;CHRNA7;CAMK2A;PDGFA;RELA;SRM;WRN;INPP5F;CDH20;STC2;PSAP;CDH22;HMOX1;KCNN2;APOE;RAB11FIP4;MCL1;TFAP2A;SMAD3;JUP;CRTAM;FZD9;NAGA;GRHL1;VIL1;NR4A3;GSTA4;BCL2;FGFR1
iron ion binding (GO:0005506)	1.0	PHF2;ALKBH1;AGMO;TET3
metallopeptidase activity (GO:0008237)	1.0	ADAMTS4;MMP2;ECEL1;ADAM10;ADAM9;OMA1;ADAMTS12;ADAMTS6
myosin V binding (GO:0031489)	1.0	RAB3C
transmembrane receptor protein tyrosine phosphatase activity (GO:0005001)	1.0	PTPRA
transmembrane receptor protein phosphatase activity (GO:0019198)	1.0	PTPRA
5'-3' exonuclease activity (GO:0008409)	1.0	FAN1
peptide N-acetyltransferase activity (GO:0034212)	1.0	NAA25
excitatory extracellular ligand-gated ion channel activity (GO:0005231)	1.0	CHRNA4;CHRNA7
nucleosomal DNA binding (GO:0031492)	1.0	MBD3;HMGA2
delayed rectifier potassium channel activity (GO:0005251)	1.0	KCNB1;KCNA3
hydrolase activity, acting on acid anhydrides, catalyzing transmembrane movement of substances (GO:0016820)	1.0	ABCA6;ABCA9;TAP1
ubiquitin-protein transferase activity (GO:0004842)	1.0	TRIM71;RNF13;RNF19B;KLHDC7A;BACH1;BACH2;RNF135;TRIM9;RNF213;TMEM129;LONRF3;LONRF1;RNF43;FEM1A;FEM1B;SMURF1;KLHL21;UBE2QL1;PAX6;KLHL24;MARCH4;DDB2;KBTBD3;SPSB1;TRAF3;KLHDC8A;GAN;HECW2;RNF182;UBE2O;ERCC8;FBXL4;RNF122;BIRC2;PDZRN4;RNF165
methyltransferase activity (GO:0008168)	1.0	HEMK1;NSUN2;CARM1;NOP2;NSUN6
RNA binding (GO:0003723)	1.0	OTUD4;PPAN;MSI1;GPATCH4;CASC3;ADARB1;NOC2L;PWP2;RRP9;FBL;ALKBH1;SOX9;DDX18;RBFOX3;ACTN1;DDX10;CD3EAP;IMP4;ACTN4;FNDC3A;PUS7;GTPBP4;DKC1;NCL;GRWD1;CCDC86;GEMIN5;EZR;PRKDC;NOP2;NOLC1;NMD3;KRCC1;ZFP36L1;LARP1;DHX33;PDCD11;DHX37;GAR1;RRS1;SURF6;PPARGC1A;LYAR;PPARGC1B;NOP14;TIA1;SMAD3;CCDC137;PRRC2A;YRDC;DIAPH1;MEX3A;FASN;UBE2O;NOL10;NOL12;TRIM71;USP36;PRR3;PINX1;NAT10;CELF6;ADAR;CHD3;SMG7;WDR46;YBX3;…
protein kinase activator activity (GO:0030295)	1.0	CDKN1A;DUSP19;GAS6;MT3
Ras GTPase binding (GO:0017016)	1.0	NGFR;TBC1D9;TBC1D2B;YBX3;TBC1D1;PARD6B;RUSC2;MICALL1;RIN3;ERC1;CHML;TBC1D10A;RAB11FIP4;TBC1D16;RAPGEF4
non-membrane spanning protein tyrosine kinase activity (GO:0004715)	1.0	TEC;ABL2;FRK
polyubiquitin modification-dependent protein binding (GO:0031593)	1.0	PARP10;ZFAND6;UBQLN4
cholesterol binding (GO:0015485)	1.0	STARD3;NPC1;APOE
nucleobase-containing compound kinase activity (GO:0019205)	1.0	UCK2;NOL9
NADP binding (GO:0050661)	1.0	NNT;CBR4
deoxyribonuclease activity (GO:0004536)	1.0	MBD4;TATDN2
amino acid transmembrane transporter activity (GO:0015171)	1.0	SLC7A5;SLC38A1;SLC38A3;SLC7A1
protein heterodimerization activity (GO:0046982)	1.0	GABBR2;CEBPB;KCNB1;HEXB;HEXA;FZD9;NOLC1;PDGFA;ADRA1B;RELA;EGFR;MID2;ADCY5;QTRT1;TCOF1;CLCF1;RARA;BCL2;TLR4;ATF3;ATF4;MCL1
potassium ion leak channel activity (GO:0022841)	1.0	KCNK3
peptidase activator activity (GO:0016504)	1.0	PCOLCE
alkali metal ion binding (GO:0031420)	1.0	PDXK
transferase activity, transferring amino-acyl groups (GO:0016755)	1.0	TGM1
protein transmembrane transporter activity (GO:0008320)	1.0	MCL1
nucleotidase activity (GO:0008252)	1.0	NT5DC3
DNA polymerase binding (GO:0070182)	1.0	NAT10
bile acid transmembrane transporter activity (GO:0015125)	1.0	CEACAM1
adrenergic receptor activity (GO:0004935)	1.0	ADRA1B
ionotropic glutamate receptor activity (GO:0004970)	1.0	GPRIN1
four-way junction DNA binding (GO:0000400)	1.0	WRN
proton-transporting ATPase activity, rotational mechanism (GO:0046961)	1.0	TCIRG1
phosphatidic acid binding (GO:0070300)	1.0	MICALL1
phosphotransferase activity, alcohol group as acceptor (GO:0016773)	1.0	DGKG;IPPK;PDXK;CDKL5;PRKDC;MINK1;NOL9;PIK3CB;PIK3CG;HIPK2;HYKK;STK24;FAM20C;ABL2;PRKG2;SGK3;SOX9;TEK;MAP3K14;IP6K3;DGKH
cysteine-type endopeptidase activity (GO:0004197)	1.0	CTSO;UCHL1;USP10;USP12;CAPN15;LGMN
ATP binding (GO:0005524)	1.0	BRSK2;PDXK;CDKL5;FICD;DDX25;NEK6;MAST2;MINK1;MAST1;TAP1;NOL9;SYN1;GCK;RPS6KA4;HSPH1;LATS2;SIK3;PIM1;SIK1;PI4K2A;HSPA1A
ATP-dependent microtubule motor activity, plus-end-directed (GO:0008574)	1.0	KIF5A;WDR78
ligand-gated channel activity (GO:0022834)	1.0	CHRNA4;CHRNA7
nucleoside-triphosphatase activity (GO:0017111)	1.0	RAB3C;GNAZ;ATL1;CHD3;RND3;THTPA;WRN;HSPH1;RNF213;KIF13A;KIF5A;KIF21B;MDN1;UPF1;SEPT10;SEPT11;TBCC;WRNIP1;GNL2;SMARCA1;GNL1;SEPT5;GTPBP4;DNM1;GNL3;SEPT3;GNAO1;ARL4D;RAB15;KIF26B;RHOJ;TSR1;RAB38;RHOU;RAB7B;HSPA1A
adenyl ribonucleotide binding (GO:0032559)	1.0	BRSK2;PDXK;CDKL5;FICD;DDX25;NEK6;MAST2;MINK1;MAST1;TAP1;NOL9;SYN1;GCK;RPS6KA4;CNBD2;HSPH1;LATS2;SIK3;PIM1;SIK1;PI4K2A;RAPGEF4;HSPA1A
receptor antagonist activity (GO:0048019)	1.0	IL18BP
metalloaminopeptidase activity (GO:0070006)	1.0	MMP17
aspartic-type peptidase activity (GO:0070001)	1.0	BACE2
cholesterol transporter activity (GO:0017127)	1.0	APOE
single-stranded RNA binding (GO:0003727)	1.0	PTBP1;MEX3A;DDX58
exopeptidase activity (GO:0008238)	1.0	CTSA;UCHL1;TPP1
ATPase activity, coupled to transmembrane movement of substances (GO:0042626)	1.0	ABCA6;ABCA9;TAP1
P-P-bond-hydrolysis-driven transmembrane transporter activity (GO:0015405)	1.0	ABCA6;ABCA9;TAP1
transition metal ion transmembrane transporter activity (GO:0046915)	1.0	SLC30A6;SLC25A37
double-stranded RNA binding (GO:0003725)	1.0	DHX33;DDX58;ACTN1;TLR3
DNA-dependent ATPase activity (GO:0008094)	1.0	WRN;FBXO18;CHD3;SMARCA1;CHD1
cation transmembrane transporter activity (GO:0008324)	1.0	SCN8A;PIEZO1;CACNA1D;SLC25A20;SLC38A3;SLC7A1;CACNA1H
fatty acid ligase activity (GO:0015645)	1.0	ACSL1
protein kinase A regulatory subunit binding (GO:0034237)	1.0	EZR
phosphatase inhibitor activity (GO:0019212)	1.0	PTN
voltage-gated anion channel activity (GO:0008308)	1.0	CLCN7
1-acylglycerol-3-phosphate O-acyltransferase activity (GO:0003841)	1.0	LPCAT4
voltage-gated potassium channel activity (GO:0005249)	1.0	HCN3;KCNB1;KCNJ9;KCNJ14;KCNA3;CNGA2
phosphoric diester hydrolase activity (GO:0008081)	1.0	FICD;SMPDL3A
ion channel inhibitor activity (GO:0008200)	1.0	RSC1A1;CAMK2D
microtubule motor activity (GO:0003777)	1.0	KIF26B;KIF5A;KIF13A;KIF21B
aminopeptidase activity (GO:0004177)	1.0	MMP17;PRCP
leak channel activity (GO:0022840)	1.0	KCNK3
gamma-tubulin binding (GO:0043015)	1.0	DIXDC1
insulin receptor binding (GO:0005158)	1.0	GRB10
RNA polymerase binding (GO:0070063)	1.0	ANP32B
sterol binding (GO:0032934)	1.0	STARD3;NPC1;APOE
potassium channel activity (GO:0005267)	1.0	HCN3;KCNB1;KCNA3;CNGA2;KCNN2;KCNN4;KCNK3
cytokine receptor binding (GO:0005126)	1.0	SOCS2;SPRED2;IL11;TGFB1;SMAD3;CSF1;TGFB3;CLCF1;LIF;PGF
intramolecular oxidoreductase activity, transposing S-S bonds (GO:0016864)	1.0	PIGK
protein disulfide isomerase activity (GO:0003756)	1.0	PIGK
organic cation transmembrane transporter activity (GO:0015101)	1.0	SLC44A1
proteasome binding (GO:0070628)	1.0	ZFAND4
lysophosphatidic acid acyltransferase activity (GO:0042171)	1.0	LPCAT4
K63-linked polyubiquitin modification-dependent protein binding (GO:0070530)	1.0	PARP10
3',5'-cyclic-nucleotide phosphodiesterase activity (GO:0004114)	1.0	PDE9A
glutamate receptor activity (GO:0008066)	1.0	GRM4
DNA-directed DNA polymerase activity (GO:0003887)	1.0	PRIMPOL
ferrous iron binding (GO:0008198)	1.0	ALKBH1
exonuclease activity (GO:0004527)	1.0	WRN;FAN1
transmitter-gated ion channel activity involved in regulation of postsynaptic membrane potential (GO:1904315)	1.0	CHRNA4;CHRNA7
syntaxin binding (GO:0019905)	1.0	NAPB;UNC13A;PRRT2;SNPH;CPLX1
lysine N-methyltransferase activity (GO:0016278)	1.0	ETFBKMT
DNA polymerase activity (GO:0034061)	1.0	PRIMPOL
calcium-dependent cysteine-type endopeptidase activity (GO:0004198)	1.0	CAPN15
chemokine receptor activity (GO:0004950)	1.0	CXCR4
oxidoreductase activity, acting on paired donors, with incorporation or reduction of molecular oxygen, reduced flavin or flavoprotein as one donor, and incorporation of one atom of oxygen (GO:0016712)	1.0	CYP1B1
hydrogen-exporting ATPase activity (GO:0036442)	1.0	TCIRG1
GABA receptor activity (GO:0016917)	1.0	GABBR2
scavenger receptor activity (GO:0005044)	1.0	MEGF10
sialyltransferase activity (GO:0008373)	1.0	ST6GAL1
metal ion binding (GO:0046872)	1.0	BRSK2;PDXK;MAST2;NRXN1;MAST1;THBS1;PGS1;THTPA;WRN;SNN;PCLO;CDH20;NCS1;CDH22;ABL2;APOE;PGM1;SLC25A24;CSGALNACT1;ARSA;NEK6;EML1;MT3;VIL1;CLIP1;PCP4;STIM2;GPRIN1;PITPNM2;HRC;SIK3;SIK1;CASQ1;PI4K2A;FAN1;FBN1
frizzled binding (GO:0005109)	1.0	RNF43;WNT5A
extracellular ligand-gated ion channel activity (GO:0005230)	1.0	CHRNA4;CHRNA7;HTR3A
mRNA binding (GO:0003729)	1.0	CLUH;RBFOX3;ADARB1;YBX3;ZFP36L1;GNL3;LARP1;DHX33;NCL;NOCT;RBPMS2;GEMIN5;IGF2BP2
solute:sodium symporter activity (GO:0015370)	1.0	SLC5A3
bicarbonate transmembrane transporter activity (GO:0015106)	1.0	SLC4A7
bHLH transcription factor binding (GO:0043425)	1.0	SMAD3
zinc ion transmembrane transporter activity (GO:0005385)	1.0	SLC30A6
divalent inorganic cation transmembrane transporter activity (GO:0072509)	1.0	SLC30A6;MAGT1
disordered domain specific binding (GO:0097718)	1.0	HSPA1A
endoribonuclease activity (GO:0004521)	1.0	NOB1
ATPase activator activity (GO:0001671)	1.0	DNAJC10
ADP binding (GO:0043531)	1.0	TAP1
cation channel activity (GO:0005261)	1.0	GPRIN1;SCN8A;CHRNA7;PIEZO1;CACNA1D;HTR3A;KCNN4;CACNA1H;CACNG4;KCNK3
SH3 domain binding (GO:0017124)	1.0	ADAM9;PTPN22;REPS1
ammonium transmembrane transporter activity (GO:0008519)	1.0	SLC44A1
phosphatidylinositol-3,4-bisphosphate binding (GO:0043325)	1.0	PLEKHA2
acetyltransferase activity (GO:0016407)	1.0	NAT10
DNA secondary structure binding (GO:0000217)	1.0	WRN
mannosyltransferase activity (GO:0000030)	1.0	DPY19L4
metal ion transmembrane transporter activity (GO:0046873)	1.0	MAGT1
N-acyltransferase activity (GO:0016410)	1.0	NAT10
actin monomer binding (GO:0003785)	1.0	ABL2
ATPase activity, coupled to transmembrane movement of ions, rotational mechanism (GO:0044769)	1.0	TCIRG1
androgen receptor binding (GO:0050681)	1.0	KDM5D;PPARGC1A
heme binding (GO:0020037)	1.0	STC2;CYP1B1;HMOX1;BACH1
SH2 domain binding (GO:0042169)	1.0	NUP62
RNA polymerase II core binding (GO:0000993)	1.0	BRD4
anion:cation symporter activity (GO:0015296)	1.0	SLC4A7;SLC13A3
potassium channel regulator activity (GO:0015459)	1.0	SGK3;SGK1
basal RNA polymerase II transcription machinery binding (GO:0001099)	1.0	BRD4
beta-tubulin binding (GO:0048487)	1.0	MAP1S
cyclin-dependent protein serine/threonine kinase regulator activity (GO:0016538)	1.0	CDKN1A
metallocarboxypeptidase activity (GO:0004181)	1.0	CPD
channel activity (GO:0015267)	1.0	BCL2
dicarboxylic acid transmembrane transporter activity (GO:0005310)	1.0	SLC13A3
acylglycerol O-acyltransferase activity (GO:0016411)	1.0	LPCAT4
kinase activity (GO:0016301)	1.0	DGKG;IPPK;PDXK;CDKL5;PRKDC;MINK1;CAMK2A;PIK3CB;PIK3CG;HIPK2;HYKK;STK24;ABL2;PRKG2;SGK3;SOX9;TEK;MAP3K14;IP6K3;DGKH
GTPase binding (GO:0051020)	1.0	ASAP3;PREB;AGFG2;GIT1
damaged DNA binding (GO:0003684)	1.0	ERCC1;DDB2
calcium ion transmembrane transporter activity (GO:0015085)	1.0	GPRIN1;CHRNA7;CACNA1D;CACNG4
pre-mRNA binding (GO:0036002)	1.0	PTBP1
MHC protein binding (GO:0042287)	1.0	TAP1
acetylgalactosaminyltransferase activity (GO:0008376)	1.0	CSGALNACT1;B3GALT2
ATP-dependent microtubule motor activity (GO:1990939)	1.0	KIF5A;WDR78
ribonuclease activity (GO:0004540)	1.0	NOB1;SMG7
phosphatidylinositol-3-phosphate binding (GO:0032266)	1.0	BBS5
serotonin receptor activity (GO:0099589)	1.0	HTR3A
O-acyltransferase activity (GO:0008374)	1.0	LPCAT4
hydrolase activity, hydrolyzing O-glycosyl compounds (GO:0004553)	1.0	IDUA
hydrogen ion transmembrane transporter activity (GO:0015078)	1.0	NNT;TCIRG1
transmitter-gated ion channel activity (GO:0022824)	1.0	HTR3A
glucuronosyltransferase activity (GO:0015020)	1.0	CSGALNACT1
ligand-gated ion channel activity (GO:0015276)	1.0	CHRNA4;CHRNA7;HTR3A
cytokine activity (GO:0005125)	1.0	IL11;TGFB1;CSF1;TGFB3;CLCF1;LIF;FGF2;SCG2;CX3CL1
motor activity (GO:0003774)	1.0	KIF26B;KIF5A;KIF13A;KIF21B
organic anion transmembrane transporter activity (GO:0008514)	1.0	SLC35A1;SLC22A15;SLC25A24
steroid hydroxylase activity (GO:0008395)	1.0	CYP39A1
metalloexopeptidase activity (GO:0008235)	1.0	CPD;MMP17
single-stranded DNA binding (GO:0003697)	1.0	FBXO18;ERCC1;SETMAR;POU4F1
peptidase activity, acting on L-amino acid peptides (GO:0070011)	1.0	ADAMTS4;ST14;SENP8;MMP2;ECEL1;PREP;ADAM10;ADAM9;TPP1;CAPN15;ADAMTS6
peptidase inhibitor activity (GO:0030414)	1.0	PROS1
endopeptidase regulator activity (GO:0061135)	1.0	PROS1
translation initiation factor activity (GO:0003743)	1.0	EIF3B
ubiquitin-like protein ligase activity (GO:0061659)	1.0	RNF43;SMURF1;HECW2;TMEM129;RNF19B;UBE2O;LONRF3;LONRF1;RNF122;PDZRN4;RNF165
oxidoreductase activity, acting on the CH-OH group of donors, NAD or NADP as acceptor (GO:0016616)	1.0	DCXR;SORD;HSD17B7;CBR4
transferase activity, transferring acyl groups other than amino-acyl groups (GO:0016747)	1.0	LPCAT4;FASN
endonuclease activity (GO:0004519)	1.0	MBD4;NOB1;SETMAR
G-protein coupled receptor binding (GO:0001664)	1.0	GNAO1;RNF43;GNAZ;WNT5A;PSAP;ARRB1;HSPA1A
ribosome binding (GO:0043022)	1.0	GEMIN5
CCR chemokine receptor binding (GO:0048020)	1.0	CX3CL1
peptide-lysine-N-acetyltransferase activity (GO:0061733)	1.0	TADA2B
ubiquitin protein ligase activity (GO:0061630)	1.0	RNF43;SMURF1;HECW2;TMEM129;RNF19B;UBE2O;LONRF3;LONRF1;RNF122;PDZRN4;RNF165
calcium ion binding (GO:0005509)	1.0	ARSA;NRXN1;EML1;THBS1;PGS1;VIL1;PCP4;PCLO;STIM2;CDH20;GPRIN1;NCS1;PITPNM2;CDH22;HRC;CASQ1;FBN1;SLC25A24
phosphatidylinositol-4,5-bisphosphate binding (GO:0005546)	1.0	VIL1;PLCD1
transition metal ion binding (GO:0046914)	1.0	PHF2;PDXK;CHD3;PRIMPOL;TRIM8;EEA1;WRN;AGMO;PIM1;ABL2;POLR2L;PTPN1;PRNP;SEC24B;SMAD3;DDX58;SORD;MT3;SOD3;SKI;CLIP1;TET3;MSRB2;WDFY1;FAM20C;SMPDL3A;BIRC2
histone acetyltransferase activity (GO:0004402)	1.0	TADA2B
phosphotransferase activity, phosphate group as acceptor (GO:0016776)	1.0	IP6K3
aminoacyl-tRNA ligase activity (GO:0004812)	1.0	LRRC47
anion transmembrane transporter activity (GO:0008509)	1.0	SLC4A7;SLC22A15
zinc ion binding (GO:0008270)	1.0	PHF2;PTPN1;PDXK;SEC24B;SMAD3;DDX58;SORD;CHD3;MT3;SOD3;TRIM8;EEA1;SKI;CLIP1;MSRB2;WDFY1;SMPDL3A;BIRC2;POLR2L
protein transporter activity (GO:0008565)	1.0	CALCRL;IPO4;MCL1
lipase activity (GO:0016298)	1.0	LIPA
G-protein coupled peptide receptor activity (GO:0008528)	1.0	EDNRA;GPR37L1
ATPase activity (GO:0016887)	1.0	WRN;HSPH1;RNF213;KIF26B;KIF13A;KIF5A;WRNIP1;KIF21B;WDR78;MDN1;HSPA1A
secondary active transmembrane transporter activity (GO:0015291)	1.0	SLC7A5;SLC5A3
chemokine activity (GO:0008009)	1.0	CX3CL1
calcium-dependent phospholipid binding (GO:0005544)	1.0	PCLO
phosphatidylinositol bisphosphate binding (GO:1902936)	1.0	VIL1;PLEKHA2;PLCD1
flavin adenine dinucleotide binding (GO:0050660)	1.0	AIFM2
chemokine receptor binding (GO:0042379)	1.0	CX3CL1
cytokine receptor activity (GO:0004896)	1.0	IL1R1;GFRA1
ATPase activity, coupled (GO:0042623)	1.0	HSPH1;SMARCA1;HSPA1A
serine-type endopeptidase inhibitor activity (GO:0004867)	1.0	SERPINE2
G-protein coupled amine receptor activity (GO:0008227)	1.0	ADRA1B
chloride transmembrane transporter activity (GO:0015108)	1.0	CLCN7
G-protein coupled receptor activity (GO:0004930)	1.0	GABBR2;VIPR1;FZD2;GPR15;CALCRL;FZD9;RRH;CXCR4;GPR37L1;RORB;GRM4;GPER1;ADGRB1;GPR157
protease binding (GO:0002020)	1.0	ADAMTS4;PRNP;BCL2;LDLR
carboxylic ester hydrolase activity (GO:0052689)	1.0	LYPLA2;PGAP1;LIPA
chloride channel activity (GO:0005254)	1.0	CLCN7
anion channel activity (GO:0005253)	1.0	CLCN7
translation factor activity, RNA binding (GO:0008135)	1.0	EIF3B
sodium ion transmembrane transporter activity (GO:0015081)	1.0	SLC4A7
phosphatidylinositol phosphate binding (GO:1901981)	1.0	BBS5
endopeptidase activity (GO:0004175)	1.0	RHBDF1;ST14;USP10;MMP2;USP12;PREP;ADAM10;OMA1;ADAMTS12;ADAMTS4;BACE2;CTSO;UCHL1;SENP8;ADAM9;TPP1;LGMN
hormone activity (GO:0005179)	1.0	VGF
endopeptidase inhibitor activity (GO:0004866)	1.0	SERPINE2;PROS1
serine-type peptidase activity (GO:0008236)	1.0	RHBDF1;ST14;MMP2;PREP;TPP1
serine-type endopeptidase activity (GO:0004252)	1.0	RHBDF1;MMP2
