# Supplementary material for: Dissecting the Effect of a 3D Microscaffold on the Transcriptome of Neural Stem Cells with Computational Approaches: A Focus on Mechanotransduction
Source: Int J Mol Sci. 2020 Sep 15;21(18):6775. doi: 10.3390/ijms21186775 (PMC7555048; doi:10.3390/ijms21186775)
Supplement: Supplementary file 1 [file ijms-21-06775-s001.zip › Rey et al suppl files/SupplementaryTable7-KEGGmetabolism.xlsx]

## Sheet: Metabolism
Term	Adjusted P-value	Genes
Inositol phosphate metabolism	0.25357821539825515	IPPK;PIK3CB;SYNJ2;PIK3CG;MTM1;ITPKC;INPP4B;INPP5A;INPP5F;ITPKA;PLCD4;PI4K2A;PLCD1
Other glycan degradation	0.2666553967146471	MANBA;GLB1;HEXB;HEXA;AGA
Glycosylphosphatidylinositol (GPI)-anchor biosynthesis	0.27207295453909325	PIGC;PIGU;PGAP1;PIGP;PIGK;PIGG
Glycosaminoglycan degradation	0.39805521991914555	NAGLU;IDUA;GLB1;HEXB;HEXA
Other types of O-glycan biosynthesis	0.38710839122727037	LFNG;ST6GAL1;COLGALT2;PLOD3;GXYLT2
Galactose metabolism	0.5232041811819711	UGP2;GLB1;PGM1;GANC;GCK;PFKP
Central carbon metabolism in cancer	0.5327561568020974	SLC7A5;MYC;KIT;KRAS;PIK3CB;MET;EGFR;GCK;PFKP;FGFR1
Glycosphingolipid biosynthesis	0.7544683154881773	FUT9;GLB1;HEXB;B3GALT2;HEXA;NAGA;A3GALT2
Fatty acid biosynthesis	0.7677937687672569	ACSL1;FASN;ACACB
Sphingolipid metabolism	0.8668748770236451	SMPD3;ARSA;ASAH1;ASAH2;SGMS1;GLB1;SGMS2
Cholesterol metabolism	0.903854022437585	STARD3;NPC1;STAR;SORT1;APOE;LIPA;LDLR
Lysine degradation	0.9361819763534531	KMT2D;COLGALT2;HYKK;DOT1L;SETD1A;PLOD3;PIPOX;SETMAR
Starch and sucrose metabolism	0.9343938217646366	UGP2;PYGM;PGM1;GANC;GCK
Vitamin B6 metabolism	0.9381923680759652	PDXK;PHOSPHO2
Nicotinate and nicotinamide metabolism	1.0	NNMT;NNT;NMNAT2;NADSYN1;NUDT12
Glutathione metabolism	1.0	GSTA4;GSTO1;NAT8F1;MGST1;GSTT1;OPLAH;GCLM;SRM
Steroid biosynthesis	1.0	EBP;HSD17B7;LIPA
Ubiquinone and other terpenoid-quinone biosynthesis	1.0	NQO1;GGCX
Amino sugar and nucleotide sugar metabolism	1.0	UGP2;GNPDA2;HEXB;HEXA;PGM1;GCK
Phospholipase D signaling pathway	1.0	DGKG;SHC3;PDGFA;PIK3CB;PIK3CG;DNM1;EGFR;ADCY5;GRM4;MRAS;KITL;KIT;KRAS;RALGDS;DGKH;RAPGEF4
Phosphonate and phosphinate metabolism	1.0	CHPT1
Parathyroid hormone synthesis, secretion and action	1.0	CDKN1A;MMP17;BCL2;ARRB1;MEF2D;RUNX2;EGFR;ATF4;FGFR1;HBEGF;ADCY5
Cortisol synthesis and secretion	1.0	STAR;CACNA1D;LDLR;CACNA1H;KCNK3;ATF4;ADCY5
Aldosterone synthesis and secretion	1.0	CAMK2D;CAMK1D;STAR;CAMK2A;CACNA1D;LDLR;CACNA1H;KCNK3;ATF4;ADCY5
Pentose phosphate pathway	1.0	RPIA;PGM1;PFKP
beta-Alanine metabolism	1.0	ALDH1A3;GAD1;SRM
Pentose and glucuronate interconversions	1.0	UGP2;DCXR;SORD
Fructose and mannose metabolism	1.0	PFKFB3;SORD;PFKP
Taurine and hypotaurine metabolism	1.0	GAD1
Butanoate metabolism	1.0	GAD1;AACS
Glycosaminoglycan biosynthesis	1.0	CSGALNACT1;GLCE;CHST14;HS6ST1
Fatty acid elongation	1.0	ACOT7;THEM5
Nitrogen metabolism	1.0	CAR14
Selenocompound metabolism	1.0	TXNRD3
Glycerophospholipid metabolism	1.0	DGKG;PGS1;LYPLA2;LPCAT4;CHPT1;LPIN1;DGKH
N-Glycan biosynthesis	1.0	ST6GAL1;ALG6;MGAT3
Alanine, aspartate and glutamate metabolism	1.0	GAD1;NAT8L
Glycolysis / Gluconeogenesis	1.0	ALDH1A3;PGM1;GCK;PFKP
Mannose type O-glycan biosynthesis	1.0	FUT9
Phenylalanine metabolism	1.0	ALDH1A3
Terpenoid backbone biosynthesis	1.0	PCYOX1
Histidine metabolism	1.0	ALDH1A3
Porphyrin and chlorophyll metabolism	1.0	HMOX1;CP
Peroxisome	1.0	ACSL1;PIPOX;PEX11G;NUDT12;PAOX
Pyrimidine metabolism	1.0	UCK2;ENTPD5;CTPS
Folate biosynthesis	1.0	FPGS
Carbohydrate digestion and absorption	1.0	CACNA1D;PIK3CB
Mucin type O-glycan biosynthesis	1.0	C1GALT1C1
Glycerolipid metabolism	1.0	DGKG;LPIN1;DGKH
Ether lipid metabolism	1.0	LPCAT4;CHPT1
Glyoxylate and dicarboxylate metabolism	1.0	HOGA1
Propanoate metabolism	1.0	ACACB
Arginine and proline metabolism	1.0	HOGA1;SRM
Cysteine and methionine metabolism	1.0	GCLM;SRM
Linoleic acid metabolism	1.0	CYP2J6;CYP2J9
Biosynthesis of unsaturated fatty acids	1.0	ACOT7
Pyruvate metabolism	1.0	ACACB
Glycine, serine and threonine metabolism	1.0	PIPOX
Tyrosine metabolism	1.0	ALDH1A3
Tryptophan metabolism	1.0	CYP1B1
Arachidonic acid metabolism	1.0	CYP2J6;CYP2J9;PTGDS
Fatty acid degradation	1.0	ACSL1
Retinol metabolism	1.0	RETSAT;ALDH1A1;ALDH1A7
Thyroid hormone synthesis	1.0	ATF4;ADCY5
Valine, leucine and isoleucine degradation	1.0	AACS
Steroid hormone biosynthesis	1.0	CYP1B1;HSD17B7
Purine metabolism	1.0	ENTPD5;PDE9A;PGM1;ADCY5
Oxidative phosphorylation	1.0	TCIRG1
