# Supplementary material for: Dissecting the Effect of a 3D Microscaffold on the Transcriptome of Neural Stem Cells with Computational Approaches: A Focus on Mechanotransduction
Source: Int J Mol Sci. 2020 Sep 15;21(18):6775. doi: 10.3390/ijms21186775 (PMC7555048; doi:10.3390/ijms21186775)
Supplement: Supplementary file 1 [file ijms-21-06775-s001.zip › Rey et al suppl files/SupplementaryTable2-WIKI.xlsx]

## Sheet: WikiPathways_2019
Term	Adjusted P-value	Genes
Hypertrophy Model WP202	0.0286768723392967	NR4A3;WDR1;IL1R1;IFRD1;ADAM10;ATF3;DUSP14;HBEGF
Focal Adhesion WP85	0.0325672218629198	SHC3;TNXB;ITGA2B;PXN;COL11A2;PDGFA;LAMC2;PIK3CB;THBS2;THBS1;PIK3CG;EGFR;MYLK;CCND1;TNR;ITGB8;MAP2K3;VASP;FARP2;ITGA4;LAMB2;ACTN1;PGF;DIAPH1;SELENOP;BCL2;RAPGEF1;ZYX;ITGA6;ITGA5;MET;BIRC2;BCAR1;ITGA9
EGFR1 Signaling Pathway WP572	0.21063434195311778	ERRFI1;CEBPB;PXN;CAMK2A;PIK3CB;FOXO1;PIK3CG;EGFR;SH3BGRL;SOCS1;MYC;GRB10;REPS2;RALGDS;GIT1;NCK1;REPS1;MAP2K3;SMAD3;SH2D3C;DNM1;VAV2;DOK2;CEACAM1;KRAS;MAP3K14;BCAR1;PLEC;ZPR1
p53 signaling WP2902	0.48244707649462687	STEAP3;CDKN1A;GADD45B;THBS1;DDB2;GADD45G;CCND1;SESN1;CCNG2;SESN2;ADGRB1;CCNG1;SFN
Exercise-induced Circadian Regulation WP544	0.5044640904244128	PER2;CEBPB;UGP2;PPP1R3C;CRY1;GFRA1;ERC2;TOB1;ETV6;ARNTL
Focal Adhesion-PI3K-Akt-mTOR-signaling pathway WP2841	0.5112491100783735	PHLPP2;CDKN1A;TNXB;PFKFB3;CSF1;COL11A2;ITGA2B;IL4RA;PDGFA;IL6RA;LAMC2;PIK3CB;THBS2;FGF2;EFNA4;THBS1;EGFR;FOXO1;PIK3CG;TNR;ITGB8;PPARGC1A;NGFR;ANGPT2;ITGA4;LAMB2;PGF;FGF17;TBC1D1;PPP2R2C;PIK3IP1;KITL;KIT;MTCP1;ITGA6;KRAS;ITGA5;TEK;MET;EPHA2;ATF4;FGFR1;ITGA9
Integrin-mediated Cell Adhesion WP6	0.5276779838858336	MAP2K3;VASP;SHC3;ITGA4;ACTN1;ITGA2B;PXN;VAV2;SELENOP;RAPGEF1;ZYX;ITGB8;ITGA6;ITGA5;ARHGEF7;BCAR1;ITGA9
MicroRNAs in Cardiomyocyte Hypertrophy WP1560	0.5463311247149621	MAP2K3;HDAC5;CAMK2D;TGFB1;FZD2;WNT5A;LIF;PIK3CB;FGF2;MYLK3;PIK3CG;MYLK;RCAN1;MAP3K14
White fat cell differentiation WP2872	0.5939022820217177	TLE3;CEBPB;TCF7L1;KLF5;RARA;KLF15;FOXO1
ApoE and miR-146 in inflammation and atherosclerosis WP3592	0.6127863055816819	APOE;TLR4;RELA
Keap1-Nrf2 WP1245	0.6327389404561161	NQO1;CEBPB;HMOX1;GCLM
Wnt Signaling Pathway NetPath WP539	0.697320771113912	TFAP2A;CAMK2D;SMAD3;FZD2;JUP;WNT5A;LEF1;CAMK2A;FZD9;AXIN1;ARRB1;AXIN2;RUNX2;HIPK2;CCND1;SOX9
Regulation of Actin Cytoskeleton WP523	0.7043832396645663	CYFIP2;ACTN1;PXN;PDGFA;PIK3CB;BAIAP2;FGF2;PIK3CG;EGFR;MYLK;FGF17;VIL1;DIAPH1;MRAS;KRAS;EZR;ARHGEF7;WASF1;GIT1;BCAR1;FGFR1
Alpha6-Beta4 Integrin Signaling Pathway WP488	0.7506998892370972	CDKN1A;SMAD3;LAMB2;LAMC2;ITGA6;SFN;PIK3CB;MET;PIK3CG;EGFR;PLEC
PluriNetWork WP1763	0.7827270198671289	KMT2D;CDKN1A;SATB2;TCF7;LEF1;FAM129A;RELA;RELB;SOCS2;ZFP57;CCND1;MYC;PIM1;PIM3;LYAR;MEF2D;MBD3;TFAP2A;KDM6B;TCF7L1;TGFB1;SMAD3;SMURF1;WNT5A;LIF;TFEB;AXIN1;ARID3B;NR2F6;SMAD7;RYBP;KLF5;NCL;REL;SGK1;STK40;FGFR1
Wnt Signaling Pathway and Pluripotency WP723	0.8115597512648198	TCF7L1;FZD2;WNT5A;LEF1;FZD9;AXIN1;PPP2R2A;AXIN2;NKD2;FOSL1;CCND1;PPP2R2C;MYC;LDLR
Kit Receptor Signaling Pathway WP407	0.8350531080600347	SPRED2;SOCS1;TEC;KITL;KIT;GRB10;PIK3CG;SH2B2;VAV2;SOCS5
Adipogenesis genes WP447	0.8359690298866786	TLE3;CEBPB;TGFB1;SMAD3;GADD45B;LIF;HMGA1;KLF15;FOXO1;NCOR2;SOCS1;KLF5;LMNA;RARA;PPARA;LPIN1;PPARGC1A;MEF2D
Aflatoxin B1 metabolism WP1262	0.8426945500632251	EPHX1;GSTT1
SREBF and miR33 in cholesterol and lipid homeostasis WP2084	0.8541612396438858	PPARA;PPARGC1A;LDLR
Delta-Notch Signaling Pathway WP265	0.8546011149157218	LFNG;NCOR2;JAG2;NFKBIA;SMAD3;LEF1;ADAM10;HIVEP3;MAML3;ZFPM1;RELA;EGFR
mir-193a and MVP in colon cancer metastasis WP3979	0.8616650003405758	CCND1;MYC
Spinal Cord Injury WP2432	0.8757357586424804	NGFR;BTG2;TGFB1;IL1R1;TNFSF13;GFAP;GRIN1;VCAN;CCND1;PTPRA;MYC;CCNG1;SOX9;TLR4
TGF Beta Signaling Pathway WP113	0.9166491714992008	SKI;TGFB1;SMAD3;LEF1;LIF;THBS1;RUNX2;SMAD7
Lung fibrosis WP3632	0.922126192328392	CEBPB;TGFB1;MMP2;ELMOD2;TGFA;PDGFA;HMOX1;FGF2;SMAD7
Hfe effect on hepcidin production WP3673	0.9573269439354146	HFE;SMAD7
ErbB signaling pathway WP1261	0.9883335948100994	CDKN1A;MYC;CAMK2A;TGFA;EGFR;NCK1;HBEGF
Mecp2 and Associated Rett Syndrome WP2910	1.0	BCL6;GAD1;GPRIN1;TAP1;FGF2;POU4F1;GRIN1
Factors and pathways affecting insulin-like growth factor (IGF1)-Akt signaling WP3675	1.0	SMAD3;IGFBP5;JKAMP;PPARGC1A;FOXO1
Neural Crest Differentiation WP2074	1.0	TFAP2A;HDAC5;TCF7L1;HDAC11;COL11A2;AXIN1;BMYC;AXIN2;ZIC5;FGF2;GFAP;SOX9;FGFR1
IL-2 Signaling Pathway WP450	1.0	SOCS1;BCL2;KRAS;PIK3CB;NMI;SHB;ETS2;PIK3CG;RELA;EIF3B
Eicosanoid Lipid Synthesis Map WP4335	1.0	PGS1;PTGDS
Splicing factor NOVA regulated synaptic proteins WP1983	1.0	GABBR2;DAB1;EPB41;EPB41L1;NCDN;GRIN1
Wnt Signaling Pathway WP403	1.0	FOSL1;FZD2;CCND1;MYC;WNT5A;AXIN1;FZD9;LDLR
Myometrial Relaxation and Contraction Pathways WP385	1.0	RGS17;CAMK2D;IGFBP5;GSTO1;CAMK2A;ARRB1;ETS2;ADCY5;PRKAR1B;CALD1;MAFF;RGS20;SFN;RGS11;ATF3;YWHAG;PLCD1;ATF4
Dysregulated miRNA Targeting in Insulin/PI3K-AKT Signaling WP3855	1.0	SOCS1;FASN;BCL2;PRKX
Novel Jun-Dmp1 Pathway WP3654	1.0	CCND1;MYC;KRAS;ETS2
ESC Pluripotency Pathways WP339	1.0	MAP2K3;FZD2;WNT5A;FZD9;LIF;AXIN1;PDGFA;FGF2;EGFR;SMAD7;FGF17;MYC;SELENOP;FGFR1
EDA Signalling in Hair Follicle Development WP3652	1.0	REL;RELA;RELB
Leptin Insulin Overlap WP578	1.0	SOCS2;SOCS1;PIK3CG
Ethanol metabolism resulting in production of ROS by CYP2E1 WP4265	1.0	MAFF;MAFK
Primary Focal Segmental Glomerulosclerosis FSGS WP2573	1.0	CDKN1A;INF2;TGFB1;LAMB2;ACTN4;SYNPO;TLR4;DNM1;NCK1
Cytokines and Inflammatory Response WP222	1.0	IL11;TGFB1;CSF1;PDGFA
Mitochondrial Gene Expression WP1263	1.0	PPRC1;PPARGC1A;PPARGC1B
Statin Pathway WP1	1.0	MTTP;APOE;LDLR
Oxidative Stress WP412	1.0	NQO1;MGST1;HMOX1;SOD3
Glutathione metabolism WP164	1.0	GSTT1;OPLAH;GCLM
Retinol metabolism WP1259	1.0	ALDH1A3;RETSAT;ALDH1A1;RARA;RARB
Nucleotide GPCRs WP207	1.0	ADORA2B;P2RY2
Inflammatory Response Pathway WP458	1.0	LAMB2;IL4RA;LAMC2;THBS1
Calcium Regulation in the Cardiac Cell WP553	1.0	GNAZ;RGS17;CAMK2D;KCNB1;CAMK2A;CACNA1D;ARRB1;ADRA1B;ADCY5;GNAO1;PRKAR1B;RGS20;SFN;CASQ1;RGS11;YWHAG
EBV LMP1 signaling WP1243	1.0	MAP3K14;RELA;PDLIM7
Fatty Acid Biosynthesis WP336	1.0	ACSL1;FASN;ACACB
GPCRs, Class B Secretin-like WP456	1.0	VIPR1;CALCRL;ADGRL1
Insulin Signaling WP65	1.0	MAP2K3;PTPN1;SHC3;MINK1;PIK3CB;FOXO1;PIK3CG;RPS6KA4;ARHGAP33;SOCS1;RHOJ;GRB10;RAPGEF1;SGK3;SGK1;MAP3K14;SH2B2
IL-3 Signaling Pathway WP373	1.0	SOCS2;MRAS;TEC;MMP2;PXN;BCL2;RARA;RAPGEF1;KRAS;FOXO1;DNM1
Apoptosis WP1254	1.0	HRK;NFKBIA;TRAF3;MYC;BCL2;TNFRSF21;BIRC2;RELA;MCL1
Estrogen metabolism WP1264	1.0	NQO1;CYP1B1
Glycogen Metabolism WP317	1.0	UGP2;PPP2R2C;PYGM;PPP2R2A
GPCRs, Class C Metabotropic glutamate, pheromone WP327	1.0	GABBR2;GRM4
Iron Homeostasis WP1596	1.0	HFE;IL6RA
Non-homologous end joining WP1242	1.0	PRKDC
Glucuronidation WP1241	1.0	UGP2;PGM1
Mitochondrial LC-Fatty Acid Beta-Oxidation WP401	1.0	ACSL1;SLC25A20
IL-1 Signaling Pathway WP37	1.0	NFKBIA;IL1R1;MAP3K14;RELA
Metapathway biotransformation WP1251	1.0	NNMT;GSTO1;EPHX1;MGST1;NAT10;GSTT1;HS6ST1;CYP39A1;GSTA4;NAT2;CYP1B1;CHST14;NAT8L;GAL3ST4
IL-5 Signaling Pathway WP151	1.0	NFKBIA;SOCS1;PIM1;RAPGEF1;KRAS;PIK3CG;SH2B2
Nuclear Receptors WP509	1.0	RARA;RARB;PPARA;NR2F6
Fatty Acid Omega Oxidation WP33	1.0	ALDH1A1
Pentose Phosphate Pathway WP63	1.0	RPIA
MAPK Cascade WP251	1.0	MAP2K3;KRAS;SIPA1
Endochondral Ossification WP1270	1.0	ADAMTS4;TGFB1;SOX9;FGF2;RUNX2;FGFR1
Dopaminergic Neurogenesis WP1498	1.0	TGFB1;ALDH1A1;EN2
Nuclear receptors in lipid metabolism and toxicity WP431	1.0	RARA;RARB;PPARA
One carbon metabolism and related pathways WP1770	1.0	GAD1;CHPT1;GCLM;SOD3;DNM1
BMP Signaling Pathway in Eyelid Development WP3663	1.0	TGFA;EGFR
Methylation WP1247	1.0	NNMT
NLR Proteins WP1256	1.0	RELA
Eukaryotic Transcription Initiation WP567	1.0	POLR1A;POLR3D;POLR1B;POLR3E
Toll Like Receptor signaling WP88	1.0	TRAF3;TLR4;TLR3
Fatty acid oxidation WP2318	1.0	MTTP
Macrophage markers WP2271	1.0	CD68
Signaling of Hepatocyte Growth Factor Receptor WP193	1.0	PXN;RAPGEF1;MET
Notch Signaling Pathway WP29	1.0	LFNG;JAG2;NCOR2;MAML3
Selenium Micronutrient Network WP1272	1.0	SELENOP;PTGDS
Gene regulatory network modelling somitogenesis WP2852	1.0	LFNG
MAPK signaling pathway WP493	1.0	DUSP4;TGFB1;IL1R1;TGFB3;MINK1;ARRB1;EGFR;GCK;MRAS;MYC;KRAS;MAP3K14;ATF4;HSPA1A
Wnt Signaling in Kidney Disease WP3857	1.0	FZD2;WNT5A;FZD9
Cholesterol metabolism (includes both Bloch and Kandutsch-Russell pathways) WP4346	1.0	EBP;ACSL1;FASN;HSD17B7
SIDS Susceptibility Pathways WP1266	1.0	VIPR1;CHRNA4;IL6RA;PPARGC1A;PPARGC1B
EPO Receptor Signaling WP1249	1.0	SOCS1;PIK3CG
Serotonin and anxiety-related events WP2140	1.0	PLCD4
IL-6 signaling Pathway WP387	1.0	CEBPB;TEC;PPP2R2C;PXN;PPP2R2A;IL6RA;SGK1;FOXO1
Kennedy pathway WP1771	1.0	CHPT1
Steroid Biosynthesis WP55	1.0	HSD17B7
Microglia Pathogen Phagocytosis Pathway WP3626	1.0	PIK3CB;PIK3CG;VAV2
Alanine and aspartate metabolism WP240	1.0	GAD1
Biogenic Amine Synthesis WP522	1.0	GAD1
Matrix Metalloproteinases WP441	1.0	MMP2;MMP17
Oxidative Damage WP1496	1.0	CDKN1A;TRAF3;BCL2
Eicosanoid metabolism via Cytochrome P450 Mono-Oxygenases (CYP) pathway WP4349	1.0	PPARA
Tryptophan metabolism WP79	1.0	CYP2J6;ALDH1A1;CYP1B1
Glutathione and one carbon metabolism WP730	1.0	OPLAH;GCLM
Ovarian Infertility Genes WP273	1.0	CEBPB;SMAD3
Prostaglandin Synthesis and Regulation WP374	1.0	EDNRA;PTGDS
Apoptosis Modulation by HSP70 WP166	1.0	HSPA1A
TYROBP Causal Network WP3625	1.0	HLX;TCIRG1;SH2B3;GAL3ST4
Eicosanoid Synthesis WP318	1.0	PTGDS
Serotonin and anxiety WP2141	1.0	PLCD4
G1 to S cell cycle control WP413	1.0	CDKN1A;CCND1;MYC;CCNG2
Fatty Acid Beta Oxidation WP1269	1.0	ACSL1;SLC25A20
Type II interferon signaling (IFNG) WP1253	1.0	SOCS1;TAP1
Nucleotide Metabolism WP87	1.0	SRM
Blood Clotting Cascade WP460	1.0	F8
Selenium metabolism/Selenoproteins WP108	1.0	TXNRD3;SELENOP;RELA
Translation Factors WP307	1.0	EIF2S3Y;EIF1A;EIF3B
TNF-alpha NF-kB Signaling Pathway WP246	1.0	CD3EAP;RELA;RELB;NFKBIA;FBL;TRAF3;POLR1A;POLR1B;REL;POLR1E;MAP3K14;YWHAG;BIRC2;FKBP5
p38 MAPK Signaling Pathway WP350	1.0	MYC;MEF2D
Id Signaling Pathway WP512	1.0	SMAD3;ATF3;RELA
Chemokine signaling pathway WP2292	1.0	SHC3;PXN;CXCR4;ARRB1;PRKX;PIK3CB;CX3CL1;PIK3CG;RELA;VAV2;ADCY5;NFKBIA;KRAS;BCAR1
Hedgehog Signaling Pathway WP116	1.0	SKI
Signal Transduction of S1P Receptor WP57	1.0	ASAH2
G13 Signaling Pathway WP298	1.0	DIAPH1;PIK3CB
Parkinsons Disease Pathway WP3638	1.0	UCHL1;SEPT5
Folic Acid Network WP1273	1.0	PTGDS
Oxidation by Cytochrome P450 WP1274	1.0	CYP39A1;CYP1B1
IL-7 Signaling Pathway WP297	1.0	FOXO1;MCL1
Alzheimers Disease WP2075	1.0	ADAM10;CACNA1D;APOE;GRIN1
Striated Muscle Contraction WP216	1.0	DMD;ACTN4
Complement and Coagulation Cascades WP449	1.0	F8;C8G;PROS1
Estrogen signaling WP1244	1.0	HDAC5;CCND1;GPER1;BCL2
One Carbon Metabolism WP435	1.0	TCN2
G Protein Signaling Pathways WP232	1.0	GNAO1;GNAZ;PRKAR1B;KRAS;ADCY5
Eicosanoid metabolism via Cyclo Oxygenases (COX) WP4347	1.0	PTGDS
Hypothetical Network for Drug Addiction WP1246	1.0	GRIN1
Eicosanoid metabolism via Lipo Oxygenases (LOX) WP4348	1.0	PPARA
Glycolysis and Gluconeogenesis WP157	1.0	GCK;PFKP
Monoamine GPCRs WP570	1.0	ADRA1B
GPCRs, Other WP41	1.0	GPR162;VIPR1;EDNRA;FZD2;FZD9;RRH;GPR37L1;CELSR3;GPR146
Purine metabolism WP2185	1.0	POLR1A;ENTPD5;POLR1B;POLR3D;POLR3E;POLR1E;PDE9A;PGM1;ADCY5;POLR2L
Non-odorant GPCRs WP1396	1.0	GABBR2;VIPR1;FZD2;GPR15;CALCRL;FZD9;RRH;CXCR4;ADRA1B;CELSR3;EDNRA;GRM4;ADORA2B;GPER1;P2RY2;ADGRB1;ADGRL1
Amino Acid metabolism WP662	1.0	GSTA4;ALDH1A1;GCLM;SRM
PPAR signaling pathway WP2316	1.0	ACSL1;SLC27A6;PPARA
Heart Development WP2067	1.0	NFATC2
mRNA processing WP310	1.0	SF3B4;ANKRD33B;NUFIP1;DDX25;DDX20;DDX21;AKAP17B;MSI1;CELF6;ADAR;PTBP1;FBL;EXOSC5;LSM11;ATXN1;RBPMS2;PPARGC1A;PPARGC1B;RBM38;TIA1;NIFK;IMP4;PCOLCE;SYNJ2;TTC39A;GGCX;ADAM5;NCL;EIF3B;RBMS3
Peptide GPCRs WP234	1.0	EDNRA;CXCR4
Proteasome Degradation WP519	1.0	UCHL1
Odorant GPCRs WP1397	1.0	GPR162;GPR153;GPR37L1;LGR5;GPR158;LGR4;GPR19;GPR157;GPR146
GPCRs, Class A Rhodopsin-like WP189	1.0	ADORA2B;GPER1;P2RY2;RRH;CXCR4;GPR37L1;ADRA1B;GPR19
