# Supplementary material for: Dissecting the Effect of a 3D Microscaffold on the Transcriptome of Neural Stem Cells with Computational Approaches: A Focus on Mechanotransduction
Source: Int J Mol Sci. 2020 Sep 15;21(18):6775. doi: 10.3390/ijms21186775 (PMC7555048; doi:10.3390/ijms21186775)
Supplement: Supplementary file 1 [file ijms-21-06775-s001.zip › Rey et al suppl files/SupplementaryTable10-GOCellular_Float.xlsx]

## Sheet: Foglio1
Term	Adjusted P-value	Genes
early phagosome (GO:0032009)	1.0	SYT7
NMDA selective glutamate receptor complex (GO:0017146)	1.0	GRIN2A
ionotropic glutamate receptor complex (GO:0008328)	1.0	GRIN2A
cation channel complex (GO:0034703)	1.0	GRIN2A
nuclear transcription factor complex (GO:0044798)	1.0	THRB
phagocytic vesicle (GO:0045335)	1.0	SYT7
perinuclear region of cytoplasm (GO:0048471)	1.0	ADGRB1;S100B
peroxisome (GO:0005777)	1.0	SYT7
microbody (GO:0042579)	1.0	SYT7
lysosome (GO:0005764)	1.0	CP;SYT7
centrosome (GO:0005813)	1.0	CCDC187;CDK6
microtubule organizing center (GO:0005815)	1.0	CCDC187;CDK6
RNA polymerase II transcription factor complex (GO:0090575)	1.0	THRB
lytic vacuole (GO:0000323)	1.0	SYT7
dendrite (GO:0030425)	1.0	ADGRB1
lytic vacuole membrane (GO:0098852)	1.0	CP
endoplasmic reticulum lumen (GO:0005788)	1.0	CP
lysosomal membrane (GO:0005765)	1.0	CP
actin cytoskeleton (GO:0015629)	1.0	CALD1
chromatin (GO:0000785)	1.0	MAF
focal adhesion (GO:0005925)	1.0	ADGRB1
integral component of plasma membrane (GO:0005887)	1.0	GRIN2A;SCARA5;ADGRB1
nucleoplasm part (GO:0044451)	1.0	THRB
cytoskeleton (GO:0005856)	1.0	CALD1
nuclear body (GO:0016604)	1.0	THRB
